# Supplementary material for: Transcriptomic profiling of Escherichia coli K-12 in response to a compendium of stressors
Source: Sci Rep. 2022 May 24;12:8788. doi: 10.1038/s41598-022-12463-3 (PMC9130244; doi:10.1038/s41598-022-12463-3)
Supplement: Supplementary file 1 — Supplementary Table. [file 41598_2022_12463_MOESM1_ESM.csv]

Locus_tag	Gene_name	Gene_type	Poor_M9_ATC5.rep1	Poor_M9_ATC5.rep2	Rich_LB_ATC12.rep1	Rich_LB_ATC12.rep2	Rich_M9_ATC5_1.rep1	Rich_M9_ATC5_1.rep2	Rich_M9_ATC5_2.rep1	Rich_M9_ATC5_2.rep2	Rich_M9_ATC5_CAM1.2.rep1	Rich_M9_ATC5_CAM1.2.rep2	Rich_M9_ATC5_NOX.rep1	Rich_M9_ATC5_NOX.rep2	Rich_M9_ATC5_PH5.rep1	Rich_M9_ATC5_PH5.rep2	Rich_M9_ATC5_TMP.rep1	Rich_M9_ATC5_TMP.rep2	Rich_M9_No_ATC_1.rep1	Rich_M9_No_ATC_1.rep2	Rich_M9_No_ATC_2.rep1	Rich_M9_No_ATC_2.rep2
b0001	thrL	CDS	244.96	212.218	425.76	245.664	200.993	133.951	141.073	113.662	262.214	204.922	395.947	390.98	592.514	256.119	224.01	204.521	177.331	129.925	255.868	172.527
b0002	thrA	CDS	613.289	514.75	52.051	51.703	67.96	49.944	52.935	52.032	96.963	94.976	76.555	68.92	57.94	59.053	53.093	53.807	54.942	48.415	57.195	96.862
b0003	thrB	CDS	466.931	426.751	48.362	48.033	75.804	50.627	56.671	59.94	96.12	91.934	75.284	69.984	67.739	60.668	56.453	58.784	64.465	47.486	61.557	105.865
b0004	thrC	CDS	497.245	457.477	53.564	57.631	96.993	59.665	73.719	66.202	104.08	104.142	86.383	82.123	82.947	63.47	67.565	68.606	76.789	59.757	88.643	148.31
b0005	yaaX	CDS	36.923	32.752	24.196	16.276	41.319	25.685	25.745	19.996	21.918	27.687	17.698	16.1	17.839	17.744	15.234	17.65	41.206	17.895	25.251	28.919
b0006	yaaA	CDS	46.033	47.99	45.206	48.345	35.872	42.749	39.029	45.256	51.868	44.874	123.17	155.62	58.488	49.397	86.364	81.085	32.595	41.989	55.758	60.043
b0007	yaaJ	CDS	8.272	8.673	7.356	4.082	11.041	6.231	9.778	10.339	4.161	4.556	8.143	8.027	6.854	4.412	17.635	17.149	10.028	8.598	23.338	18.597
b0008	talB	CDS	657.142	641.26	918.708	827.72	569.227	713.616	727.296	780.881	806.895	799.921	716.78	706.268	1134.738	1011.023	949.76	954.867	544.942	659.253	956.676	1089.369
b0009	mog	CDS	49.413	38.51	96.519	98.566	83.567	65.64	65.551	65.207	85.056	84.553	67.55	67.861	98.044	109.666	92.014	83.691	81.848	57.574	73.589	87.31
b0010	satP	CDS	22.685	19.687	63.29	46.18	36.978	90.524	61.557	61.283	31.362	24.33	43.99	48.467	14.573	51.822	16.859	17.451	44.281	92.396	33.97	20.427
b0011	yaaW	CDS	2.512	3.127	1.968	0.74	1.044	1.167	1.967	1.35	1.631	2.197	2.604	2.964	3.931	1.88	2.365	3.579	1.224	1.689	1.587	2.643
b0012	mbiA	CDS	0.316	0.437	0.379	1.036	1.022	0.312	0	0.536	0.327	0.891	1.02	1.244	1.038	0.409	0.787	0.674	0.699	0.276	0.555	0.268
b0013	yaaI	CDS	0.127	0.919	0.398	0.062	1.472	0.936	0.514	0.322	0.915	0.668	1.898	0.882	1.947	0.368	1.023	1.456	0.839	0.882	1.066	0.964
b0014	dnaK	CDS	180.782	181.135	625.18	756.184	157.047	341.785	307.021	308.087	314.824	297.236	341.51	368.378	555.131	740.456	332.946	342.311	177.003	288.112	214.925	258.488
b0015	dnaJ	CDS	81.645	91.247	230.96	264.034	100.839	131.701	101.226	97.419	159.731	144.528	150.713	157.184	189.278	282.677	130.074	140.872	102.666	102.967	89.087	103.757
b0016	insL-1	CDS	37.124	36.567	85.053	87.224	34.134	38.777	33.804	37.943	46.44	44.831	49.446	48.92	51.059	98.331	47.503	44.9	36.433	30.978	39.313	46.729
b0018	mokC	CDS	17.935	19.996	14.807	11.989	10.883	5.894	6.935	10.667	6.174	6.312	10.744	9.291	9.011	11.719	10.773	15.445	13.297	8.826	16.443	9.915
b0019	nhaA	CDS	117.087	132.637	52.638	40.71	83.445	78.765	81.367	87.472	50.656	53.265	86.873	88.613	112.42	53.488	131.331	119.429	87.91	78.876	67.199	64.315
b0020	nhaR	CDS	64.79	66.239	23.923	20.87	52.426	44.134	37.978	43.269	32.654	33.917	48.137	47.349	66.416	26.916	68.158	66.249	54.326	35.936	36.594	42.193
b0021	insB-1	CDS	3.363	2.854	5.352	3.883	16.367	4.581	4.71	3.386	6.453	5.748	8.422	8.316	9.316	5.791	7.831	7.295	16.567	4.75	6.941	6.449
b0022	insA-1	CDS	8.622	7.247	17.655	16.909	53.322	22.713	15.35	16.119	15.557	18.117	18.403	22.99	34.197	11.934	18.093	13.115	59.695	25.799	20.7	25.001
b0023	rpsT	CDS	2443.384	1710.024	11512.958	8539.509	4916.805	4670.872	3895.872	4050.001	4967.828	4444.955	4438.808	4977.188	6501.886	7398.087	3783.311	3813.169	6199.228	6631.089	4102.879	2509.041
b0024	yaaY	CDS	17.549	14.806	5.574	8.622	14.86	6.459	8.907	6.661	9.183	10.252	13.133	14.18	11.088	3.859	11.64	11.669	18.627	6.628	14.658	13.221
b0025	ribF	CDS	134.147	128.204	147.342	140.824	170.623	155.31	147.544	146.469	156.89	156.296	186.821	184.607	196.353	148.466	184.923	192.613	183.892	155.083	183.108	196.135
b0026	ileS	CDS	263.567	251.029	173.25	190.841	226.178	243.806	236.149	246.661	310	295.27	302.54	280.078	296.372	211.427	296.827	296.926	214.313	203.824	230.291	308.441
b0027	lspA	CDS	201.144	231.144	171.234	159.758	226.688	208.3	181.845	200.435	258.418	257.491	253.546	243.776	257.967	214.588	249.823	259.721	206.96	183.203	201.588	239.961
b0028	fkpB	CDS	147.467	134.364	107.896	120.513	163.625	136.344	110.967	124.276	163.476	158.21	160.608	146.688	203.028	118.88	182.401	169.276	168.192	111.009	131.705	148.498
b0029	ispH	CDS	116.362	109.58	99.955	104.758	129.878	104.889	97.167	92.221	144.525	148.361	122.638	123.535	156.226	114.465	129.632	127.986	123.988	85.285	113.551	148.677
b0030	rihC	CDS	20.357	18.706	58.123	60.177	19.548	22.526	22.597	24.767	19.839	18.979	17.586	18.291	13.787	76.423	19.257	22.845	22.743	17.938	39.978	47.716
b0031	dapB	CDS	150.988	155.909	68.594	63.34	70.778	69.018	74.543	81.438	82.669	80.688	108.284	101.7	117.017	73.85	99.855	102.195	66.288	69.764	99.176	104.725
b0032	carA	CDS	365.261	284.095	40.192	37.009	1376.723	2030.793	1661.023	1704.812	1216.558	1239.411	795.402	761.719	651.024	43.573	353.716	371.828	1512.406	1956.936	767.057	1114.33
b0033	carB	CDS	224.218	173.686	24.427	27.404	1191.121	1476.558	1428.516	1344.659	979.322	973.259	608.382	546.26	536.413	29.009	301.873	320.553	1131.766	1417.498	443.89	812.425
b0034	caiF	CDS	17.081	16.779	7.794	4.959	117.811	180.515	181.399	189.963	70.565	72.952	115.203	115.198	43.961	4.018	37.657	35.741	112.212	172.782	80.112	83.963
b0035	caiE	CDS	2.731	2.833	2.611	0.639	4.834	4.53	3.124	3.482	3.179	2.197	3.734	2.976	1.814	2.86	2.426	1.33	4.478	4.081	3.469	2.697
b0036	caiD	CDS	3.292	1.454	1.963	2.723	3.887	2.957	4.864	4.275	2.188	2.822	2.681	3.776	1.926	1.012	1.176	1.667	5.344	4.318	3.569	2.608
b0037	caiC	CDS	3.594	5.028	3.29	2.009	11.702	13.296	12.753	10.962	5.909	7.589	13.881	12.326	8.057	3.135	8.079	6.873	12.016	11.079	11.804	10.342
b0038	caiB	CDS	2.23	3.142	4.312	4.506	12.033	9	7.815	7.87	5.844	7.195	7.898	9.77	8.881	4.613	6.592	5.918	11.543	8.195	9.745	11.325
b0039	caiA	CDS	4.259	3.72	9.27	5.419	15.518	11.801	14.949	12.192	10.557	9.963	12.321	13.536	9.878	6.046	9.032	9.574	15.933	15.708	13.547	10.645
b0040	caiT	CDS	0.44	0.561	0.365	0.532	0.689	0.3	0.361	0.464	0.803	0.518	0.655	1.034	0.999	0.328	0.673	0.692	0.673	0.766	0.463	0.644
b0041	fixA	CDS	0.997	0.827	1.255	0.327	0.322	0.852	0.337	0.743	0.755	0.386	0.772	0.214	1.064	0.709	0.909	0.552	0.535	0.608	0.28	0.844
b0042	fixB	CDS	0.354	1.129	0.538	1.069	0.58	0.67	0.718	0.608	0.421	0.201	0.895	0.758	0.502	0.528	0.677	0.765	0.644	0.498	0.745	0.829
b0043	fixC	CDS	0.737	0.537	0.322	0	0.579	0.746	0.404	0.405	0.432	0.378	0.694	0.683	0.76	0.541	0.545	0.687	0.453	0.59	0.503	0.531
b0044	fixX	CDS	0	0.185	0	0	0.345	0.088	0.181	0.09	0.735	0	0.517	0.477	0.219	0.173	0.664	0.91	0.674	0.62	0.843	0.339
b0045	yaaU	CDS	0.308	0.359	0.899	1.399	0.634	0.417	0.391	0.332	0.993	0.609	0.931	0.846	0.71	0.336	0.526	1.033	0.583	0.469	1.195	1.026
b0046	kefF	CDS	16.936	18.97	7.678	4.267	9.45	8.8	8.718	11.675	7.625	7.488	10.459	12.783	12.591	6.741	12.901	11.785	12.484	11.186	8.383	11.519
b0047	kefC	CDS	26.97	27.747	6.936	6.784	14.854	13.003	13.123	15.659	11.463	10.614	13.841	15.031	20.348	7.152	14.315	18.131	14.037	11.411	11.396	15.263
b0048	folA	CDS	75.584	75.746	170.635	116.338	74.733	158.502	128.848	115.695	100.114	107.748	138.638	148.398	123.783	156.402	133.694	128.868	78.714	130.45	105.546	86.757
b0049	apaH	CDS	66.471	75.476	28.306	27.417	69.192	51.597	51.43	53.486	46.866	47.329	70.91	72.142	89.336	30.963	89.656	89.428	61.41	43.708	57.921	67.615
b0050	apaG	CDS	168.507	176.692	118.76	105.636	247.301	185.903	175.932	171.101	170.042	181.762	213.96	200.292	256.968	136.986	238.555	219.807	246.544	166.123	213.885	205.1
b0051	rsmA	CDS	164.702	161.955	141.448	152.01	237.72	206.377	188.605	188.987	192.702	179.541	205.045	200.391	269.868	155.049	241.031	233.207	232.745	185.004	195.694	213.448
b0052	pdxA	CDS	116.023	113.183	69.052	82.27	147.37	98.971	94.548	93.245	116.914	106.942	107.589	102.041	133.029	78.468	115.674	115.432	135.292	91.173	106.407	134.604
b0053	surA	CDS	326.752	333.593	181.865	203.468	283.934	236.421	233.809	232.242	267.58	252.569	276.255	260.824	314.978	209.666	279.196	280.204	264.949	199.208	262.659	328.295
b0054	lptD	CDS	257.186	260.629	152.467	162.895	226.224	186.576	184.121	190.341	197.897	187.728	221.732	221.657	246.618	168.427	209.271	220.41	218.155	171.109	218.309	265.699
b0055	djlA	CDS	41.196	42.667	52.671	40.974	72.516	61.972	61.705	58.862	55.907	52.376	69.155	62.641	78.147	49.291	61.931	59.985	71.596	56.375	63.871	71.367
b0056	yabP	CDS	31.486	32.579	29.508	26.53	66.436	32.049	27.286	25.047	29.104	34.155	46.54	39.85	57.939	26.921	27.409	28.485	56.919	31.593	42.599	50.225
b0057	yabQ	CDS	89.918	108.65	77.356	49.404	118.585	77.208	72.462	67.822	64.907	88.464	100.11	101.282	96	59.567	78.156	82.835	145.691	81.037	103.834	87.78
b0058	rluA	CDS	56.601	47.356	123.435	109.366	67.073	57.561	59.897	55.016	62.346	62.788	57.964	56.253	72.535	121.431	69.665	69.448	64.972	51.835	50.928	56.392
b0059	rapA	CDS	51.631	40.904	79.7	97.667	41.446	45.462	47.775	42.078	54.936	50.173	54.713	52.646	70.842	97.861	67.421	65.537	41.881	44.616	44.302	60.188
b0060	polB	CDS	17.43	20.408	8.481	8.221	22.529	9.848	10.549	11.34	11.161	11.11	14.379	13.694	16.734	9.068	18.804	15.462	21.66	10.444	14.91	15.575
b0061	araD	CDS	2.651	3.589	0.397	0.434	0.464	0.327	0.523	1.422	0.38	1.399	0.285	0.948	0.544	1.286	1.373	0.565	1.535	0.898	0.698	1.122
b0062	araA	CDS	6.444	5.924	1.103	0.905	1.306	1.479	1.09	1.092	1.426	0.846	1.848	1.828	2.098	1.819	2.82	1.984	1.826	1.099	1.687	2.078
b0063	araB	CDS	4.037	2.703	0.867	0.266	0.716	0.475	0.443	0.505	0.669	0.493	0.583	0.452	0.89	0.789	1.255	1.175	0.671	0.578	0.983	1.148
b0064	araC	CDS	48.095	58.235	20.963	18.847	7.207	7.529	6.391	8.119	14.27	15.325	13.06	12.506	11.912	20.758	23.635	29.408	7.79	7.19	28.511	27.87
b0065	yabI	CDS	49.569	51.349	37.515	25.341	88.489	14.726	12.647	16.071	22.761	18.882	17.858	18.824	45.842	34.575	31.655	31.478	90.843	17.952	24.367	27.941
b0066	thiQ	CDS	5.718	4.525	17.629	12.895	28.254	27.355	21.283	23.514	39.523	40.787	33.626	31.255	42.546	19.062	49.414	50.808	30.604	25.621	26.205	25.18
b0067	thiP	CDS	3.308	5.032	14.226	11.002	26.399	24.036	17.742	21.423	38.946	37.107	34.443	29.306	38.741	10.909	54.748	55.073	25.246	22.303	28.869	30.534
b0068	thiB	CDS	8.176	8.211	22.331	18.269	52.234	60.735	53.1	53.472	102.217	90.275	97.31	87.33	116.533	24.429	159.447	157.422	49.798	61.569	78.215	81.632
b0069	sgrR	CDS	9.19	9.597	11.795	9.244	8.941	9.365	9.14	8.745	10.578	10.258	13.415	14.935	18.397	12.279	10.833	9.734	10.557	8.846	10.458	14.145
b0070	setA	CDS	13.908	15.532	14.085	13.026	13.148	12.212	14.206	13.874	13.13	12.825	13.543	17.318	17.36	15.139	21.837	24.343	11.657	12.444	14.598	16.833
b0071	leuD	CDS	794.401	759.302	4.371	3.199	20.62	11.463	10.386	9.972	33.798	33.567	23.198	21.223	21.389	6.235	10.831	12.002	23	8.402	19.097	32.051
b0072	leuC	CDS	594.055	531.418	2.565	1.887	15.657	8.005	6.367	8.478	27.52	29.714	19.98	14.3	14.497	3.265	7.437	9.728	14.42	6.264	12.535	22.943
b0073	leuB	CDS	664.687	603.715	3.839	2.951	19.132	9.692	8.574	9.971	30.678	32.301	23.113	21.819	17.53	2.959	9.6	9.361	15.676	6.646	13.044	21.749
b0074	leuA	CDS	475.306	409.298	2.418	3.299	13.859	4.82	4.98	5.302	23.348	24.899	18.863	16.118	11.034	2.846	7.54	5.294	12.218	4.801	8.718	16.495
b0075	leuL	CDS	64.496	54.988	4.236	6.367	2.855	4.645	1.794	4.192	7.908	5.596	24.509	16.425	23.2	2.857	2.93	6.779	4.466	4.107	11.163	2.244
b0076	leuO	CDS	6.399	5.625	1.511	0.906	2.103	1.176	1.376	2.26	1.736	1.832	3.411	3.315	2.536	2.315	5.125	4.091	2.518	1.276	2.969	2.616
b0077	ilvI	CDS	185.279	193.3	6.97	4.335	24.079	9.84	9.981	11.129	26.508	25.591	35.171	32.499	30.55	6.283	11.803	11.358	20.481	8.725	20.502	29.988
b0078	ilvH	CDS	220.91	246.977	5.992	6.499	26.66	9.241	11.418	11.806	32.486	25.95	36.938	35.413	33.396	5.76	14.313	14.916	23.344	7.171	26.264	34.65
b0080	cra	CDS	125.585	139.949	109.779	97.651	96.599	95.106	106.568	112.121	86.521	87.635	145.259	153.019	115.604	115.71	82.877	87.759	92.73	81.058	117.891	113.884
b0081	mraZ	CDS	143.236	160.16	264.151	223.958	189.155	150.455	139.559	137.729	155.197	146.033	150.49	148.362	231.203	251.674	152.584	137.976	178.278	145.808	177.14	143.886
b0082	rsmH	CDS	97.782	114.915	139.982	126.793	78.323	73.821	77.113	73.94	82.195	82.929	92.673	96.213	120.624	142.212	92.445	85.768	84.754	71.829	101.062	95.874
b0083	ftsL	CDS	131.679	163.096	159.279	117.217	120.883	80.885	81.079	80.278	111.776	108.051	109.065	120.661	136.23	157.166	105.341	91.486	119.552	76.206	157.51	150.402
b0084	ftsI	CDS	50.867	53.486	62.19	52.79	40.391	36.381	32.44	33.713	43.115	44.425	51.271	50.467	61.682	61.619	45.135	43.369	43.424	33.616	59.968	54.683
b0085	murE	CDS	96.133	106.185	112.177	106.528	88.366	74.199	63.726	68.83	88.936	81.094	99.358	108.945	130.917	108.473	91.865	87.72	88.936	65.597	108.033	100.181
b0086	murF	CDS	93.758	104.863	96.03	99.577	100.684	81.986	79.708	82.934	97.378	95.321	110.449	110.753	135.129	105.434	108.509	105.329	111.35	70.624	124.481	122.762
b0087	mraY	CDS	108.875	113.034	104.212	93.942	132.582	82.658	75.118	83.915	85.543	82.747	111.537	110.914	141.058	103.681	101.593	99.408	131.431	81.901	110.447	102.528
b0088	murD	CDS	107.623	123.564	98.183	97.993	149.655	86.749	76.345	81.604	97.529	96.06	115.779	107.504	133.26	101.681	101.421	105.802	138.501	76.725	117.021	112.966
b0089	ftsW	CDS	76.042	79.562	76.721	76.117	132.57	62.164	53.771	56.426	68.482	65.093	84.975	81.163	100.285	75.295	71.303	76.052	129.718	60.231	85.306	82.68
b0090	murG	CDS	87.061	89.537	87.797	74.54	149.167	75.305	61.659	61.778	82.805	79.401	95.135	91.706	116.994	97.992	90.161	92.031	137.097	71.969	104.117	99.855
b0091	murC	CDS	103.789	110.776	108.969	94.191	151.66	89.708	82.605	81.513	99.806	107.319	114.024	112.196	136.383	106.155	115.732	115.492	142.434	81.32	127.645	136.13
b0092	ddlB	CDS	137.122	149.279	135.722	125.255	182.281	124.24	115.243	119.038	126.333	116.305	139.366	142.328	163.849	124.239	160.39	151.934	175.589	113.036	181.337	176.516
b0093	ftsQ	CDS	120.216	129.146	105.242	102.646	172.936	79.608	78.744	81.434	103.969	96.676	109.557	115.414	135.826	108.858	119.249	121.669	164.48	77.258	124.072	113.535
b0094	ftsA	CDS	139.936	148.291	108.563	107.066	168.523	102.017	91.491	96.023	123.615	114.217	118.256	116.93	149.046	116.263	145.896	144.775	152.535	91.622	144.131	135.364
b0095	ftsZ	CDS	519.53	526.06	234.688	239.289	355.01	340.365	319.636	339.794	374.671	350.565	366.997	381.299	428.789	258.47	484.729	493.977	349.768	292.124	393.384	448.073
b0096	lpxC	CDS	988.866	1058.47	961.862	813.501	1193.816	974.493	850.443	924.603	997.252	1020.933	1043.492	1094.87	1122.554	906.718	1091.135	1072.115	1230.915	873.337	1230.222	1107.281
b0097	secM	CDS	110.428	106.673	167.381	139.037	189.195	147.075	132.372	133.843	145.824	145.108	151.855	159.101	195.124	130.932	162.734	166.561	221.992	169.854	151.342	159.434
b0098	secA	CDS	156.117	139.734	158.132	157.583	233.317	156.746	166.159	162.205	199.374	190.297	196.947	179.581	226.726	182.876	214.131	222.246	212.049	141.677	188.686	260.294
b0099	mutT	CDS	18.461	21.262	27.994	22.336	62.423	38.796	34.477	26.649	33.179	33.916	38.716	32.061	38.168	30.532	33.252	35.115	58.214	32.752	44.2	42.711
b0101	yacG	CDS	118.404	151.009	131.101	112.533	104.511	136.758	130.828	133	127.899	123.363	157.277	180.986	181.736	110.232	164.95	171.592	121.654	142.331	149.052	163.162
b0102	zapD	CDS	73.387	80.34	68.263	64.905	48.849	68.92	63.552	69.705	71.525	67.806	77.613	77.309	92.704	69.263	89.038	90.098	54.699	65.672	83.54	92.266
b0103	coaE	CDS	41.754	41.771	46.14	35.88	33.923	35.957	30.405	32.13	35.368	37.024	44.916	56.157	55.964	35.266	38.688	49.118	35.035	36.247	51.086	39.659
b0104	guaC	CDS	169.388	174.078	79.071	72.878	114.168	261.303	249.866	278.938	183.003	172.403	217.443	220.217	183.362	77.576	222.739	231.412	118.99	234.432	169.559	201.123
b0106	hofC	CDS	1.981	3.712	3.81	2.595	5.493	2.499	2.032	2.122	3.212	3.26	3.462	3.586	4.168	2.397	4.158	3.622	5.591	2.339	5.001	3.786
b0107	hofB	CDS	2.255	3.528	3.174	1.78	8.012	4.447	3.228	4.83	3.971	2.186	4.651	5.572	4.596	2.672	5.173	5.815	7.831	3.158	4.107	4.155
b0108	ppdD	CDS	1.452	0.603	0.731	0.571	3.549	0.515	0.826	0.65	0.96	0.92	0.562	0.623	1.216	0.395	0.867	0.669	4.735	0.203	0.979	0.811
b0109	nadC	CDS	53.307	51.134	48.797	43.313	60.743	51.536	53.936	59.088	45.11	45.869	72.828	69.041	72.246	43.6	73.921	72.562	68.337	52.155	57.212	61.792
b0110	ampD	CDS	29.706	28.744	15.188	11.676	30.647	16.794	25.914	25.906	19.223	17.298	24.794	28.975	22.739	13.51	35.038	33.772	32.64	21.684	33.769	33.241
b0111	ampE	CDS	38.058	39.136	20.581	12.426	32.919	26.087	24.7	25.255	20.334	21.039	28.244	30.406	25.008	18.026	41.628	41.04	37.317	18.021	42.184	38.812
b0112	aroP	CDS	190.317	211.305	26.855	22.465	19.563	14.008	13.78	14.294	19.182	19.962	18.839	14.881	23.274	24.533	17.532	17.311	15.481	13.067	9.895	12.549
b0113	pdhR	CDS	178.984	182.534	212.625	165.542	637.9	657.799	425.306	497.934	264.273	256.141	1022.469	1074.526	256.419	184.831	310.638	319.579	770.734	657.9	154.242	196.393
b0114	aceE	CDS	426.606	369.342	316.763	387.698	1508.779	1449.757	1681.818	1216.413	886.187	819.227	1524.314	1134.232	1469.313	410.588	2035.199	2054.613	1215.077	1710.475	345.925	813.539
b0115	aceF	CDS	391.595	351.349	347.148	463.091	1298.797	744.97	1017.717	613.501	868.491	808.06	606.952	333.285	1404.189	455.401	1923.864	1958.703	945.26	976.92	447.599	900.942
b0116	lpd	CDS	626.789	602.798	459.333	516.045	1155.661	598.744	679.419	495.543	997.829	884.761	276.853	203.07	1385.726	595.247	1564.51	1603.02	793.309	734.992	520.069	898.936
b0117	yacH	CDS	1.271	0.573	0.149	0	0.643	0.327	0.224	0.478	0.343	0.146	0.428	0.593	0.816	0.08	1.169	0.353	0.707	0.53	0.524	0.246
b0118	acnB	CDS	529.95	496.565	225.772	276.383	465.436	278.747	245.804	224.402	672.997	637.51	130.591	106.031	653.829	296.524	478.345	463.424	368.49	341.238	193.363	379.535
b0119	yacL	CDS	52.373	67.798	62.309	59.509	55.98	57.616	59.324	71.182	55.84	57.229	49.724	48.451	67.766	49.991	80.405	79.606	54.852	64.224	77.139	65.067
b0120	speD	CDS	220.186	199.716	182.322	224.121	288.915	310.896	296.294	260.574	295.209	317.689	246.47	217.982	318.425	247.774	212.343	203.296	239.306	286.004	230.607	350.178
b0121	speE	CDS	189.843	165.044	158.892	167.003	250.883	239.629	230.832	204.986	291.203	289.06	180.533	162.414	214.285	185.107	146.491	146.281	222.177	246.232	186.813	266.762
b0122	yacC	CDS	141.214	116.544	144.948	116.624	195.737	64.019	45.738	48.203	77.561	90.01	189.087	186.997	146.267	106.435	187.152	197.896	239.051	78.671	78.604	64.507
b0123	cueO	CDS	59.602	59.05	11.405	10.032	19.092	14.136	13.817	14.98	15.901	14.51	25.321	26.896	21.716	12.886	25.598	29.742	19.851	11.432	15.932	19.634
b0124	gcd	CDS	97.515	91.171	22.792	23.776	165.924	70.211	58.129	52.836	101.996	96.591	22.585	17.378	268.863	26.533	72.736	77.804	128.427	93.209	15.277	37.255
b0125	hpt	CDS	162.128	166.097	401.553	319.844	190.963	293.704	304.637	302.676	282.261	284.298	298.816	292.312	294.581	409.867	329.434	335.562	192.627	290.343	240.126	255.181
b0126	can	CDS	475.336	517.2	276.534	260.426	196.412	147.441	122.626	129.806	249.293	253.361	191.767	190.834	684.111	274.158	420.041	403.237	193.962	151.028	179.436	208.255
b0127	yadG	CDS	50.967	49.199	42.612	42.369	63.11	44.606	49.912	51.983	49.356	50.043	49.052	50.278	55.113	47.25	50.562	54.994	53.148	42.662	48.744	72.964
b0128	yadH	CDS	58.422	56.878	37.552	39.904	59.962	49.11	51.712	52.568	46.163	44.802	58.013	48.974	57.348	47.976	55.172	56.092	50.485	46.892	55.108	74.055
b0129	yadI	CDS	42.587	40.439	22.197	20.267	44.389	21.765	26.716	31.718	22.322	27.172	31.372	27.294	35.256	20.518	41.545	37.964	33.257	23.09	42.697	45.887
b0130	yadE	CDS	10.811	9.875	14.176	13.612	23.509	12.322	13.258	14.125	10.972	8.907	15.239	18.231	12.435	14.43	13.497	12.386	22.584	14.088	13.554	14.548
b0131	panD	CDS	514.856	513.135	328.022	245.292	188.303	353.365	372.303	371.776	472.703	459.631	541.945	620.884	580.745	303.915	633.089	644.425	203.305	362.217	390.557	325.679
b0132	rpnC	CDS	5.618	6.593	7.295	4.796	5.392	3.525	3.226	3.865	4.278	4.913	5.876	5.478	4.191	4.405	5.858	6.168	6.454	4.352	4.123	3.531
b0133	panC	CDS	276.095	264.153	114.948	116.664	142.724	185.294	194.541	203.397	205.08	209.032	247.412	233.04	248.965	118.254	338.943	330.437	143.155	169.945	228.477	273.329
b0134	panB	CDS	189.343	161.939	82.687	87.533	106.773	147.997	152.613	160.774	169.789	176.112	185.937	169.553	165.738	92.462	250.54	232.721	95.264	143.479	158.398	202.487
b0135	yadC	CDS	1.696	1.544	1.617	1.016	1.444	0.693	0.336	0.673	0.897	0.699	0.921	1.553	1.884	0.883	2.135	2.697	0.784	0.469	1.002	0.893
b0136	yadK	CDS	2.275	2.137	1.273	1.518	1.956	0.677	1.307	2.051	1.019	1.812	1.661	1.105	0.687	0.999	2.829	2.579	1.383	0.449	1.175	1.308
b0137	yadL	CDS	3.171	2.763	0.912	0.914	0.861	1.292	0.815	1.289	1.31	0.803	1.309	1.451	1.093	0.861	2.314	2.919	1.282	0.59	0.89	1.342
b0138	yadM	CDS	3.371	2.052	1.131	0.353	1.22	0.62	0.776	1.508	1.95	1.471	0.957	1.639	0.775	0.916	3.522	2.127	1.832	0.744	1.514	1.541
b0139	htrE	CDS	1.193	1.627	0.745	0.485	0.803	0.476	0.661	0.401	0.448	0.281	0.859	0.656	0.534	0.727	0.895	1.185	0.701	0.542	0.519	0.651
b0140	yadV	CDS	0.553	0.215	0.622	0.068	1.006	0.614	0	0	0.107	0.219	0.201	0.148	0.596	0.537	0.688	0.884	0.721	0.181	0.364	0.439
b0141	yadN	CDS	0.701	0.182	1.181	0.172	2.378	0.259	0.622	0.623	0.633	0.74	0.593	0.564	0.431	0.68	0.98	1.344	1.66	0.153	0.553	0.667
b0142	folK	CDS	59.837	52.269	41.747	38.867	90.983	71.042	62.257	62.026	70.62	71.343	78.152	72.08	88.435	44.124	62.134	58.632	89.893	76.065	85.538	84.655
b0143	pcnB	CDS	187.765	180.34	197.081	185.584	236.495	227.894	185.274	197.63	247.092	248.574	256.609	260.185	299.737	202.088	205.426	214.53	249.123	219.843	250.411	264.622
b0144	gluQ	CDS	31.371	30.849	40.426	26.834	15.141	14.169	10.437	10.959	23.836	20.338	19.016	18.914	34.293	39.42	31.795	26.154	16.266	10.696	20.138	21.724
b0145	dksA	CDS	916.371	1097.723	2110.288	1569.574	457.068	439.989	405.405	425.9	800.59	805.676	541.925	564.868	537.305	1886.042	751.588	772.158	444.155	381.976	849.582	687.275
b0146	sfsA	CDS	91.839	105.028	33.194	31.176	64.483	33.93	37.555	40.161	39.937	34.493	50.924	53.637	61.419	32.404	63.772	64.736	63.305	41.526	60.688	57.822
b0147	thpR	CDS	11.532	12.313	18.218	15.694	10.199	12.701	10.971	13.392	15.349	13.296	14.288	17.182	16.927	16.245	12.421	20.053	14.267	16.359	14.225	17.829
b0148	hrpB	CDS	21.004	21.525	25.63	19.976	23.104	23.347	19.843	22.146	23.151	25.068	25.712	27.73	26.112	22.833	25.963	29.069	25.201	20.658	28.864	28.651
b0149	mrcB	CDS	53.669	55.566	53.244	49.738	55.015	45.676	46.209	46.731	54.051	54.163	59.329	56.263	62.651	51.659	67.624	64.854	53.315	44.556	61.36	69.508
b0150	fhuA	CDS	240.05	257.414	29.766	28.442	141.534	48.279	84.561	58.305	267.367	267.374	442.86	362.091	281.725	32.004	261.852	252.526	124.839	66.007	380.328	344.46
b0151	fhuC	CDS	126.985	129.924	14.287	11.8	83.211	19.024	32.428	20.564	119.941	118.13	136.489	104.896	142.035	14.298	117.552	119.638	73.485	21.995	174.502	162.057
b0152	fhuD	CDS	63.12	57.272	7.29	5.99	43.634	8.958	14.828	8.887	69.229	61.264	74.103	47.868	85.621	7.868	68.412	66.85	44.013	12.306	106.18	84.42
b0153	fhuB	CDS	43.414	41.991	8.746	7.605	64.328	7.643	10.427	6.817	67.002	60.483	28.457	19.083	68.02	8.75	60.706	62.982	60.845	9.324	94.547	78.75
b0154	hemL	CDS	126.649	126.809	167.577	159.591	68.805	134.48	126.609	145.224	172.158	171.462	131.536	142.404	115.759	183.81	167.053	167.217	73.054	125.374	127.659	136.383
b0155	clcA	CDS	49.352	53.66	34.08	26.747	30.525	19.285	19.71	21.999	18.162	19.143	31.797	32.641	39.447	30.575	31.423	32.625	29.359	18.923	26.742	24.389
b0156	erpA	CDS	429.332	518.07	317.387	301.221	198.471	349.945	307.245	305.776	411.656	363.825	451.076	510.589	442.859	380.878	438.824	448.141	193.364	288.23	182.397	163.14
b0157	yadS	CDS	22.706	24.533	45.623	29.413	32.366	28.862	25.883	26.757	31.763	37.02	30.595	29.243	23.855	40.555	32.783	35.861	34.983	25.409	35.623	33.368
b0158	btuF	CDS	36.369	40.646	36.835	36.272	38.488	49.92	45.23	45.039	41.262	44.272	50.516	47.105	47.207	45.745	71.007	62.622	41.743	39.058	51.057	47.359
b0159	mtn	CDS	210.472	222.544	203.474	174.869	155.093	272.396	238.276	263.978	237.06	224.717	249.781	269.345	252.612	221.274	375.297	367.19	162.852	223.852	250.391	246.121
b0160	dgt	CDS	19.951	24.687	14.445	14.695	21.536	13.112	17.373	19.664	15.793	16.608	22.507	20.891	18.365	14.313	21.746	22.792	24.09	15.946	19.513	23.747
b0161	degP	CDS	101.049	101.647	60.581	51.308	163.451	83.063	80.013	93.15	56.898	52.543	71.406	68.192	132.61	66.464	145.208	139.099	170.74	67.196	67.773	90.775
b0162	cdaR	CDS	13.939	15.882	7.28	7.218	13.215	2.05	3.144	3.149	4.707	4.158	2.698	3.844	4.684	7.556	5.668	6.564	11.155	2.083	5.824	6.125
b0163	yaeH	CDS	224.041	298.328	60.112	41.766	119.395	80.282	90.591	98.537	75.899	80.24	92.768	112.054	69.267	55.113	185.747	179.308	106.288	70.743	165.623	149.302
b0164	yaeI	CDS	14.371	14.22	8.556	5.203	20.717	6.587	8.701	8.138	11.392	13.375	14.516	13.724	14.585	9.968	18.538	13.702	17.412	8.075	12.874	17.928
b0166	dapD	CDS	470.291	507.229	285.022	253.202	272.176	304.398	320.229	337.797	353.018	369.711	479.433	458.217	436.931	315.027	453.852	450.859	273.929	264.722	438.523	441.591
b0167	glnD	CDS	32.351	33.736	12.589	11.943	32.407	27.622	30.036	29.926	33.966	31.371	32.177	27.676	35.313	14.006	38.277	35.545	32.349	28.872	28.349	37.999
b0168	map	CDS	236.3	237.326	229.807	201.319	285.416	274.04	279.479	268.208	443.595	444.023	332.702	300.39	395.859	260.625	366.611	351.821	257.693	259.6	417.372	459.646
b0169	rpsB	CDS	2083.585	2080.444	4957.149	4851.491	3748.485	4626.25	4563.606	4248.623	5041.983	5218.012	3611.466	3542.478	3257.046	5715.71	2899.274	2859.68	3396.381	3996.552	4409.653	4420.734
b0170	tsf	CDS	974.108	940.259	2627.48	2765.901	1872.586	2366.728	2441.511	2190.441	3864.437	3773.236	1848.463	1727.111	1568.19	3130.732	1692.133	1664.992	1670.203	2104.817	2005.696	2386.8
b0171	pyrH	CDS	129.309	125.493	182.55	239.353	465.562	646.792	592.308	573.836	406.77	393.45	314.462	292.828	360.721	221.057	350.674	335.392	426.638	587.062	291.093	381.442
b0172	frr	CDS	595.545	654.389	981.829	883.308	997.147	1391.753	1318.016	1261.393	1031.731	1036.37	1013.072	943.22	804.194	1018.136	1062.86	1031.918	909.09	1187.899	1000.161	1070.115
b0173	dxr	CDS	53.598	47.982	36.291	42.13	62.592	42.985	39.675	36.253	56.151	49.964	55.718	52.023	72.216	41.66	74.348	73.929	45.501	40.725	45.479	51.858
b0174	ispU	CDS	233.521	227.723	207.598	185.984	426.093	288.062	229.634	240.41	265.14	271.065	308	316.032	337.885	206.731	240.565	252.172	443.956	283.297	317.558	302.068
b0175	cdsA	CDS	167.915	177.617	161.767	136.594	326.882	216.912	179.297	190.773	201.394	193.225	215.918	214.948	214.841	171.374	185.871	195.7	310.06	199.104	235.18	238.884
b0176	rseP	CDS	180.943	181.328	177.845	156.662	337.284	211.54	177.5	190.053	181.674	181.291	200.108	210.241	260.897	184.841	229.945	220.333	322.107	193.204	235.97	232.593
b0177	bamA	CDS	317.897	315.348	220.985	244.7	447.97	308.313	310.032	299.135	285.371	282.359	309.161	290.793	375.308	250.318	368.821	366.911	399.707	268.549	309.071	401.851
b0178	skp	CDS	922.7	939.785	595.917	578.082	918.995	863.755	930.721	925.332	873.625	905.384	999.091	983.493	1337.599	642.642	1192.194	1166.188	859.707	801.293	1026.716	1219.881
b0179	lpxD	CDS	459.294	461.636	374.543	380.621	478.944	456.022	452.68	429.988	487.276	483.124	529.8	505.453	768.539	400.355	554.164	554.066	448.267	418.345	488.022	607.962
b0180	fabZ	CDS	391.181	396.332	581.379	563.331	425.144	451.954	391.83	358.097	491.345	510.444	501.581	523.104	544.083	599.006	577.037	575.868	399.692	398.087	478.123	467.387
b0181	lpxA	CDS	369.94	383	564.671	504.11	386.292	415.098	365.364	351.262	475.879	443.182	445.908	480.099	460.705	609.904	524.476	490.075	352.595	356.841	478.294	447.184
b0182	lpxB	CDS	132.323	128.1	150.566	139.557	151.019	134.145	107.563	111.853	146.243	140.004	163.154	157.52	175.087	163.539	178.175	173.51	154.461	120.342	159.722	154.061
b0183	rnhB	CDS	74.462	71.497	95.372	91.218	115.513	73.62	61.077	58.902	87.497	91.026	96.89	87.184	103.644	112.884	113.15	106.631	118.115	72.977	85.9	99.945
b0184	dnaE	CDS	65.367	58.901	99.002	92.72	118.218	77.402	70.094	65.654	76.514	76.652	91.408	89.797	100.017	100.712	105.709	101.525	113.713	76.187	98.503	90.633
b0185	accA	CDS	242.366	244.375	335.728	331.389	272.665	291.693	281.78	263.569	326.833	312.48	337.71	326.251	398.681	364.05	435.966	433.769	247.042	248.036	317.732	379.696
b0186	ldcC	CDS	40.203	50.86	7.409	5.642	22.383	13.361	13.478	15.042	12.811	12.022	17.119	16.589	22.085	7.114	26.226	26.018	21.992	9.737	18.06	17.391
b0187	yaeR	CDS	72.661	74.417	32.423	29.567	42.804	29.275	28.875	34.73	33.858	30.309	30.706	31.568	60.001	36.459	47.795	48.052	46.945	25.194	31.127	37.372
b0188	tilS	CDS	39.942	44.255	37.271	31.166	32.243	29.887	24.206	24.925	37.768	37.753	34.127	33.997	44.477	35.805	38.168	40.481	31.366	24.377	37.672	35.539
b0189	rof	CDS	199.247	264.733	135.126	77.209	172.724	151.853	181.342	190.198	137.913	135.566	162.374	162.3	236.466	148.47	217.172	225.487	143.215	101.058	209.147	217.657
b0190	yaeQ	CDS	31.065	28.671	45.517	43.575	57.054	42.053	42.584	52	43.473	46.222	51.631	49.677	55.161	46.803	61.626	57.545	61.06	44.825	44.319	54.223
b0191	arfB	CDS	41.794	43.102	27.008	23.451	48.862	38.695	37.075	33.375	37.535	41.054	49.118	46.841	53.606	38.081	48.511	46.937	45.808	32.467	48.15	53.685
b0192	nlpE	CDS	59.027	70.761	35.084	37.995	60.934	40.394	41.883	42.35	51.1	45.311	50.668	51.406	70.171	40.417	53.957	56.448	54.199	34.266	53.194	62.322
b0193	yaeF	CDS	4.969	5.348	4.997	5.127	12.948	7.991	6.526	6.946	5.036	6	7.844	7.028	10.245	4.881	8.536	10.166	13.245	7.498	8.404	11.397
b0194	proS	CDS	271.898	250.407	329.093	323.066	220.556	401.46	398.652	382.243	359.615	351.677	378.222	369.147	407.652	379.546	377.561	376.193	226.602	346.967	279.228	337.431
b0195	trmO	CDS	60.58	65.993	60.445	59.137	72.175	68.928	63.624	57.761	63.277	63.842	81.21	78.95	87.618	74.892	56.886	54.142	72.022	58.193	54.791	70.536
b0196	rcsF	CDS	102.487	110.379	97.819	81.871	97.466	118.002	108.27	106.377	78.863	80.347	115.52	121.188	128.874	93.358	107.943	102.415	107.56	100.737	75.534	92.621
b0197	metQ	CDS	724.505	637.926	80.841	77.166	96.232	131.621	155.219	132.472	166.23	166.11	150.402	145.185	215.078	98.064	153.226	163.133	91.831	118.824	146.222	191.654
b0198	metI	CDS	190.949	132.685	37.437	41.114	22.981	51.175	52.374	45.683	46.976	46.779	52.734	50.466	94.611	32.879	37.223	38.875	26.547	53.983	30.771	41.04
b0199	metN	CDS	163.512	103.246	27.876	27.494	11.265	37.522	43.473	39.601	34.436	35.542	32.409	35.31	80.951	31.17	23.898	25.62	12.164	37.24	18.481	21.815
b0200	gmhB	CDS	72.061	72.073	60.701	54.025	82.03	59.903	61.859	61.411	67.717	65.652	80.149	76.336	86.07	63.01	80.765	83.386	79.253	54.587	103.223	89.242
b0201	rrsH	rRNA	0	0	0	0	0	0	0	0	0	0	0	0	0	0	0	0	0	0	0	0
b0202	ileV	tRNA	0	0	0	0	0	0	0	0	0	0	0	0	0	0	0	0	0	0	0	0
b0203	alaV	tRNA	0	0	0	0	0	0	0	0	0	0	0	0	0	0	0	0	0	0	0	0
b0204	rrlH	rRNA	0	0	0	0	0	0	0	0	0	0	0	0	0	0	0	0	0	0	0	0
b0205	rrfH	rRNA	0	0	0	0	0	0	0	0	0	0	0	0	0	0	0	0	0	0	0	0
b0206	aspU	tRNA	0	0	0	0	0	0	0	0	0	0	0	0	0	0	0	0	0	0	0	0
b0207	dkgB	CDS	22.18	28.098	14.897	11.712	14.707	6.849	5.693	8.488	14.745	13.054	5.551	4.922	13.729	15.583	28.138	26.651	15.101	6.833	9.328	11.33
b0208	yafC	CDS	12.769	14.465	13.341	9.63	9.394	6.57	9.494	9.508	13.535	14.013	9.701	8.169	11.236	15.486	10.029	12.89	8.704	7.614	13.267	11.733
b0209	yafD	CDS	100.248	121.407	58.028	51.831	47.017	34.058	40.132	43.738	42.022	40.76	72.647	75.478	122.211	51.083	66.512	69.698	44.562	37.525	59.88	48.74
b0210	yafE	CDS	23.979	31.476	18.013	15.13	28.186	9.229	9.42	11.813	16.624	14.522	27.853	27.305	54.887	15.616	20.834	23.312	24.593	9.09	22.394	21.793
b0211	mltD	CDS	357.385	337.314	139.452	104.394	323.456	333.91	275.179	266.647	277.354	284.569	358.312	382.146	100.32	124.312	540.555	527.15	397.39	310.743	454.829	342.334
b0212	gloB	CDS	39.449	38.319	22.606	15.752	37.427	33.245	32.854	34.73	29.472	34.027	36.666	41.803	24.32	18.545	48.849	48.104	38.189	27.736	40.857	50.264
b0213	yafS	CDS	23.318	28.599	19.306	11.283	26.663	24.316	16.116	24.282	19.105	18.781	25.102	29.039	21.286	19.117	25.649	27.28	28.413	22.856	24.178	21.329
b0214	rnhA	CDS	45.55	44.977	59.157	40.563	77.392	43.178	37.456	32.392	37.884	41.152	61.348	70.934	65.635	50.248	59.506	62.446	72.223	36.264	67.787	48.94
b0215	dnaQ	CDS	108.717	122.141	55.254	52.555	58.1	81.437	66.441	70.03	76.783	81.075	93.078	95.958	100.384	55.626	104.819	110.463	55.862	63.088	89.922	83.379
b0216	aspV	tRNA	0	0	0	0	0	0	0	0	0	0	0	0	0	0	0	0	0	0	0	0
b0217	yafT	CDS	2.086	1.961	7.619	7.752	10.24	3.728	3.177	3.645	3.097	4.336	2.587	5.944	3.932	7.527	2.351	3.335	10.256	3.466	3.775	5.298
b0218	yafU	pseudo	0.453	0.314	0.272	0	0.879	0.149	0	0	0	0	0.585	0.162	1.302	0.293	0.282	0.387	2.435	0.263	0.398	0.384
b0219	yafV	CDS	50.512	67.288	27.723	24.556	35.313	23.392	28.538	30.135	24.78	22.945	37.753	47.049	38.368	22.376	35.624	37.395	36.281	26.357	46.955	34.601
b0220	ivy	CDS	280.001	343.153	36.93	35.056	99.682	110.416	136.624	148.482	62.526	77.04	141.543	153.407	193.88	34.823	166.174	173.768	107.475	103.363	114.963	106.936
b0221	fadE	CDS	47.576	44.329	3.146	4.037	4.206	2.087	1.681	2.237	3.766	4.116	2.779	2.787	4.334	4.677	5.917	5.146	3.158	2.539	3.906	2.794
b0222	lpcA	CDS	194.708	215.007	182.115	146.712	105.031	158.972	168.176	168.882	149.814	159.588	170.258	179.505	166.999	181.61	200.647	184.695	100.482	141.313	190.373	193.517
b0223	yafJ	CDS	62.787	77.587	60.281	49.436	62.493	59.202	56.757	60.031	74.011	67.413	79.998	78.865	81.306	69.073	76.589	76.447	62.222	51.698	82.194	101.329
b0224	yafK	CDS	259.537	265.776	117.558	114.706	199.405	113.923	101.715	104.471	126.632	130.831	235.422	233.496	242.678	119.563	208.209	216.74	206.248	105.416	148.535	177.201
b0225	yafQ	CDS	149.047	166.515	36.655	29.689	174.605	140.601	123.328	132.759	104.52	120.899	146.362	154.642	164.467	40.184	226.928	221.943	162.314	105.011	169.014	180.393
b0226	dinJ	CDS	149.706	149.893	46.066	36.752	99.843	104.037	90.38	107.184	89.018	91.72	119.408	125.718	129.652	29.43	178.607	183.523	128.108	125.429	123.41	92.615
b0227	yafL	CDS	4.988	5.386	2.703	1.678	3.511	2.088	1.942	2.084	2.752	1.154	3.174	3.518	4.121	2.32	2.294	3.582	2.59	1.727	2.662	2.082
b0228	rayT	CDS	11.422	16.864	9.065	10.414	7.981	7.101	7.103	9.206	6.483	7.822	11.55	12.471	14.185	11.98	9.725	12.368	7.021	6.278	13.542	13.98
b0229	lfhA	pseudo	1.286	1.427	0.861	0.294	1.015	0.59	0.759	0.456	0.556	0.6	0.55	0.898	0.994	0.755	1.228	0.956	0.567	0.574	0.535	0.646
b0230	lafU	pseudo	3.186	2.883	2.376	0.533	1.38	0.468	1.204	0.965	1.68	1.217	2.492	2.036	2.545	2.4	1.897	2.167	2.698	1.359	1.213	1.377
b0231	dinB	CDS	13.781	15.604	7.307	4.721	11.245	8.802	10.27	11.149	11.502	11.476	11.27	10.904	13.738	7.815	20.79	19.732	11.29	11.694	15.506	11.399
b0232	yafN	CDS	17.778	14.554	6.894	9.334	12.167	11.771	10.792	12.492	14.581	10.213	13.493	14.769	19.845	12.598	18.424	13.596	15.114	15.267	7.432	11.287
b0233	yafO	CDS	12.072	14.055	6.754	4.922	9.277	9.496	5.801	9.074	6.632	8.61	10.067	11.158	14.543	12.46	12.059	11.249	10.833	6.884	9.939	10.926
b0234	yafP	CDS	5.317	3.99	9.05	7.392	7.184	5.52	5.454	3.45	6.25	6.21	7.115	6.491	10.582	8.012	6.119	12.801	6.968	4.19	5.181	5.889
b0235	ykfJ	pseudo	0.672	0.697	0.863	0	0.93	0.189	0.779	0.195	0.396	0	0.279	0.412	0.827	0.372	0.716	0.491	0	0.335	0.101	0.122
b0236	prfH	pseudo	0.563	0.796	0.644	0.603	0.992	0.202	0.208	0.104	1.268	0.216	0.445	0.768	1.322	0.595	1.145	1.439	0.291	0.535	0.054	0.455
b0237	pepD	CDS	209.789	205.402	188.655	185.493	248.521	264.27	285.267	305.353	186.903	191.017	333.847	327.624	292.788	231.332	427.95	417.021	234.258	216.08	324.495	410.889
b0238	gpt	CDS	209.719	182.8	346.447	289.451	234.185	593.567	519.082	470.729	408.978	422.953	545.297	539.981	482.469	433.7	486.144	437.411	233.296	498.772	455.603	413.795
b0239	frsA	CDS	44.596	50.401	31.284	31.223	54.951	51.817	53.102	54.041	46.505	45.213	52.554	50.68	72.016	32.746	70.509	69.473	56.697	52.195	59.37	66.714
b0240	crl	pseudo	219.144	269.715	159.405	122.102	307.158	151.566	110.766	130.296	262.336	268.277	158.861	171.07	351.763	163.765	300.351	305.055	267.083	148.348	148.784	152.81
b0241	phoE	CDS	1.31	2.416	1.134	0.429	0.612	0.144	0.246	0.493	1.704	1.332	1.268	0.885	0.358	0.424	2.354	1.737	0.276	0.338	0.46	1.047
b0242	proB	CDS	129.408	146.947	101.207	92.794	69.778	74.977	82.17	77.223	112.847	104.719	124.642	119.757	131.89	104.636	124.857	126.185	68.029	65.678	117.631	128.013
b0243	proA	CDS	163.334	172.733	86.64	81.855	69.434	83.533	76.738	83.564	120.872	109.45	126.38	124.454	132.863	95.371	125.523	121.176	67.83	62.986	140.304	155.352
b0244	thrW	tRNA	0	0	0	0	0	0	0	0	0	0	0	0	0	0	0	0	0	0	0	0
b0245	ykfI	CDS	0.15	0	0.269	0	0.363	0.443	0	0	0.155	0	1.015	0.964	0.369	0	0.559	0.383	0.71	0.392	0.947	0.19
b0246	yafW	CDS	0	0.334	0.29	0	0.234	0.477	0.245	0.164	0.666	0	0	0	0.198	0.156	0	0.824	0.611	0	0.17	0
b0247	ykfG	CDS	0.215	0.056	0.097	0	0.104	0	0.109	0.218	0	0.34	0.312	1.037	0	0.208	0.334	0.412	0.051	0.609	0	0.136
b0248	yafX	CDS	0	0	0.201	0	0	0	0	0	0	0	0	0	0	0	0.417	0.286	0.053	0	0.47	0.567
b0249	ykfF	CDS	0.854	0.443	0.96	1.049	1.863	0.631	0.65	0	0.221	0.902	0.62	0.229	0.788	0.414	1.062	0.819	0.607	0.372	1.574	0.678
b0250	ykfB	CDS	41.061	39.355	18.013	14.579	22.666	13.763	14.171	15.306	13.514	14.623	19.125	17.968	19.812	16.572	21.515	22.122	20.806	13.504	27.207	26.347
b0251	yafY	CDS	2.77	3.412	3.891	4.196	3.637	1.707	2.402	4.283	2.742	3.107	3.015	4.704	4.191	4.143	2.512	3.763	4.703	1.811	3.402	1.685
b0252	yafZ	CDS	0.561	0.453	0.224	0	1.723	0.553	0.316	0.507	1.545	1.744	0.784	1.204	1.151	0.605	0.93	0.797	0.827	0.489	0.591	1.108
b0253	ykfA	CDS	21.885	22.825	8.851	6.469	14.232	6.022	5.117	3.557	9.372	7.295	10.56	10.56	10.074	7.711	13.276	11.907	14.445	6.72	9.866	10.694
b0254	perR	CDS	1.949	3.151	3.092	2.309	3.446	3.391	2.502	2.447	1.894	2.118	2.829	2.951	4.445	2.002	2.352	3.372	5.215	2.498	1.992	2.839
b0256	insI-1	CDS	7.601	9.009	6.306	5.287	8.007	6.605	7.725	7.384	8.15	7.273	9.753	10.577	9.894	7.295	8.574	9.626	8.761	5.768	10.141	11.491
b0258	ykfC	CDS	15.345	16.911	6.428	3.691	11.791	8.226	8.11	9.328	12.848	11.187	12.977	13.635	22.427	6.217	11.153	11.967	12.009	7.361	17.979	14.562
b0259	insH-1	CDS	46.218	46.844	41.4	43.642	38.433	32.577	29.738	32.798	47.499	46.31	36.176	34.259	41.726	50.424	45.497	44.518	35.122	25.94	64.706	75.659
b0260	mmuP	CDS	29.947	16.564	2.297	1.506	3.132	1.187	1.889	1.614	2.262	1.792	2.313	2.466	4.919	1.611	3.291	3.477	3.251	1.113	2.402	2.062
b0261	mmuM	CDS	43.911	44.296	12.985	7.34	9.399	6.822	6.802	7.342	10.551	9.48	13.314	14.02	13.352	13.029	21.277	17.101	9.89	6.175	16.51	19.492
b0262	afuC	CDS	3.499	3.909	2.332	2.501	4.223	1.037	1.341	1.468	3.134	2.429	2.652	2.572	3.163	1.543	2.982	3.411	2.597	1.6	3.298	2.61
b0263	afuB	pseudo	5.543	6.663	1.518	0.938	3.915	0.796	1.639	1.493	4.398	5.309	4.369	4.961	5.738	2.707	4.2	3.826	5.218	2.048	3.015	2.61
b0264	insB-2	CDS	7.896	6.631	11.35	9.185	18.618	6.547	6.613	6.3	14.259	13.007	13.576	15.942	16.746	11.804	17.221	14.894	17.184	7.049	11.83	9.937
b0265	insA-2	CDS	11.145	10.569	14.718	14.165	20.651	13.32	9.646	12.754	18.305	15.326	17.161	17.012	21	14.998	20.254	19.055	22.36	12.374	13.113	11.971
b0266	yagB	CDS	27.082	35.588	14.305	11.835	13.306	13.457	9.558	11.874	26.462	26.433	19.143	24.428	21.923	11.119	25.237	26.602	14.943	11.261	16.601	15.108
b0267	yagA	CDS	0.843	0.782	0.279	0	0.258	0.219	0.315	0.677	0.183	0.468	0.258	0.571	0.273	0.43	0.276	0.511	0.547	0.348	0.234	0.563
b0268	yagE	CDS	7.329	6.696	14.164	15.178	2.214	1.306	1.202	1.232	1.543	1.488	1.173	0.635	0.486	17.147	0.981	1.694	1.897	0.737	4.986	8.303
b0269	yagF	CDS	8.619	10.007	22.974	20.111	3.623	2.554	2.22	3.375	3.267	2.804	3.591	2.527	2.5	24.644	3.206	3.047	3.615	2.065	7.457	8.431
b0270	yagG	CDS	5.15	4.593	2.282	2.294	0.934	1.187	0.338	1.017	1.358	1.526	0.861	1.192	1.551	3.002	1.544	1.966	0.808	0.904	1.209	2.188
b0271	yagH	CDS	6.521	5.494	1.358	2.532	1.203	1.678	1.84	1.552	1.988	2.183	2.278	1.262	2.075	1.558	3.54	3.966	1.658	1.331	1.976	3.817
b0272	xynR	CDS	66.569	36.977	41.332	30.252	13.616	20.234	16.311	19.15	33.47	31.219	26.917	27.155	39.307	35.569	37.027	39.367	14.332	23.243	22.107	20.746
b0273	argF	CDS	323.981	128.154	6.28	6.012	7.267	6.535	8.022	7.724	9.374	8.774	14.901	13.836	21.966	6.233	11.16	12.388	7.007	6.755	9.126	12.301
b0274	insB-3	CDS	6.701	6.815	11.03	8.735	19.061	6.748	6.613	6.248	14.049	12.605	13.749	15.452	16.652	11.459	16.716	15.009	16.654	6.916	12.633	9.421
b0275	insA-3	CDS	7.432	8.066	12.548	9.786	17.051	9.476	6.63	8.035	12.552	14.15	16.263	14.623	17.343	10.855	16.329	15.256	19.017	10.271	10.767	9.142
b0276	yagJ	CDS	8.751	8.133	7.552	4.746	13.371	6.487	6.609	9.465	5.423	7.169	9.755	9.16	14.045	5.162	8.619	9.489	14.198	8.542	13.12	11.111
b0277	yagK	CDS	5.312	6.273	4.041	3.212	2.536	2.337	2.821	3.739	3.967	3.624	4.35	5.172	4.426	3.885	10.062	11.6	4.492	3.562	3.872	3.321
b0278	yagL	CDS	3.226	2.357	2.768	3.17	4.478	2.457	3.349	2.422	3.104	3.057	3.937	2.438	3.609	2.276	6.382	6.796	4.238	2.14	4.245	4.235
b0279	yagM	CDS	1.259	1.43	0.7	0.648	1.278	0.65	0.548	0.762	1.981	1.613	0.087	0.45	0.516	1.744	0.969	1.111	1.193	0.131	0.694	1.256
b0280	yagN	CDS	129.561	133.189	125.401	100.936	72.441	58.709	53.962	65.089	167.832	172.664	73.65	93.286	74.373	92.614	92.195	94.723	66.403	63.347	63.985	62.338
b0281	intF	CDS	27.908	30.239	24.529	22.212	12.057	13.45	12.735	16.064	44.727	41.202	17.945	17.458	19.449	25.16	29.294	26.659	12.791	11.923	16.713	20.9
b0282	yagP	CDS	11.533	9.959	1.177	0.98	4.05	3.995	1.962	2.472	1.159	2.764	5.55	3.343	5.064	1.21	6.822	5.261	4.785	2.554	2.1	4.987
b0283	paoD	CDS	11.138	12.081	1.059	0.552	2.648	1.61	1.957	1.878	2.019	1.781	2.202	3.762	5.174	0.571	3.196	3.355	2.715	1.657	3.665	1.87
b0284	paoC	CDS	9.333	10.733	0.744	0.87	1.909	1.218	1.301	1.019	1.3	1.119	1.725	2.075	3.012	0.52	3.507	2.607	2.341	1.554	1.558	2.175
b0285	paoB	CDS	5.14	8.72	0.554	0.395	0.96	0.633	1.169	1.007	0.802	0.791	1.632	1.407	2.505	0.571	2.364	1.951	2.081	0.863	1.156	1.224
b0286	paoA	CDS	9.952	6.664	0.701	0.438	0.9	1.098	0.452	1.095	1.918	0.784	2.264	1.832	2.971	0.288	3.279	2.944	1.126	1.618	2.189	1.933
b0287	yagU	CDS	198.225	177.616	31.534	31.031	82.725	80.173	76.628	91.992	102.664	124.736	218.909	211.269	476.902	30.477	89.84	82.787	78.886	67.247	125.101	151.824
b0288	ykgJ	CDS	7.143	3.705	2.931	1.526	4.517	3.98	4.413	2.842	3.528	7.049	3.456	2.998	7.263	1.356	2.704	3.574	3.826	4.195	4.087	4.141
b0289	ecpE	CDS	7.604	8.784	3.596	3.895	6.429	3.659	3.073	3.48	3.424	4.489	5.161	5.798	7.008	2.762	6.274	6.359	5.43	3.58	6.564	4.347
b0290	ecpD	CDS	3.631	3.524	1.891	1.623	3.022	2.043	3.037	2.884	2.237	1.958	3.695	3.644	4.988	2.162	4.322	3.308	4.106	3.029	2.904	3.424
b0291	ecpC	CDS	2.201	1.883	0.857	0.578	1.652	1.28	1.009	1.217	1.456	1.424	1.678	1.86	1.748	0.64	2.384	2.062	1.355	1.3	1.324	1.121
b0292	ecpB	CDS	1.34	2.026	0.964	0.903	0.891	1.435	1.011	1.129	1.384	1.334	2.335	3.82	0.707	0.632	3.048	3.33	0.581	0.868	1.29	2.14
b0293	ecpA	CDS	17.909	15.232	2.311	5.866	9.041	6.873	7.962	10.277	11.971	9.431	25.553	27.948	4.72	3.467	17.612	17.329	6.194	9.798	11.699	14.496
b0294	ecpR	CDS	1.257	2.338	0.974	0.98	0.168	0	0.088	0.529	0.493	0.183	1.72	1.395	0.48	1.767	3.72	4.657	0.082	0.151	0.867	1.156
b0295	ykgL	CDS	3.821	3.031	5.253	4.417	3.922	3.324	1.369	3.199	2.553	1.661	3.262	6.991	4.15	3.925	4.193	3.449	3.195	2.351	4.733	1.142
b0296	ykgM	CDS	3594.034	4030.325	9.859	9.918	1.694	2.296	1.281	2.171	0.902	2.459	1.221	1.249	5.017	5.838	2.414	1.489	3.219	3.299	1.737	3.574
b0297	eaeH	pseudo	0.196	0.227	0.057	0.011	0.28	0.017	0	0.182	0.018	0.262	0.352	0.006	0.298	0	0.495	0.93	0.208	0.055	0.14	0.147
b0298	insE-1	CDS	14.024	13.112	11.839	7.754	9.606	10.424	9.935	12.815	11.396	9.576	14.182	15.188	15.369	8.518	13.234	14.307	13.841	14.068	11.978	11.452
b0299	insF-1	CDS	7.725	9.086	5.186	4.182	6.682	6.946	5.706	6.231	6.904	6.727	7.452	6.91	8.606	6.319	9.026	7.339	5.73	4.914	8.096	8.195
b0300	ykgA	pseudo	14.366	11.9	5.619	6.567	6.957	5.103	4.937	5.915	7.288	5.276	5.948	7.632	9.199	5.153	9.592	7.993	7.154	4.486	6.188	7.463
b0301	rclC	CDS	7.98	6.309	1.629	1.865	1.171	1.191	1.095	0.789	3.252	4.599	3.423	1.943	1.487	1.716	5.901	6.508	1.921	1.429	1.135	1.369
b0303	rclB	CDS	4.649	4.598	2.138	0.425	1.048	1.279	1.866	0.879	3.685	1.94	2.302	3.247	3.46	0.524	2.958	4.147	0.922	1.508	1.252	0.412
b0304	rclA	CDS	20.405	21.687	0.278	1.367	1.461	3.01	3.217	3.339	1.437	1.51	3.515	2.901	4.804	0.3	6.873	7.116	2.088	2.122	2.604	2.601
b0305	rclR	CDS	2.817	3.606	3.718	1.237	0.93	1.477	1.034	2.254	2.476	2.847	3.248	2.957	2.582	1.919	4.323	5.518	1.25	1.149	1.956	0.761
b0306	ykgE	CDS	6.868	5.648	6.846	6.049	0.794	2.736	4.515	4.45	2.021	1.165	5.234	4.504	1.664	8.114	3.142	2.139	1.686	2.419	2.922	5.242
b0307	ykgF	CDS	13.259	14.536	7.371	9.944	4.593	4.67	4.244	5.819	3.28	3.561	5.938	5.408	5.587	9.731	5.534	5.713	3.996	3.456	6.65	7.359
b0308	ykgG	CDS	15.977	17.107	9.63	10.02	10.601	7.694	5.456	9.206	5.551	8.356	9.262	6.594	8.836	10.215	6.272	8.097	7.361	5.037	10.62	11.546
b0310	ykgH	CDS	0.766	1.51	1.928	1.806	4.01	0.302	0.467	0.156	1.74	2.022	0.667	0	2.546	2.898	3.715	3.036	2.686	0.534	0.323	1.459
b0311	betA	CDS	21.129	20.931	15.81	16.8	31.279	7.165	4.747	5.596	24.91	25.399	3.383	3.569	21.912	19.533	36.135	32.038	18.309	9.568	8.572	15.206
b0312	betB	CDS	31.918	33.488	34.932	40.936	58.116	12.364	8.74	8.205	45.54	47.048	7.154	5.242	35.348	38.427	63.251	56.229	46.355	17.828	9.761	20.496
b0313	betI	CDS	34.032	40.68	81.359	65.168	110.436	15.25	9.023	11.473	64.085	70.062	8.981	9.628	47.091	78.127	87.191	87.925	91.759	27.572	14.498	19.642
b0314	betT	CDS	23.531	25.349	31.118	29.806	91.16	9.115	5.063	6.941	31.484	29.443	6.777	5.539	29.894	31.067	35.78	35.63	69.312	12.033	7.533	11.644
b0315	pdeL	CDS	40.515	43.442	9.941	6.797	8.897	6.727	4.872	5.741	8.651	12.27	9.289	12.264	11.758	10.135	25.514	22.745	6.243	6.357	9.611	7.708
b0316	yahB	CDS	9.941	13.104	11.603	6.314	13.499	5.74	5.742	6.142	5.729	7.248	10.47	11.369	9.532	9.965	8.538	8.287	14.314	6.51	7.922	7.95
b0317	yahC	CDS	1.852	0.961	1.018	0.101	0.748	0.304	0.627	0.628	0.638	0.543	0.498	1.435	0.76	0.998	0.512	0.921	0.39	0.359	0.975	1.176
b0318	yahD	CDS	3.932	5.965	2.775	1.662	3.607	4.21	3.047	3.997	2.62	4.107	5.196	5.124	4.996	1.887	5.363	4.217	4.207	2.837	4.452	5.046
b0319	yahE	CDS	1.542	1.046	0.4	0.583	0.863	0.672	0.512	0.844	0.796	0.626	1.004	1.559	0.876	0.46	1.106	1.896	0.927	0.336	0.687	0.753
b0320	yahF	CDS	0.844	1.511	0.417	0.228	0.979	0.914	0.218	0.724	0.479	0.664	0.865	0.834	1.324	0.546	1.461	1.905	0.737	0.418	0.732	0.82
b0321	yahG	CDS	1.3	1.086	0.552	0.035	1.26	0.908	0.935	0.514	0.634	0.686	1.153	1.375	1	0.455	1.46	1.224	0.736	0.504	0.875	0.963
b0322	yahH	CDS	0.345	0.626	1.241	0.339	0.502	0.425	1.576	0.877	2.317	1.184	0.167	0.555	2.124	1.674	1.287	2.868	1.635	1.579	0.545	1.643
b0323	yahI	CDS	1.078	0.755	0.266	1.165	0.731	0.398	0.711	0.411	0.918	0.54	0.313	0.636	0.398	0.418	1.34	0.999	0.332	0.423	1.021	0.753
b0324	yahJ	CDS	15.043	14.836	8.277	6.153	7.885	7.36	8.425	8.758	10.275	11.188	11.94	11.644	19.839	7.154	13.962	12.413	7.111	7.976	10.845	12.421
b0325	yahK	CDS	234.695	249.475	5.396	4.46	51.955	46.188	47.112	58.694	24.446	27.977	53.129	40.148	114.254	7.15	146.936	132.737	49.997	33.56	42.237	45.609
b0326	yahL	CDS	1.068	1.107	0.339	0.494	1.096	0.124	0.191	0	0.584	0.994	0.486	0.471	0.386	0.061	2.031	1.927	0.714	0	0.198	0.159
b0327	yahM	CDS	0.417	0.216	3.745	6.959	14.138	5.339	5.075	2.541	1.936	3.079	5.039	6.256	3.077	4.244	4.663	5.594	16.978	4.72	2.413	1.323
b0328	yahN	CDS	3.126	4.192	3.976	2.548	0.739	0.977	0.929	1.395	0.63	1.127	1.033	1.39	1.032	3.033	1.233	1.95	2.023	0.798	3.854	1.937
b0329	yahO	CDS	1306.153	1368.552	11.516	13.501	71.465	141.306	163.021	241.789	49.281	43.515	122.531	143.977	247.497	6.305	241.285	270.651	126.512	166.187	155.213	121.412
b0330	prpR	CDS	13.788	16.044	0.871	0.254	1.19	0.796	0.524	0.722	0.7	0.852	0.312	0.589	1.113	0.47	1.727	1.445	1.469	0.957	0.238	0.205
b0331	prpB	CDS	9.375	13.423	0.569	0	0.446	0.454	0.234	0.409	0.356	0.607	0.111	0.123	0.212	0.614	0.215	0.368	0.6	0.351	0.363	0.146
b0333	prpC	CDS	4.117	4.997	0.591	0.301	0.127	0.043	0.178	0.178	0.317	0.324	0.445	0.188	0.216	0.255	0.109	0.224	0.208	0.21	0.184	0.278
b0334	prpD	CDS	4.641	6.864	0.333	0.225	0.65	0.139	0.072	0.628	0.255	0.037	0.324	0.379	0.413	0.377	0.307	0.113	0.334	0.292	0.334	0.358
b0335	prpE	CDS	5.961	6.831	1.648	0.814	1.975	1.178	0.855	0.87	1.262	1.204	1.445	1.515	1.822	0.949	1.418	0.99	1.184	0.923	1.487	1.138
b0336	codB	CDS	120.28	107.597	10.511	7.453	453.798	1086.352	939.63	999.71	301.267	280.35	364.82	347.373	178.209	8.109	131.222	149.54	481.127	1080.212	316.781	444.757
b0337	codA	CDS	153.75	145.99	25.275	28.412	631.513	1362.233	1292.174	1280.408	463.846	430.077	540.323	515.055	286.879	28.324	224.211	230.591	625.049	1262.321	380.36	557.609
b0338	cynR	CDS	12.242	12.403	8.189	7.609	4.858	5.669	6.126	8.393	8.115	8.055	8.265	8.733	12.545	8.894	10.267	11.503	4.748	6.352	6.055	7.88
b0339	cynT	CDS	2.213	2.94	0.558	0.076	1.731	1.799	1.261	2.171	1.323	1.352	0.413	1.707	1.481	0.603	2.704	1.291	0.809	1.184	0.409	1.035
b0340	cynS	CDS	7.725	7.674	1.369	0.695	1.477	2.306	3.203	2.931	2.809	3.388	4.843	4.901	3.348	1.267	2.638	3.826	2.784	2.039	2.463	2.003
b0341	cynX	CDS	4.503	4.395	3.111	3.248	2.495	3.018	2.432	2.436	2.818	2.623	4.057	3.545	3.195	2.281	5.159	4.283	3.364	1.779	2.593	3.098
b0342	lacA	CDS	6.238	6.427	1.957	0.823	1.218	1.733	0.425	1.405	1.254	1.238	1.377	3.053	3.71	2.681	2.707	2.463	1.666	1.824	1.058	1.701
b0343	lacY	CDS	2.513	1.229	1.359	1.486	0.317	0.322	0.124	0.893	0.654	0.69	0.435	0.964	1.257	1.427	0.864	1.306	0.503	0.249	0.688	1.193
b0344	lacZ	CDS	1.716	1.746	2.801	3.275	1.583	0.871	1.049	0.745	0.482	1.056	0.935	1.251	1.928	3.654	0.87	1.087	1.437	0.799	0.983	1.862
b0345	lacI	CDS	33.666	37.866	24.245	23.898	27.64	20.735	19.572	20.011	27.268	24.977	24.45	20.554	32.382	24.491	29.598	27.832	26.681	23.032	23.041	21.99
b0346	mhpR	CDS	29.646	33.939	9.114	10.083	8.072	3.241	1.778	3.373	11.486	10.508	1.427	1.384	11.722	11.177	10.545	9.114	5.124	5.65	2.943	3.043
b0347	mhpA	CDS	1.539	1.213	0.498	0.333	0.463	0.319	0.187	0.282	1.224	0.959	0.238	0.033	0.606	0.687	1.282	0.945	0.773	0.443	0.259	0.313
b0348	mhpB	CDS	0.705	0.9	0.487	0	0.973	0.508	0.495	0.221	0.42	0.258	0.184	0.233	0.801	0.526	0.202	0.624	0.308	0.378	0.171	0.275
b0349	mhpC	CDS	2.955	1.901	0.345	0.407	0.802	0.291	0.48	0.631	1.068	1.186	1.001	0.317	1.237	0.803	1.727	1.247	1.148	0.695	1.307	1.276
b0350	mhpD	CDS	1.55	2.002	0.654	0.373	1.196	0.904	0.706	0.193	1.372	1.069	1.286	0.611	1.752	0.552	1.888	1.537	1.019	0.662	0.4	1.366
b0351	mhpF	CDS	1.886	2.208	0.581	1.006	1.437	0.664	0.711	0.438	1.976	1.337	1.538	0.809	1.758	1.15	2.077	1.412	1.047	1.338	1.674	1.711
b0352	mhpE	CDS	3.613	3.46	0.772	1.589	1.568	0.947	0.821	0.745	1.148	1.04	1.345	1.463	1.866	1.177	2.451	2.197	1.796	0.903	1.516	1.412
b0353	mhpT	CDS	3.425	3.991	1.976	1.828	2.583	1.459	0.901	1.762	3.144	2.634	1.8	2.449	3.018	1.723	3.05	2.865	2.604	1.105	3.25	4.08
b0354	yaiL	CDS	52.762	65.656	54.17	34.315	61.369	60.716	56.062	56.726	64.881	62.715	64.555	65.954	60.504	51.006	67.858	67.953	59.176	54.008	75.135	80.009
b0355	frmB	CDS	15.852	12.938	30.931	35.924	15.846	20.686	22.921	27.141	15.389	17.32	16.618	15.487	16.752	36.394	18.453	20.114	14.936	16.199	17.467	24.849
b0356	frmA	CDS	59.923	63.283	60.695	65.074	44.312	57.254	58.131	62.631	60.743	52.247	55.529	56.373	64.75	74.061	67.574	74.529	39.748	43.153	48.509	60.085
b0357	frmR	CDS	38.061	37.074	66.845	62.486	33.663	41.641	47.681	58.701	43.24	38.81	39.975	38.732	56.904	51.519	44.909	57.573	37.83	56.636	31.668	38.074
b0358	yaiO	CDS	4.899	5.322	1.28	2.017	3.145	1.566	1.142	1.548	1.538	1.887	2.306	2.059	3.749	1.285	3.293	2.37	3.576	1.269	2.161	0.588
b0360	insC-1	CDS	29.121	33.62	16.231	12.649	14.769	13.059	13.71	16.632	15.857	16.403	21.01	21.615	26.379	11.349	20.908	23.955	16.817	15.629	20.571	15.881
b0361	insD-1	CDS	19.096	21.481	8.739	6.535	11.205	8.7	8.827	9.68	11.397	10.938	12.941	13.127	14.935	9.075	14.512	14.55	10.698	7.261	14.706	12.178
b0363	yaiP	CDS	2.44	2.398	1.462	0.337	0.809	0.591	0.435	0.479	0.774	0.768	0.911	0.964	0.764	0.914	1.863	1.916	0.629	0.522	0.608	0.924
b0364	yaiS	CDS	0.184	0.095	0.33	0.18	0.178	0.091	0.373	0	0.569	0.776	0.711	1.083	0.113	0.624	1.713	1.761	0	0.24	0.29	1.283
b0365	tauA	CDS	3.858	3.753	0.167	0	0.748	1.285	1.512	1.055	3.957	4.157	2.497	3.053	1.899	0.155	5.096	3.742	0.958	0.742	1.429	2.027
b0366	tauB	CDS	4.37	3.253	0.27	0.328	1.229	1.316	1.287	0.916	2.377	2.923	1.937	2.397	3.408	0.518	3.734	5.461	0.727	0.901	1.3	2.245
b0367	tauC	CDS	3.497	2.632	0.306	0.365	1.35	0.641	0.503	0.44	1.278	2.156	1.857	1.859	2.704	0.42	2.809	2.809	0.997	0.809	1.792	1.139
b0368	tauD	CDS	5.383	7.05	1.217	1.123	4.14	1.542	2.259	2.874	3.261	4.604	2.299	3.225	3.85	1.459	4.525	4.961	2.536	2.071	3.261	3.437
b0369	hemB	CDS	84.144	83.794	114.763	103.083	79.392	103.369	110.114	106.969	111.384	101.929	92.614	102.878	156.359	105.758	154.252	151.348	71.127	102.928	108.515	118.389
b0372	insF-2	CDS	8.434	9.209	5.425	4.143	6.854	7.198	6.246	6.351	7.484	7.028	7.567	8.273	9.261	6.434	8.438	7.641	5.898	4.863	8.532	8.42
b0373	insE-2	CDS	15.885	13.076	12.392	7.956	10.268	11.358	10.108	14.222	11.934	10.035	15.141	15.618	15.411	8.85	14.54	14.82	14.699	14.951	12.571	11.506
b0375	iprA	CDS	0	0.256	0.443	0	0.318	0.162	0.834	1.085	0.085	0.173	0.397	0.793	0	0	1.43	1.05	0.467	0.072	0.605	0.626
b0376	ampH	CDS	53.722	56.047	39.184	35.787	13.558	12.957	15.497	13.361	21.115	17.613	21.496	20.884	40.252	41.732	26.801	24.275	12.917	12.843	24.926	26.634
b0377	sbmA	CDS	19.222	22.181	15.223	11.526	28.077	14.667	11.076	14.784	9.146	12.583	17.991	17.713	26.914	11.89	12.97	15.509	23.486	10.352	15.709	17.852
b0378	yaiW	CDS	37.766	42.645	24.884	15.474	28.721	21.015	22.279	22.67	20.396	21.294	29.254	28.886	41.761	23.61	27.499	26.151	30.447	21.862	31.51	30.9
b0379	yaiY	CDS	5.141	4.989	0.447	1.141	4.181	3.106	2.525	3.372	2.398	0.525	3.37	3.38	8.165	1.448	4.95	7.846	7.23	3.758	3.667	3.58
b0380	yaiZ	CDS	113.073	93.084	34.387	18.676	19.827	13.993	16.362	18.343	21.12	19.557	21.418	17.289	25.17	26.609	42.485	44.299	24.396	14.049	25.837	13.136
b0381	ddlA	CDS	45.394	45.679	106.099	93.074	82.171	95.501	100.184	105.808	116.336	108.841	137.395	132.812	118.545	112.466	154.051	162.349	90.963	91.526	127.713	128.947
b0382	iraP	CDS	136.846	145.82	12.884	13.698	48.161	52.067	49.824	69.36	50.288	46.637	58.327	75.178	58.724	7.62	68.855	78.832	58.053	51.335	78.139	50.359
b0383	phoA	CDS	26.237	27.028	3.741	3.307	17.824	10.632	11.828	13.079	14.165	16.046	16.634	17.506	14.165	3.546	27.363	27.395	15.948	10.314	19.737	21.184
b0384	psiF	CDS	97.698	122.373	1.005	2.196	25.538	16.682	21.066	26.453	10.057	8.595	23.017	27.053	30.063	2.788	31.963	38.172	33.132	20.731	25.044	22.297
b0385	dgcC	CDS	3.398	4.811	1.114	0.496	2.493	1.086	0.839	1.587	1.66	1.115	1.911	2.364	2.317	1.871	2.455	2.349	2.872	2.081	2.03	1.982
b0386	proC	CDS	66.237	67.724	43.962	45.753	48.948	57.691	63.639	56.854	52.989	54.634	74.381	69.076	101.619	45.912	90.241	86.64	51.382	58.06	69.739	80.33
b0387	yaiI	CDS	39.521	50.26	46.568	38.944	64.297	34.339	32.977	31.212	42.201	44.435	64.712	61.548	62.112	49.501	64.005	54.534	56.393	26.466	62.651	66.91
b0388	aroL	CDS	63.054	74.721	71.95	53.519	141.196	83.524	88.724	87.47	94.86	93.515	168.597	187.499	193.547	68.752	93.163	96.042	130.891	91.28	136.218	125.115
b0389	yaiA	CDS	185.224	150.883	81.335	80.251	233.41	109.194	115.546	125.761	136.444	126.091	236.831	245.612	293.36	72.763	149.858	159.208	210.949	100.024	186.166	178.766
b0390	aroM	CDS	249.529	234.376	33.972	24.731	62.398	18.032	18.336	21.053	23.262	25.214	41.176	38.506	57.678	37.691	42.391	40.495	55.547	19.103	49.536	48.081
b0391	ppnP	CDS	372.459	384.116	211.418	167.139	240.138	156.165	175.941	250.057	191.64	164.196	257.332	294.288	144.517	150.548	258.262	300.73	343.95	195.258	364.325	231.503
b0392	ykiA	pseudo	22.775	24.402	11.786	4.785	13.147	4.801	5.703	5.788	8.666	8.621	15.587	20.892	12.172	9.377	14.907	13.029	12.709	5.485	14.04	13.508
b0393	rdgC	CDS	66.19	68.95	78.342	92.26	54.859	94.501	95.876	92.138	71.262	66.853	84.82	85.818	74.762	82.426	113.689	112.3	54.634	86.14	87.91	82.69
b0394	mak	CDS	38.898	42.162	10.592	13.572	17.709	17.84	20.371	21.663	16.128	15.057	22.257	22.795	17.902	11.376	21.733	23.5	16.562	18.228	23.742	26.056
b0396	araJ	CDS	10.984	15.52	11.662	9.901	18.196	9.805	8.165	11.034	9.781	8.446	14.311	14.981	17.299	11.034	16.617	12.884	17.95	12.249	11.474	11.805
b0397	sbcC	CDS	14.061	14.171	13.65	11.992	17.082	19.777	18.314	16.984	18.465	19.022	18.696	20.609	17.106	14.669	25.424	25.194	17.407	16.902	19.733	20.965
b0398	sbcD	CDS	12.843	14.272	17.672	15.968	17.139	22.005	18.766	20.483	20.413	19	21.949	19.509	23.41	15.56	25.401	24.511	17.157	19.639	23.411	24.177
b0399	phoB	CDS	18.047	22.533	18.159	17.368	13.969	16.62	12.25	15.968	12.464	13.054	14.732	16.967	18.054	20.031	15.701	16.192	15.062	17.12	12.315	9.76
b0400	phoR	CDS	11.743	11.053	12.37	9.83	9.124	8.264	7.004	7.296	7.902	6.95	8.265	7.294	12.289	11.585	9.097	9.783	8.319	8.391	7.181	5.849
b0401	brnQ	CDS	27.349	28.007	60.392	58.975	70.78	97.248	87.324	90.298	89.409	92.215	98.799	96.038	92.986	58.983	152.317	146.615	67.787	96.835	67.359	90.848
b0402	proY	CDS	29.855	28.493	50.34	48.375	48.219	50.225	48.306	50.161	60.82	59.375	59.007	54.782	87.588	57.678	73.189	74.42	46.779	45.377	47.867	61.232
b0403	malZ	CDS	14.427	16.195	5.736	3.718	12.017	8.211	9.285	10.161	10.177	9.568	13.442	10.992	14.769	6.465	12.745	14.585	11.612	7.751	12.158	13.981
b0404	acpH	CDS	42.087	51.876	22.637	22.495	24.244	15.711	14.3	18.35	24.37	20.45	21.812	26.253	31.971	19.391	29.236	30.624	24.198	15.041	22.063	19.9
b0405	queA	CDS	43.636	37.05	70.239	69.889	80.255	46.58	44.051	39.4	68.218	66.702	61.301	59.555	107.98	79.497	79.257	81.005	77.675	44.662	61.157	78.494
b0406	tgt	CDS	172.356	164.413	201.313	203.111	270.486	251.227	261.809	233.135	230.205	237.644	190.172	184.961	233.033	229.502	206.378	214.644	246.908	233.385	220.236	232.985
b0407	yajC	CDS	663.627	696.603	917.373	772.013	558.233	761.724	777.505	717.286	583.99	596.961	760.635	759.153	710.009	787.116	895.049	856.561	582.837	824.298	763.848	732.937
b0408	secD	CDS	239.469	242.606	301.596	309.165	243.364	286.136	273.449	244.154	258.433	258.889	280.659	260.698	284.311	332.902	303.41	289.212	214.871	238.945	271.239	298.332
b0409	secF	CDS	220.236	212.074	286.726	267.646	288.927	245.941	260.829	250.4	283.431	264.569	264.185	251.033	278.934	311.424	272.512	271.508	258.007	235.186	274.289	299.498
b0410	yajD	CDS	117.801	131.36	89.616	76.254	93.228	86.52	91.028	91.616	66.763	78.351	99.317	91.288	95.699	81.291	84.786	92.075	92.383	72.126	117.363	105.641
b0411	tsx	CDS	181.524	181.508	883.943	919.906	444.683	1058.951	930.526	865.544	681.851	658.85	677.804	592.783	390.347	1109.174	456.675	437.433	455.182	883.142	499.72	593.548
b0412	yajI	CDS	10.628	10.926	8.872	2.611	6.993	6.081	7.417	7.525	7.841	7.213	8.632	9.16	10.045	5.708	12.509	13.348	6.565	7.857	9.392	6.386
b0413	nrdR	CDS	103.398	96.447	83.942	74.3	97.38	89.25	95.998	99.56	110.964	94.734	106.998	115.787	118.579	75.515	137.367	138.478	100.311	98.703	125.89	131.509
b0414	ribD	CDS	80.532	92.853	65.99	58.084	84.786	77.082	75.503	74.438	92.161	88.377	94.032	95.088	105.609	69.825	104.22	104.67	76.035	66.527	110.081	122.473
b0415	ribE	CDS	245.61	216.345	313.316	258.77	365.56	303.541	249.422	254.005	342.544	320.461	338.109	343.367	352.733	320.207	396.975	394.13	389.334	290.159	293.477	348.546
b0416	nusB	CDS	351.445	341.585	511.824	465.471	500.977	590.647	482.881	494.966	695.445	708.83	619.014	619.174	581.032	591.695	730.737	695.512	498.818	524.563	522.573	541.919
b0417	thiL	CDS	53.654	52.883	49.622	49.478	76.786	55.245	44.57	43.865	50.813	48.263	68.829	59.795	86.13	51.166	67.962	60.568	72.622	44.525	60.076	65.666
b0418	pgpA	CDS	123.221	134.783	111.037	91.83	184.184	117.244	106.487	132.296	101.31	97.983	151.007	152.178	149.239	103.889	135.128	127.58	189.529	122.626	172.099	118.914
b0419	yajO	CDS	154.624	167.807	22.064	16.888	61.251	31.503	37.772	38.043	28.606	31.96	46.892	46.055	57.058	25.955	65.492	65.19	58.824	31.286	54.506	57.193
b0420	dxs	CDS	80.221	80.717	60.617	58.367	77.512	67.955	65.515	63.923	87.78	81.86	83.737	85.644	109.88	72.388	79.958	82.567	68.975	60.532	93.064	101.513
b0421	ispA	CDS	129.931	120.898	108.152	124.849	126.997	125.876	113.568	112.902	148.393	137.442	141.709	137.069	177.589	123.271	150.219	147.215	117.011	104.732	146.273	155.656
b0422	xseB	CDS	132.959	118.997	145.117	138.835	94.869	115.278	106.922	110.943	137.755	120.777	137.946	150.071	177.152	106.8	148.696	152.49	124.607	140.142	130.886	122.771
b0423	thiI	CDS	56.548	52.421	88.444	95.008	104.476	122.828	115.986	110.446	113.993	108.759	111.905	107.838	117.355	100.292	120.285	110.386	106.109	112.071	91.262	106.739
b0424	yajL	CDS	66.981	69.434	34.374	33.526	50.02	48.895	49.419	54.167	53.819	58.676	55.628	59.379	72.573	48.119	75.48	75.782	49.92	45.644	88.096	81.362
b0425	panE	CDS	28.909	32.581	28.438	24.487	33.449	31.186	30.999	38.3	31.801	28.651	34.526	34.381	48.481	25.731	41.926	41.062	32.775	27.767	44.251	44.092
b0426	yajQ	CDS	394.846	457.545	595.953	442.845	315.572	525.312	547.224	540.328	539.243	569.582	515.828	595.646	412.93	580.642	680.791	656.859	288.717	463.684	694.48	630.573
b0427	yajR	CDS	14.003	12.383	31.014	28.368	41.239	17.099	15.852	14.77	33.305	31.389	12.896	14.294	59.193	33.436	37.489	38.02	29.885	21.791	21.423	26.218
b0428	cyoE	CDS	538.661	518.784	578.252	625.068	1017.931	181.947	210.983	157.221	1425.915	1235.935	23.931	16.131	1214.264	702.236	1285.091	1295.261	600.86	312.307	484.547	771.791
b0429	cyoD	CDS	519.656	499.094	585.315	669.397	920.052	220.598	230.131	189.831	1336.809	1205.021	30.203	19.986	1199.459	728.811	1207.821	1170.136	608.812	369.881	347.016	709.334
b0430	cyoC	CDS	392.534	348.231	420.21	493.383	696.218	179.649	212.335	143.537	997.594	949.465	25.116	19.348	924.779	568.233	901.971	921.627	451.484	297.491	226.91	544.451
b0431	cyoB	CDS	535.086	456.742	578.852	672.923	872.682	345.946	303.335	257.926	1199.993	1124.801	59.644	45.567	1243.085	744	1068.276	1028.302	626.793	480.686	221.351	593.447
b0432	cyoA	CDS	846.653	742.826	1057.788	1124.696	1346.911	723.568	498.211	507.68	1706.935	1622.237	146.591	125.433	1875.289	1220.382	1519.904	1439.292	1141.989	913.423	345.715	756.924
b0433	ampG	CDS	47.893	49.122	95.736	85.287	96.473	99.463	80.156	78.072	83.258	81.167	85.703	81.68	89.505	103.814	67.375	67.768	97.358	90.141	87.29	94.912
b0434	yajG	CDS	168.555	155.793	279.06	249.594	179.685	245.002	217.901	200.013	235.187	235.879	211.538	199.107	186.662	288.429	187.274	194.711	177.815	234.648	191.491	200.821
b0435	bolA	CDS	822.313	1032.012	166.445	128.734	419.343	195.402	202.502	273.09	158.772	166.041	204.586	240.07	235.437	149.621	363.124	356.478	490.982	192.13	344.247	263.339
b0436	tig	CDS	901.633	862.267	1864.902	1861.687	1253.032	1645.687	1598.357	1540.476	1581.157	1557.635	1310.912	1296.072	1109.744	2046.715	1293.183	1277.531	1179.735	1457.817	1398.832	1660.798
b0437	clpP	CDS	420.377	434.611	303.931	347.068	379.714	332.5	352.608	403.487	312.794	332.312	338.846	352.761	333.767	324.278	402.583	420.669	378.703	315.638	419.173	465.691
b0438	clpX	CDS	501.061	591.252	344.825	383.635	468.274	344.438	331.392	350.079	380.886	363.081	363.251	380.036	387.102	372.353	433.794	441.774	443.32	288.743	490.655	503.75
b0439	lon	CDS	140.914	154.071	260.414	304.816	144.304	146.772	125.39	130.094	193.402	180.745	184.473	194.946	228.727	295.792	209.636	191.375	143.464	117.96	176.201	191.5
b0440	hupB	CDS	4345.75	4346.647	3266.79	2573.197	2328.037	2928.602	2773.609	3402.785	3058.535	2790.573	3121.634	3687.088	3041.649	2729.899	2727.658	2928.75	2961.673	3364.684	3869.594	2876.316
b0441	ppiD	CDS	187.044	179.399	189.578	197.46	140.213	140.33	135.736	133.577	159.026	155.189	182.085	164.827	164.896	195.762	219.811	225.036	136.17	123.679	190.363	221.758
b0442	ybaV	CDS	12.535	14.003	15.479	10.693	16.027	10.321	12.515	11.203	13.658	15.997	12.13	10.416	15.599	20.315	17.302	16.47	14.36	11.045	16.679	14.868
b0443	fadM	CDS	40.969	42.098	4.618	6.941	10.211	6.964	7.757	6.398	7.295	7.864	8.7	8.609	7.904	7.102	8.784	11.085	13.875	6.492	7.572	9.295
b0444	queC	CDS	57.796	58.348	55.729	39.357	42.545	41.518	40.731	35.89	33.914	36.766	49.979	50.619	66.246	56.182	64.872	68.68	36.283	34.587	49.612	43.051
b0445	ybaE	CDS	5.392	4.719	2.139	2.013	0.905	0.594	1.193	0.842	1.12	1.145	1.181	1.196	1.298	3.2	2.791	1.714	1.113	0.709	3.648	4.112
b0446	cof	CDS	18.082	19.99	15.299	12.419	20.626	14.372	12.004	14.948	14.41	15.919	18.527	22.146	17.636	17.058	16.729	19.042	18.382	11.452	18.445	14.459
b0447	decR	CDS	24.561	22.351	30.309	33.898	29.226	19.481	22.325	20.373	22.945	23.632	25.226	21.314	29.201	29.029	26.726	28.909	28.726	24.812	31.384	26.438
b0448	mdlA	CDS	14.48	15.815	20.721	16.188	19.307	11.668	10.327	11.871	15.074	11.931	14.851	16.073	18.926	18.802	13.982	16.169	18.064	13.023	18.806	19.377
b0449	mdlB	CDS	12.681	13.289	15.11	11.472	17.816	10.078	10.187	9.72	10.484	11.977	12.786	13.463	16.866	17.312	13.536	13.348	19.077	8.998	20.588	17.07
b0450	glnK	CDS	0.453	1.411	0.611	0.52	104.57	44.558	21.021	56.398	33.253	26.97	4.315	3.729	57.957	0.88	23.592	25.998	98.775	35.242	50.611	61.805
b0451	amtB	CDS	11.109	11.688	7.892	5.301	107.802	63.119	34.96	60.515	40.258	34.637	8.419	9.694	50.846	5.563	28.942	30.065	110.466	45.2	58.858	82.156
b0452	tesB	CDS	52.493	50.253	33.546	29.241	31.622	34.911	30.992	34.186	33.561	32.233	30.063	26.492	36.042	36.956	36.193	40.335	33.222	35.792	31.081	37.181
b0453	ybaY	CDS	338.314	378.116	22.43	17.839	204.284	69.474	73.621	87.734	73.244	68.073	73.126	74.53	262.533	21.084	198.855	184.914	214.257	77.866	98.302	106.515
b0454	atl	CDS	43.754	42.524	16.3	10.071	13.376	9.845	11.737	12.957	14.52	14.565	30.77	30.159	26.2	11.983	22.059	30.579	12.203	10.192	19.091	14.515
b0455	ffs	ncRNA	3.147	4.196	10.506	2.208	24.406	2.216	3.194	2.285	2.785	2.847	6.525	1.928	4.98	6.542	1.677	6.323	37.488	4.701	7.099	1.142
b0456	ybaA	CDS	11.436	12.763	4.945	1.849	27.228	1.427	1.91	1.913	1.495	0.917	2.661	2.018	2.494	3.652	2.88	2.406	32.787	1.892	3.81	1.654
b0457	pdeB	CDS	15.561	18.918	12.86	10.454	60.703	21.953	18.613	17.331	31.529	32.404	13.364	11.481	47.214	10.899	30.364	29.193	57.018	29.458	24.35	30.205
b0458	ylaC	CDS	84.427	75.613	82.742	77.187	784.18	475.798	325.679	324.406	718.798	766.924	134.444	130.112	751.131	106.824	705.733	687.258	762.068	550.26	382.482	495.95
b0459	maa	CDS	95.989	93.984	111.743	98.335	164.712	55.735	46.927	43.601	68.552	86.245	79.591	75.075	97.811	127.356	113.139	110.397	154.137	45.794	88.456	101.02
b0460	hha	CDS	302.079	299.271	293.433	264.759	460.198	157.669	151.416	170.082	239.366	268.891	224.728	244.945	311.338	251.538	308.014	344.984	496.614	178.239	263.606	282.999
b0461	tomB	CDS	98.388	86.182	71.617	50.286	189.924	49.508	42.098	53.762	57.369	57.201	70.149	68.886	64.588	51.971	138.075	144.157	218.666	55.619	76.973	64.807
b0462	acrB	CDS	192.122	185.317	130.074	130.68	154.643	147.931	139.328	147.818	163.081	153.299	142.607	132.031	141.676	158.306	149.394	161.319	143.363	122.579	145.861	178.068
b0463	acrA	CDS	175.232	176.828	120.199	121.835	142.955	130.443	131.63	133.03	158.528	141.818	132.606	127.923	127.918	139.408	147.923	162.114	106.523	116.835	129.505	156.32
b0464	acrR	CDS	17.635	12.879	27.156	22.69	14.261	10.525	8.188	9.165	12.006	15.695	13.545	13.995	11.972	26.393	15.735	19.213	19.71	9.58	14.904	13.355
b0465	mscK	CDS	32.456	30.11	33.464	32.147	29.976	20.775	20.788	21.997	23.039	25.353	38.248	39.371	46.888	36.205	43.906	39.943	30.932	18.327	35.183	33.53
b0466	ybaM	CDS	32.581	30.351	23.744	25.488	28.062	24.012	20.71	26.53	42.47	48.756	38.568	42.748	45.553	27.007	32.847	28.718	31.476	24.95	32.472	35.546
b0467	priC	CDS	27.078	30.252	19.499	18.883	19.149	23.537	18.077	25.801	28.567	28.279	31.368	34.247	40.138	20.245	27.217	27.923	21.431	21.189	26.108	24.708
b0468	ybaN	CDS	134.887	128.669	34.488	24.777	125.787	28.467	24.494	25.496	84.426	94.602	129.478	119.375	152.179	31.83	132.849	130.532	125.649	34.264	114.329	111.2
b0469	apt	CDS	256.96	238.042	388.305	338.792	228.437	161.806	128.344	107.116	284.274	285.687	237.785	231.896	433.749	391.974	254.562	244.061	218.185	178.162	197.632	194.967
b0470	dnaX	CDS	71.958	65.839	86.385	80.665	106.697	63.933	62.341	58.135	78.413	79.511	92.206	93.637	116.223	85.423	99.186	94.236	112.561	69.004	90.327	98.325
b0471	ybaB	CDS	367.711	376.113	459.192	375.363	252.032	331.739	363.402	375.243	365.977	338.367	367.246	364.665	447.061	394.801	483.263	492.637	253.341	358.648	353.147	389.222
b0472	recR	CDS	249.284	289.02	322.727	283.758	207.835	280.854	284.972	268.728	307.631	286.075	295.028	281.34	307.044	378.377	382.415	369.855	201.668	249.325	314.325	320.022
b0473	htpG	CDS	55.179	55.31	193.476	216.856	62.562	97.939	83.503	86.186	103.844	93.541	102.93	108.576	127.696	243.708	101.657	110.783	65.58	74.817	80.397	98.278
b0474	adk	CDS	517.917	511.113	707.056	580.198	775.913	1161.303	1120.156	1166.204	806.494	773.243	961.454	993.492	1121.447	736.047	764.231	764.166	819.71	1093.14	728.825	783.433
b0475	hemH	CDS	29.959	39.025	26.501	24.366	28.376	37.509	35.487	39.328	30.831	28.763	132.181	169.11	34.059	30.202	30.573	34.634	29.451	33.485	38.826	42.838
b0476	aes	CDS	3.79	4.319	3.311	1.731	3.002	1.842	1.68	2.225	1.544	2.874	3.306	2.691	2.234	3.107	3.917	4.846	2.631	1.489	5.339	2.982
b0477	gsk	CDS	45.668	44.683	69.681	66.482	63.542	103.825	83.225	90.418	70.484	72.174	101.72	103.438	92.074	74.252	117.59	112.624	72.045	91.959	112.536	110.839
b0478	ybaL	CDS	69.944	74.519	55.955	46.39	83.043	70.16	59.615	67.689	66.273	64.713	58.961	58.207	23.357	54.787	67.071	66.542	84.762	66.447	81.75	88.503
b0479	fsr	CDS	20.942	18.72	18.336	12.867	11.516	8.275	8.563	11.05	14.694	17.058	8.285	7.607	17.874	19.993	8.455	9.445	11.097	9.913	13.035	16.467
b0480	ushA	CDS	70.588	72.513	22.629	17.333	34.926	38.63	40.656	47.21	33.938	32.401	42.478	39.035	34.571	21.535	46.725	55.576	37.811	34.449	43.41	56.171
b0481	ybaK	CDS	45.052	42.524	45.298	38.604	31.777	43.046	39.554	42.11	47.742	47.224	42.666	46.145	87.252	39.256	67.046	58.154	29.138	44.662	44.286	49.072
b0482	ybaP	CDS	21.078	24.137	34.245	24.258	44.684	28.723	33.565	35.058	29.824	26.675	33.183	32.286	57.124	29.705	40.641	45.992	47.098	26.291	45.198	37.24
b0483	ybaQ	CDS	156.577	207.181	113.548	67.138	124.355	69.279	71.028	68.699	89.754	111.995	79.021	83.407	140.349	93.038	144.597	148.487	123.113	61.377	114.532	109.017
b0484	copA	CDS	108.644	114.777	15.944	13.488	34.789	33.659	38.311	45.648	19.648	17.472	75.618	84.933	49.15	15.005	43.146	44.155	37.746	28.437	29.787	27.949
b0485	glsA	CDS	47.042	54.579	0.592	1.214	30.673	14.999	26.816	33.362	7.091	5.566	22.747	25.419	63.142	0.906	37.464	42.982	20.04	14.026	11.334	15.622
b0486	ybaT	CDS	47.221	54.183	2.423	3.018	26.513	10.588	14.442	19.319	6.017	5.774	23.202	21.87	74.245	1.615	43.446	42.823	22.873	10.362	17.984	16.103
b0487	cueR	CDS	109.395	125.983	28.791	22.338	57.234	43.832	51.761	58.352	43.714	44.685	65.995	77.728	124.448	25.468	92.311	96.362	57.967	35.029	64.268	51.99
b0488	ybbJ	CDS	38.795	45.338	12.796	6.527	30.525	21.462	20.908	28.488	21.735	20.803	24.956	26.523	19.513	10.561	29.712	27.267	25.657	17.417	33.089	36.716
b0489	qmcA	CDS	32.125	28.517	10.362	8.145	23.759	22.233	17.877	26.445	19.803	17.355	25.28	21.943	18.551	9.559	30.475	33.191	27.535	18.098	26.83	32.108
b0490	fetA	CDS	16.628	21.246	16.34	17.082	20.408	24.253	23.591	26.432	16.08	15.839	27.134	24.198	22.095	17.012	23.451	24.5	16.689	20.651	30.12	33.877
b0491	fetB	CDS	13.862	16.151	12.196	13.944	14.364	17.325	16.972	16.497	16.149	12.588	19.962	19.554	15.971	12.493	18.669	18.776	10.584	13.37	20.924	24.442
b0492	cnoX	CDS	117.65	128.722	120.067	121.438	67.611	87.123	82.404	94.259	94.18	90.83	140.091	151.162	122.828	132.376	140.349	139.751	75.771	73.548	132.548	129.678
b0493	ybbO	CDS	37.199	39.473	33.298	27.135	39.962	24.261	23.407	25.372	38.844	38.738	44.353	39.152	45.008	36.337	40.754	42.147	40.32	22.165	47.292	55.428
b0494	tesA	CDS	36.369	38.234	29.241	26.14	32.172	20.344	16.426	17.905	30.218	28.258	32.109	39.49	32.292	28.348	35.37	34.54	36.132	18.591	34.205	40.057
b0495	ybbA	CDS	26.927	33.812	11.231	8.026	30.483	13.604	15.521	16.152	12.634	14.096	17.612	18.121	15.47	9.661	22.587	23.702	24.847	11.799	19.28	18.99
b0496	ybbP	CDS	19.076	20.58	5.045	4.723	13.815	7.008	7.065	8.866	8.875	7.056	11.149	10.685	8.371	4.416	12.706	12.82	14.388	7.148	12.678	13.539
b0497	rhsD	CDS	5.219	4.662	2.044	1.164	3.598	1.741	1.652	2.373	2.454	2.875	3.446	3.755	3.3	1.661	4.845	5.196	3.386	1.883	3.504	3.177
b0498	ybbC	CDS	10.138	10.804	3.558	3.139	13.06	5.613	4.158	3.882	8.104	7.477	10.818	9.905	4.444	4.716	14.852	15.893	9.936	4.176	11.77	7.671
b0499	ylbH	pseudo	3.964	4.822	1.879	1.523	6.184	2.451	1.646	3.041	2.977	2.815	3.383	4.638	2.661	1.049	3.944	4.885	3.859	1.351	4.022	4.942
b0501	ybbD	pseudo	0.991	1.786	0.188	0.103	2.58	0.514	0.53	0.743	0.97	0.771	2.222	2.015	1.413	0.759	2.531	2.469	1.978	0.728	1.813	0.861
b0502	ylbG	CDS	18.872	18.719	13.745	10.964	20.568	17.111	18.317	18.065	28.311	25.45	21.461	17.434	26.62	11.627	22.613	25.541	15.666	15.848	23.931	22.039
b0503	selU	CDS	7.651	10	15.103	17.612	14.61	16.148	16.294	16.794	14.089	13.488	18.205	20.379	22.35	12.849	21.068	16.307	16.92	17.926	26.04	21.125
b0504	allS	CDS	1.133	0.86	0.348	0	0.429	0.654	0.729	1.293	0.485	0.759	0.695	0.474	0.748	0.107	0.962	0.672	0.393	0.265	1.426	0.456
b0505	allA	CDS	2.334	5.448	4.483	3.857	2.109	3.19	1.454	2.75	2.739	2.856	4.723	3.869	4.832	3.603	3.167	4.477	1.76	4.254	3.463	2.155
b0506	allR	CDS	184.565	193.632	56.227	51.773	90.082	103.204	89.849	107.095	106.431	94.773	157.148	161.485	161.434	61.781	188.331	201.236	85.314	90.528	133.031	139.305
b0507	gcl	CDS	3.35	3.281	0.814	1.328	1.645	1.035	1.372	1.403	1.93	1.943	1.878	1.064	2.159	0.697	2.181	2.261	1.281	1.216	1.423	1.059
b0508	hyi	CDS	2.539	1.779	0.208	0.842	0.703	0.715	0.536	0.335	0.613	0.557	0.479	0.354	0.771	0.128	0.697	1.307	0.313	0.374	0.208	0.586
b0509	glxR	CDS	1.866	3.145	0.472	0.286	0.452	0.632	0.651	0.77	0.662	0.8	0.451	0.375	1.076	0.622	2.827	1.416	0.387	0.508	1.043	0.962
b0511	ybbW	CDS	0.317	0.183	0.063	0	0.068	0.208	0.214	0	0.073	0.186	0.17	0.038	0.13	0.103	0.832	0.585	0.334	0.092	0.185	0.224
b0512	allB	CDS	2.069	3.044	1.421	0.296	1.295	1.205	0.878	1.74	1.496	1.231	1.402	0.747	1.25	1.241	2.246	2.43	1.105	1.394	1.624	1.075
b0513	ybbY	CDS	4.113	3.878	0.354	0.503	2.156	1.824	1.678	2.001	0.874	0.644	2.856	1.076	1.574	0.382	1.86	1.988	2.369	1.012	1.803	1.424
b0514	glxK	CDS	8.965	8.906	2.01	0.747	4.899	3.681	3.903	3.341	2.632	2.478	3.829	3.789	4.155	1.302	5.338	4.86	4.344	2.494	3.743	3.577
b0515	allE	CDS	30.577	31.548	7.092	4.26	13.401	11.666	11.019	14.283	10.033	7.468	17.759	16.852	10.914	5.377	22.337	20.967	11.523	11.45	13.557	19.702
b0516	allC	CDS	5.265	4.236	3.131	2.811	2.733	1.492	2.209	2.55	3.34	2.736	3.49	3.424	2.654	1.85	3.686	3.207	3.242	2.349	2.423	3.869
b0517	allD	CDS	0.439	0.861	0.307	0.36	0.426	0.241	0.248	0.447	0.454	0.206	0.213	0.366	0.24	0.189	0.182	0.499	0.278	0.276	0.617	0.279
b0518	fdrA	CDS	0.553	0.701	0.276	0.121	0.179	0.151	0.156	0.125	0.159	0.097	0.149	0.214	0.113	0.298	0.458	0.334	0.058	0.08	0.291	0.351
b0520	ylbF	CDS	1.727	2.215	1.44	1.049	0.548	0.774	0.446	0.862	1.492	2.088	1.337	1.381	2.01	0.853	2.148	1.205	1.22	0.903	1.256	0.957
b0521	ybcF	CDS	2.121	2.051	1.159	0.958	1.667	1.3	0.698	1.107	1.45	2.148	1.775	1.721	1.975	1.223	1.889	1.759	0.788	1.649	1.509	1.747
b0522	purK	CDS	186.357	186.242	17.145	23.102	243.441	333.551	286.867	300.23	344.129	321.253	357.906	361.962	317.88	22.135	577.929	558.996	252.254	310.249	261.606	278.09
b0523	purE	CDS	164.582	141.539	16.033	16.192	215.491	253.633	217.447	219.208	290.718	288.424	342.395	345.884	331.757	23.64	467.644	469.346	260.197	275.589	222.318	228.821
b0524	lpxH	CDS	132.893	144.761	119.688	106.488	124.484	161.583	142.126	138.92	143.326	136.707	139.708	140.104	145.341	148.189	162.447	157.335	122.081	117.523	170.03	161.184
b0525	ppiB	CDS	689.976	762.427	649.062	602.31	423.416	729.561	684.14	736.172	681.275	681.214	707.444	701.516	779.315	705.484	1020.277	996.658	440.752	632.438	766.187	737.694
b0526	cysS	CDS	105.63	101.977	109.381	100.961	74.776	144.813	138.371	137.229	103.518	99.494	161.677	169.09	92.199	129.638	151.225	146.275	74.633	137.175	103.274	120.887
b0527	ybcI	CDS	6.086	7.535	2.824	3.473	14.943	7.452	4.783	5.19	8.314	8.809	9.499	6.423	12.325	3.905	7.935	8.913	16.56	7.016	8.269	6.98
b0528	ybcJ	CDS	171.173	193.779	78.506	70.802	198.968	232.67	213.314	199.087	184.24	191.125	253.291	226.428	224.165	88.581	314.147	290.099	188.099	208.946	246.335	188.482
b0529	folD	CDS	176.752	179.544	84.374	81.048	200.626	232.316	217.693	235.66	210.2	204.198	271.614	271.102	260.517	79.221	346.125	338.438	212.403	246.258	206.82	220.119
b0530	sfmA	CDS	3.303	4.699	0.17	0.464	0.64	0.465	0.192	1.439	0.195	0.199	0.457	1.316	0.232	0.458	1.643	2.534	1.789	0.247	0.994	0.479
b0531	sfmC	CDS	0	0.077	0	0	0.143	0	0.15	0.075	0	0	0	0.238	0	0	0.368	0.284	0.035	0.161	0.234	0.188
b0532	sfmD	CDS	1.269	0.919	0.725	0.831	1.374	1.086	0.749	0.73	1.016	0.914	1.2	1.541	1.308	0.84	2.398	1.686	1.632	0.866	1.119	0.9
b0533	sfmH	CDS	0.495	0.108	0.281	0.461	0.151	0.257	0.026	0.079	0.43	0.22	0.302	0.168	0.224	0.101	1.166	1.465	0.197	0.272	0.329	0.198
b0534	sfmF	CDS	0.993	0.618	1.161	2.147	0.481	0.49	0.706	0.606	0.615	0.524	0.769	1.385	0.917	1.06	0.988	3.302	2.071	0.433	0.314	0.63
b0535	fimZ	CDS	1.862	1.26	0.146	0	2.119	0.479	0.411	0.411	0.92	2.051	0.627	0.521	0.299	0.471	0.503	2.484	1.074	0.282	1.108	0.72
b0536	argU	tRNA	0	0	0	0	0	0	0	0	0	0	0	0	0	0	0	0	0	0	0	0
b0537	intD	CDS	38.719	40.962	23.488	19.056	39.866	19.335	23.751	23.116	29.417	29.188	28.606	28.614	41.48	25.008	30.495	30.117	35.025	16.364	33.976	39.298
b0539	exoD	pseudo	2.523	3.423	0.349	0.381	3.105	0.67	0.493	0.789	0.902	0.615	2.254	0.312	0.836	0.659	1.931	1.489	1.564	0.338	1.022	0.739
b0540	insE-3	CDS	7.763	6.999	6.415	4.156	5.238	5.651	5.328	6.986	6.252	5.246	7.655	7.997	8.179	4.584	7.263	7.784	7.513	7.351	6.665	6.179
b0541	insF-3	CDS	4.568	4.763	2.735	2.249	3.549	3.415	2.948	3.222	4.084	3.811	4.184	4.138	4.758	3.301	4.547	3.836	3.09	2.543	4.242	4.282
b0542	renD	pseudo	5.863	6.229	4.831	3.967	6.1	4.177	4.025	4.321	5.292	4.725	6.069	5.229	6.283	4.462	5.59	4.841	6.785	4.7	4.942	4.709
b0543	emrE	CDS	32.7	39.826	99.948	70.692	43.417	60.38	37.255	44.821	33.216	41.671	51.449	57.85	50.952	69.724	47.747	51.949	50.678	55.995	47.796	31.948
b0544	ybcK	CDS	0.604	0.731	0.935	0.956	0.992	1.274	0.579	0.409	0.485	1.045	1.478	0.792	1.57	1.14	2.379	1.545	1.065	0.643	1.537	0.767
b0545	ybcL	CDS	9.005	8.907	2.295	0.73	1.89	2.151	2.309	2.218	3.068	2.009	3.503	2.788	2.457	1.621	6.927	9.081	3.167	3.075	2.639	2.711
b0546	ybcM	CDS	21.448	24.946	5.744	4.922	11.145	10.984	11.048	13.285	8.29	7.762	16.964	17.425	16.401	6.417	23.079	22.868	14.849	9.906	18.322	13.128
b0547	ybcN	CDS	0	0.117	0	0	0.109	0.499	0	0.571	0.232	0	0.326	0.06	1.107	0	0.559	1.221	0.532	0.098	0.532	0.143
b0548	ninE	CDS	0.45	0	0.808	0	0	0.148	0.304	0	0	0.633	0.145	0.482	0.184	0.291	0	0.958	0.284	0	0	0.19
b0549	ybcO	CDS	0.528	0.274	0.158	0.087	0	0.174	0.894	0.358	0.182	0	0.17	0.378	0.542	0.256	0.766	0.113	0.334	0.153	0.185	0.894
b0550	rusA	CDS	0.494	0.659	0	0.486	0.274	0.278	0	0.287	0.437	0	0.41	0.151	0.174	0.068	0.263	0.361	0.067	0.246	0	0.358
b0551	ybcQ	CDS	2.402	1.938	1.679	1.574	2.005	1.184	1.896	0.95	0.551	1.127	0.775	3.006	1.807	1.424	1.494	2.048	0.885	1.861	2.529	1.186
b0552	insH-2	CDS	39.081	41.039	36.035	35.305	21.269	21.14	19.654	21.048	37.402	39.712	25.679	25.004	22.112	48.763	34.888	32.432	20.004	14.951	55.134	72.89
b0553	nmpC	pseudo	223.907	217.378	250.876	276.768	30.889	59.9	55.003	62.236	366.6	376.345	89.823	106.015	21.947	310.088	146.876	147.302	37.868	34.79	288.327	339.162
b0554	essD	CDS	8.541	9.844	20.687	10.49	11.156	9.823	6.502	3.135	11.761	14.401	33.862	28.499	9.636	13.12	14.899	25.331	13.715	8.684	12.614	11.296
b0555	rrrD	CDS	4.322	3.896	5.134	4.954	4.041	3.246	2.768	2.929	6.695	6.681	13.791	11.919	3.546	5.84	9.597	7.039	5.949	3.139	8.071	6.337
b0556	rzpD	CDS	2.634	2.129	2.543	2.071	3.307	1.093	1.886	1.804	3.78	3.249	5.554	5.383	1.468	3.121	3.655	4.858	2.549	1.378	2.511	3.732
b0557	borD	CDS	70.591	77.563	882.614	680.972	78.581	857.443	769.269	836.711	897.546	941.402	624.226	851.164	92.466	755.568	137.208	152.671	107.534	1004.89	494.385	372.257
b0558	ybcV	CDS	0	0	0.448	0.735	0	2.212	1.772	2.282	0.386	0.395	1.207	2.675	0	0.605	1.24	1.913	1.063	1.304	2.625	4.591
b0559	ybcW	CDS	1.485	1.798	10.237	3.406	2.16	4.149	11.81	10.57	5.88	4.443	22.757	23.1	3.961	10.088	5.849	10.446	3.754	5.394	23.979	20.746
b0560	nohD	CDS	1.595	2.142	1.434	3.089	1.365	1.434	1.762	2.051	1.018	1.214	2.498	3.8	2.513	1.753	2.976	4.05	2.891	1.391	1.779	2.562
b0561	tfaD	CDS	1.045	0.707	0.776	0.357	1.321	0.985	0.692	1.616	0.751	0.959	1.055	0.877	1.622	0.397	1.638	0.697	1.894	0.871	1.674	1.269
b0562	ybcY	pseudo	7.041	5.437	1.547	1.23	1.745	1.465	1.112	1.67	1.374	0.826	2.423	2.182	3.563	1.67	3.697	3.301	1.854	1.296	1.318	2.285
b0563	tfaX	CDS	4.133	2.286	1.238	1.624	0	0	0.839	0	1.138	0.582	0	2.364	1.696	2.406	1.028	1.057	1.567	0.72	0	1.399
b0564	appY	CDS	15.851	19.49	8.66	7.452	21.993	85.545	94.392	141.351	5.434	7.213	54.017	71.377	45.834	9.877	18.693	17.823	41.441	52.82	50.212	33.401
b0565	ompT	CDS	1552.399	1648.979	553.079	504.38	761.557	1178.663	985.194	1129.328	1825.153	1891.207	1210.105	1165.092	916.954	582.276	619.368	707.668	741.436	948.15	1482.632	1789.969
b0566	envY	CDS	2.354	2.442	0.363	0.595	1.304	0.862	1.16	0.889	1.459	0.71	1.236	2.308	2.235	0.457	1.004	1.204	0.637	1.231	0.708	1.195
b0567	ybcH	CDS	6.441	6.503	5.532	6.273	3.151	6.776	6.889	7.513	4.277	4.402	6.261	6.261	9.203	4.91	6.723	4.008	4.606	6.316	5.359	4.491
b0568	nfrA	CDS	5.602	7.5	8.204	5.987	5.774	10.314	8.468	10.233	5.429	5.969	8.498	9.567	11.255	7.191	7.299	6.833	7.098	8.796	6.778	7.693
b0569	nfrB	CDS	4.259	4.026	3.839	2.171	5.439	4.368	3.556	4.853	2.861	3.227	4.454	4.519	5.876	2.844	4.001	3.85	6.228	4.68	3.279	2.529
b0570	cusS	CDS	12.447	11.548	9.034	9.509	12.808	11.063	8.759	11.083	8.582	11.735	11.134	11.617	18.162	9.01	10.93	9.4	13.933	9.378	11.217	11.972
b0571	cusR	CDS	33.825	29.025	28.353	27.348	36.028	28.435	22.13	26.962	30.718	29.502	29.941	31.258	38.038	24.241	23.991	29.027	39.263	30.95	29.343	25.447
b0572	cusC	CDS	0.224	0.426	0.335	0.55	0.253	0.147	0.151	0.152	0.193	0.354	1.516	1.92	0.275	0.434	0.417	0.143	0.283	0.455	0.157	0.237
b0573	cusF	CDS	3.078	2.634	1.107	1.058	0.895	1.669	1.015	1.33	3.338	1.3	13.104	8.253	1.705	1.792	2.105	1.673	0.656	0.805	2.187	1.465
b0574	cusB	CDS	2.051	2.844	0.979	0.658	1.055	0.991	0.829	1.298	1.513	1.326	5.55	6.893	1.907	1.158	1.197	1.285	1.051	1.277	1.565	1.329
b0575	cusA	CDS	2.494	3.162	1.436	0.689	1.327	1.623	1.539	1.408	2.104	1.428	3.217	4.484	2.528	1.494	2.513	3.262	1.915	1.165	2.214	1.687
b0576	pheP	CDS	35.725	28.373	64.633	57.338	49.972	57.746	43.554	46.496	68.912	66.279	55.457	49.614	51.669	69.828	51.185	51.536	54.418	49.332	51.289	56.137
b0577	ybdG	CDS	25.991	29.474	31.744	26.468	41.801	48.049	40.846	41.618	42.789	44.216	47.958	45.802	47.204	33.065	44.068	42.949	39.614	44.34	44.961	45.777
b0578	nfsB	CDS	164.857	176.452	162.921	126.615	113.574	167.391	163.166	177.514	167.309	160.892	253.168	248.002	235.178	165.496	252.472	253.438	115.06	147.473	191.187	199.879
b0579	ybdF	CDS	29.163	43.72	48.375	30.772	61.936	29.024	23.893	28.306	27.322	34.307	31.513	30.981	42.477	39.949	46.716	54.694	47.971	27.717	38.601	34.385
b0580	ybdJ	CDS	47.951	57.211	58.739	37.209	34.32	14.506	11.594	15.901	13.815	15.1	19.915	18.321	35.97	26.256	24.186	32.368	36.276	23.766	20.368	18.815
b0581	ybdK	CDS	77.026	89.803	0.906	0.72	11.766	5.214	7.786	12.151	3.547	4.52	11.056	10.757	19.785	0.977	16.288	16.425	14.669	5.707	12.223	12.734
b0582	insL-2	CDS	35.765	34.967	80.459	80.347	31.857	36.508	31.701	36.024	42.945	42.036	45.993	45.068	46.186	91.72	45.213	42.987	34.448	29.052	37.665	44.332
b0583	entD	CDS	137.557	120.947	1.187	2.108	74.086	1.464	5.277	2.768	146.926	145.397	23.875	15.4	40.932	3.603	83.943	85.574	53.647	3.093	121.025	185.772
b0584	fepA	CDS	451.359	386.578	2.158	3.325	174.724	7.845	12.534	9.275	591.515	600.452	108.003	81.131	120.491	1.974	281.184	290.145	118.538	8.53	417.492	717.804
b0585	fes	CDS	162.356	185.8	1.876	1.423	36.034	6.467	9.966	8.12	142.362	154.001	78.42	64.511	71.306	2.128	130.129	123.29	31.77	9.077	158.114	161.722
b0586	entF	CDS	274.507	273.176	2.391	1.064	80.778	4.659	6.103	4.623	200.503	200.245	25.017	17.889	59.459	1.691	199.997	190.983	76.792	4.217	252.218	325.287
b0587	fepE	CDS	4.428	3.703	0.162	0.178	5.082	0.178	0.367	0.092	3.267	4.58	0.262	0.242	1.502	0.175	4.777	4.334	4.197	0.276	7.137	6.599
b0588	fepC	CDS	82.109	86.898	2.964	3.456	65.788	5.262	8.988	6.097	100.692	104.652	57.609	46.408	64.504	3.442	83.876	78.655	51.034	7.608	112.038	107.648
b0589	fepG	CDS	39.323	41.619	3.665	2.028	41.828	4.986	8.276	6.164	51.831	54.099	39.999	33.265	54.626	3.204	44.57	42.331	33.525	8.028	71.774	61.922
b0590	fepD	CDS	33.678	33.665	3.919	4.108	53.169	7.842	11.231	10.471	48.974	44.329	52.252	50.751	54.193	3.191	44.038	44.401	48.854	14.598	57.952	49.917
b0591	entS	CDS	87.167	81.496	3.572	4.025	65.173	11.671	13.555	9.619	103.944	113.345	75.511	68.23	84.3	4.849	102.901	99.625	57.764	16.529	117.48	125.766
b0592	fepB	CDS	135.364	126.695	4.621	4.157	36.445	8.341	11.849	10.071	83.672	88.978	65.598	54.273	64.458	6.026	97.289	92.983	32.427	13.254	103.283	115.245
b0593	entC	CDS	452.891	394.121	1.782	1.413	130.779	10.718	14.884	12.669	449.875	455.957	143.364	117.285	161.466	2.22	312.864	327.853	101.629	18.818	313.097	434.475
b0594	entE	CDS	424.039	363.672	1.044	0.781	114.017	6.366	12.399	7.098	325.888	341.991	78.906	55.508	96.49	1.157	285.743	274.245	85.295	9.01	247.502	381.842
b0595	entB	CDS	595.542	532.387	2.013	1.702	190.744	6.565	13.55	10.049	475.606	467.6	53.575	35.841	104.131	2.897	411.923	396.822	141.503	9.135	369.638	614.501
b0596	entA	CDS	454.606	418.303	3.515	4.179	166.411	5.546	8.112	7.567	383.928	365.659	26.984	14.642	80.89	1.864	319.574	304.823	117.736	5.949	309.634	489.138
b0597	entH	CDS	492.383	448.031	2.726	5.96	190.034	6.833	11.119	5.851	364.97	374.971	18.445	9.559	72.901	3.843	325.408	334.199	136.014	7.605	341.572	551.659
b0598	cstA	CDS	434.791	419.612	21.524	20.754	79.857	7.148	6.199	6.06	109.642	111.435	8.924	7.751	29.381	23.371	88.782	84.474	57.442	6.68	114.772	167.767
b0599	hcxA	CDS	55.714	31.971	7.53	5.04	8.03	9.788	9.314	11.864	8.699	8.942	6.694	9.842	13.959	6.3	11.236	10.109	10.48	8.12	10.85	7.767
b0600	ybdL	CDS	45.108	27.791	3.373	2.516	3.937	3.916	4.973	5.205	3.419	4.287	5.04	5.633	7.932	3.34	3.678	4.628	3.89	4.116	3.299	3.251
b0601	ybdM	CDS	7.687	6.834	3.034	1.439	3.588	4.45	3.798	4.052	3.15	3.048	4.054	5.409	6.908	2.762	6.524	4.732	3.006	4.324	3.939	5.319
b0602	ybdN	CDS	1.448	2.09	0.962	0.742	0.956	1.096	0.852	0.512	0.932	0.775	1.442	1.26	1.446	0.407	1.435	1.046	1.193	0.878	0.221	1.519
b0603	ybdO	CDS	2.554	1.177	1.173	0	2.036	1.231	0.691	0.75	1.289	1.618	1.593	2.313	2.375	1.321	1.129	2.177	2.151	0.791	1.135	1.801
b0604	dsbG	CDS	50.42	53.867	21.214	20.559	33.455	22.859	22.422	25.176	34.928	31.576	33.324	30.608	58.515	27.554	39.414	39.035	33.871	19.67	31.491	36.497
b0605	ahpC	CDS	1115.092	1051.227	606.451	610.582	529.343	594.4	615.706	668.277	574.937	569.194	2470.657	2344.658	1175.817	583.65	1172.736	1195.502	558.999	649.892	768.734	827.188
b0606	ahpF	CDS	132.559	135.467	122.43	123.826	71.734	85.585	90.513	88.688	106.76	102.015	1184.584	1215.167	195.143	139.469	165.218	163.899	69.31	81.823	101.429	125.149
b0607	uspG	CDS	81.583	98.009	97.178	72.068	186.69	223.507	237.285	276.383	149.643	128.502	163.326	170.011	122.325	77.184	202.619	212.463	174.558	185.102	279.071	248.743
b0608	ybdR	CDS	15.923	16.86	2.9	2.52	6.175	2.895	3.275	3.784	3.588	3.231	4.883	5.19	7.891	2.929	7.818	7.193	5.056	3.208	4.311	4.516
b0610	rnk	CDS	200.984	200.463	124.635	113.449	110.851	65.392	69.734	62.362	96.576	104.645	68.167	65.125	56.935	134.515	102.18	102.514	103.981	65.526	118.67	132.826
b0611	rna	CDS	59.435	62.311	47.778	47.296	55.348	53.962	61.426	64.231	52.399	49.34	59.542	62.931	62.84	45.22	60.095	65.526	53.739	64.475	67.124	69.744
b0612	citT	CDS	1.085	1.198	0.755	0.757	1.663	1.794	1.883	2.135	1.265	0.887	0.745	1.952	1.551	0.611	1.524	1.723	1.824	1.891	0.7	1.333
b0613	citG	CDS	0	0.181	0.052	0	0.452	0.23	0	0.089	0	0	0.113	0.375	0	0	0.145	0.037	0.276	0.152	0.184	0.074
b0614	citX	CDS	0.557	0.674	0.542	0	0.495	1.052	0.754	1.935	0.671	0	0.449	0.498	0.229	0.27	0.289	0	0.704	2.023	0.489	0.236
b0615	citF	CDS	0.435	0.52	0.135	0.066	0.729	1.269	1.188	1.971	0.104	0.318	0.259	0.645	0.494	0.324	0.644	0.427	0.919	1.151	0.757	0.828
b0616	citE	CDS	0.564	0.117	0.101	0.443	0.547	0.861	1.03	0.831	0.233	0.298	0.109	0.181	0.069	0.055	0	0.288	0.321	0.811	0.742	1.002
b0617	citD	CDS	0	0	0.155	0	0	1.786	0.876	1.491	0	0	0	0.925	0	0	0	0	0	0.301	0.545	0.438
b0618	citC	CDS	0	0.05	0	0	0	0.048	0	0.049	0	0	0.047	0	0.06	0	0.181	0	0.092	0.084	0.102	0.092
b0619	dpiB	CDS	9.143	11.839	6.567	5.069	9.538	6.41	6.286	7.552	7.896	8.935	8.952	10.635	12.318	5.484	10.506	11.987	9.031	6.542	9.155	8.511
b0620	dpiA	CDS	13.018	10.576	8.895	6.433	8.791	6.491	7.218	6.694	10.375	12.234	11.614	14.689	14.912	9.199	10.434	15.251	8.023	7.214	11.844	10.988
b0621	dcuC	CDS	2.588	1.726	3.39	3.088	12.618	30.654	34.602	41.872	2.062	1.561	23.506	26.41	1.775	2.69	14.437	13.19	19.972	19.463	81.513	96.944
b0622	pagP	CDS	8.221	9.001	5.091	3.411	4.251	4.503	8.159	6.222	4.151	2.604	11.491	14.892	10.456	4.786	8.406	7.943	6.839	4.538	11.06	6.843
b0623	cspE	CDS	7879.544	5563.822	19272.83	15110.15	4424.216	3926.263	3378.308	4169.842	3076.389	3295.163	5779.037	6236.36	6578.626	8057.756	5200.431	5361.591	7252.177	9684.16	5980.045	2631.824
b0624	crcB	CDS	38.166	37.652	33.11	24.915	40.886	66.306	60.143	63.898	56.369	56.494	61.597	68.703	114.65	34.31	61.238	66.891	33.767	53.385	47.911	39.312
b0627	tatE	CDS	371.013	265.254	357.462	218.939	321.726	620.587	546.167	744.143	553.106	485.833	637.828	649.576	915.502	226.896	607.906	604.189	481.352	855.142	409.143	266.968
b0628	lipA	CDS	136.543	135.254	129.089	116.449	292.136	337.68	288.887	315.159	188.302	180.947	310.972	306.217	397.771	129.697	411.323	401.364	317.373	323.867	181.798	209.213
b0629	ybeF	CDS	1.397	0.891	3.332	3.167	2.344	1.748	1.854	1.747	1.22	1.928	2.131	3.687	3.835	3.492	3.006	2.61	3.003	2.107	1.188	1.637
b0630	lipB	CDS	51.403	43.302	57.977	38.981	60.441	63.424	57.363	61.995	61.25	60.251	71.214	72.427	111.804	62.495	94.697	94.717	60.818	64.558	65.382	61.317
b0631	ybeD	CDS	287.468	205.775	256.154	194.548	58.529	114.241	112.898	134.382	82.994	86.477	159.28	194.033	247.279	200.564	312.48	295.612	81.123	118.929	107.497	84.785
b0632	dacA	CDS	129.335	121.485	126.301	115.539	109.493	173.856	177.463	166.343	156.064	149.175	177.36	161.576	199.578	137.789	206.272	197.335	108.307	154.4	122.952	172.976
b0633	rlpA	CDS	97.429	104.651	103.151	87.437	108.903	107.277	104.008	106.104	116.296	108.621	111.833	120.472	153.949	99.686	113.439	107.886	119.135	115.058	90.343	101.515
b0634	mrdB	CDS	62.247	58.862	83.999	73.63	92.292	112.907	83.328	80.974	67.07	70.358	83.18	79.431	109.515	78.418	70.712	70.118	101.622	93.417	69.005	72.112
b0635	mrdA	CDS	56.376	44.827	86.888	80.124	80.142	87.558	68.466	65.749	64.819	62.391	77.535	78.123	113.397	94.141	59.606	60.944	91.638	83.406	82.376	77.195
b0636	rlmH	CDS	159.37	142.656	262.811	229.765	217.154	287.19	237.406	216.729	197.051	211.484	297.788	296.713	312.001	287.256	255.181	231.861	226.112	269.116	238.177	243.308
b0637	rsfS	CDS	197.32	171.25	310.654	271.007	227.014	305.813	257.953	258.755	229.087	240.725	337.677	327.612	384.99	333.716	269.237	258.395	283.975	353.151	249.236	235.716
b0638	cobC	CDS	38.809	31.789	20.549	25.3	36.289	26.58	23.628	27.452	25.9	27.801	34.922	38.976	58.179	23.559	37.434	39.669	38.605	29.629	33.28	37.265
b0639	nadD	CDS	82.053	62.594	41.725	49.726	59.319	48.551	42.982	45.969	51.522	47.189	64.34	64.85	86.751	44.413	68.293	65.883	60.175	44.662	47.566	59.24
b0640	holA	CDS	88.981	85.321	52.828	57.038	68.652	68.509	53.377	56.537	70.052	65.527	79.21	72.67	91.739	60.099	73.916	70.352	68.704	57.883	52.071	68.63
b0641	lptE	CDS	238.652	233.307	173.736	191.854	195.107	233.888	239.747	231.787	214.969	222.021	267.703	241.144	270.286	188.106	269.252	267.79	185.618	210.685	176.182	225.668
b0642	leuS	CDS	281.095	267.051	161.025	193.012	179.712	260.065	251.722	249.353	239.694	229.215	296.439	262.799	303.368	195.039	299.404	290.91	185.804	220.888	183.102	257.877
b0643	ybeL	CDS	287.409	365.813	24.988	12.406	80.029	56.794	54.924	76.794	48.541	49.955	78.641	78.745	94.807	23.675	125.211	112.195	91.296	44.107	103.214	70.321
b0644	ybeQ	CDS	2.148	2.391	1.554	1.751	2.083	1.601	0.851	1.651	1.678	1.604	1.47	2.473	2.128	1.678	2.02	2.144	2.036	1.872	1.269	1.464
b0645	ybeR	CDS	0.072	0	0.455	0	0.281	0.143	0	0.294	0.075	0.153	0.14	0.582	0.445	0	1.035	0.463	0.171	0.252	0.076	0.092
b0646	djlB	CDS	0.574	0.968	0.194	0	0.522	0.354	0.546	0.511	0.556	0.189	0.625	0.751	0.751	0.662	0.602	0.459	1.071	0.688	0.491	0.091
b0647	ybeT	CDS	0.277	0.383	0.498	0.272	0.179	0.182	0.281	0.094	0	0.39	0.893	0	0.682	0.358	1.148	0.708	0.263	0.402	0.097	0.352
b0648	ybeU	CDS	0.724	1.914	0.195	0	0.316	0.464	0.184	1.619	1.645	0.841	0.455	0.543	1.336	1.194	1.89	1.897	0.446	0.189	0.381	1.379
b0649	djlC	CDS	6	6.205	2.094	2.081	2.447	2.627	2.741	2.045	3.936	3.316	4.115	3.217	4.257	3.15	4.433	5.077	3.328	2.43	4.199	3.451
b0650	hscC	CDS	3.097	3.531	3.501	4.279	3.717	1.3	2.21	1.309	1.204	1.959	1.573	1.974	3.133	3.868	2.593	2.274	2.238	1.47	3.971	4.05
b0651	rihA	CDS	64	62.298	48.084	46.426	29.194	21.913	25.563	22.152	19.111	19.507	16.052	15.385	17.318	57.897	39.149	40.954	34.088	18.18	83.293	83.281
b0652	gltL	CDS	62.502	61.282	24.936	21.466	131.737	50.936	46.714	49.584	48.368	47.542	17.656	16.504	76.062	24.961	50.078	50.544	124.085	56.442	61.793	66.591
b0653	gltK	CDS	46.271	40.713	15.116	17.381	86.891	41.163	29.052	38.782	27.756	33.662	15.721	14.127	54.617	17.677	38.85	31.841	88.818	37.251	39.246	54.319
b0654	gltJ	CDS	53.318	45.264	16.195	12.402	91.824	48.814	36.432	40.6	29.105	33.292	16.295	16.503	69.118	17.411	36.465	33.868	93.556	37.58	47.8	63.706
b0655	gltI	CDS	261.629	288.698	30.863	34.622	178.074	113.32	88.582	111.182	87.1	94.272	45.441	42.385	183.949	38.888	128.436	115.337	172.404	82.396	133.666	186.469
b0656	insH-3	CDS	46.427	46.988	41.783	44.525	48.26	35.207	32.664	37.594	50.249	48.268	37.915	35.828	49.471	50.628	46.848	45.543	47.487	29.204	68.448	79.978
b0657	lnt	CDS	101.205	92.287	53.294	62.852	108.326	90.993	66.33	70.933	83.444	82.994	96.323	96.246	139.652	67.727	88.613	86.069	112.369	73.957	85.189	99.673
b0658	ybeX	CDS	339.117	353.521	142.547	148.426	255.032	258.025	211.94	217.478	246.767	253.941	285.733	278.249	414.933	163.745	267.342	270.081	258.592	218.838	250.553	276.851
b0659	ybeY	CDS	169.443	187.179	101.384	119.482	109.718	126.728	103.587	117.771	106.47	110.511	135.623	140.635	200.543	119.938	168.169	159.755	105.688	106.501	133.211	139.311
b0660	ybeZ	CDS	155.601	156.963	87.861	103.972	91.588	106.303	97.986	105.241	96.366	97.129	111.25	107.944	162.502	107.96	141.197	139.896	89.197	90.16	109.02	133.479
b0661	miaB	CDS	107.306	100.603	127.691	135.054	93.719	139.68	133.416	130.439	141.725	144.796	126.978	127.049	199.624	143.849	161.218	164.62	97.196	139.031	112.942	125.66
b0662	ubiF	CDS	57.518	66.218	21.858	18.369	38.15	34.323	35.296	38.141	42.483	35.514	37.401	37.716	46.716	20.335	53.431	57.112	29.485	34.446	53.494	44.983
b0664	glnX	tRNA	0	0	0	0	0	0	0	0	0	0	0	0	0	0	0	0	0	0	0	0
b0665	glnV	tRNA	0	0	0	0	0	0	0	0	0	0	0	0	0	0	0	0	0	0	0	0
b0666	metU	tRNA	0	0	0	0	0	0	0	0	0	0	0	0	0	0	0	0	0	0	0	0
b0668	glnW	tRNA	0	0	0	0	0	0	0	0	0	0	0	0	0	0	0	0	0	0	0	0
b0670	glnU	tRNA	0	0	0	0	0	0	0	0	0	0	0	0	0	0	0	0	0	0	0	0
b0672	leuW	tRNA	0	0	0	0	0	0	0	0	0	0	0	0	0	0	0	0	0	0	0	0
b0673	metT	tRNA	0	0	0	0	0	0	0	0	0	0	0	0	0	0	0	0	0	0	0	0
b0674	asnB	CDS	97.624	91.944	25.952	25.887	308.367	180.35	179.322	243.048	155.561	149.594	86.487	80.941	148.234	25.74	183.258	190.399	292.053	171.673	167.27	203.644
b0675	umpH	CDS	128.007	129.464	106.6	109.969	105.702	118.615	120.334	128.474	131.22	138.876	150.803	153.171	158.481	108.777	137.864	144.497	105.415	108.956	147.6	173.902
b0676	nagC	CDS	79.635	89.332	55.988	55.612	68.157	69.261	70.76	72.852	67.813	70.094	88.961	86.157	96.471	61.587	92.433	94.559	66.879	62.201	91.402	109.139
b0677	nagA	CDS	68.637	69.254	38.047	36.22	41.381	34.031	32.436	38.153	39.014	37.997	38.776	40.994	60.384	37.364	59.373	54.234	38.42	34.109	56.583	67.984
b0678	nagB	CDS	108.725	105.049	31.889	33.349	44.287	33.238	37.307	43.705	42.98	42.347	32.687	32.49	52.247	36.962	65.517	68.021	40.743	28.771	72.577	87.488
b0679	nagE	CDS	114.989	105.928	86.453	84.673	68.184	42.812	41.223	41.981	62.003	62.046	32.803	28.991	44.252	99.894	50.013	55.497	67.096	34.706	99.842	135.449
b0680	glnS	CDS	188.108	172.299	170.457	179.579	187.634	264.791	270.389	269.205	262.267	228.874	252.523	240.017	229.681	206.722	249.435	247.307	165.962	234.36	219.83	255.893
b0681	chiP	CDS	5.062	4.193	13.096	7.873	3.302	1.616	1.553	1.555	1.918	1.769	1.093	1.309	1.21	10.3	4.937	3.982	1.312	1.841	4.755	2.613
b0682	chiQ	CDS	3.761	2.276	6.762	0	4.026	4.48	3.181	4.62	1.78	1.654	2.73	3.95	2.122	4.485	4.093	2.906	7.723	2.868	5.445	2.288
b0683	fur	CDS	531.866	592.733	392.744	326.735	474.163	437.715	367.195	386.168	502.185	498.997	530.761	612.083	505.439	378.107	588.228	596.111	480.911	425.835	481.051	413.914
b0684	fldA	CDS	283.239	298.209	305.804	259.259	234.758	368.948	333.646	337.49	294.022	316.955	401.554	389.806	409.091	329.67	426.647	401.794	250.226	350.061	329.611	320.558
b0685	ybfE	CDS	42.006	33.629	125.506	115.95	123.195	83.167	70.062	68.22	102.247	82.989	90.235	90.856	122.501	121.418	80.851	83.579	156.263	86.437	61.844	77.24
b0686	ybfF	CDS	47.894	45.651	24.147	18.891	35.331	34.472	34.133	36.228	39.779	35.288	32.54	35.779	42.214	25.216	37.986	41.543	36.629	29.891	37.168	43.123
b0687	seqA	CDS	193.149	182.441	227.081	241.992	148.46	172.744	179.055	177.705	172.827	165.865	204.161	210.336	248.6	235.065	217.034	217.58	150.494	165.846	173.223	204.617
b0688	pgm	CDS	239.386	245.401	161.174	170.361	127.873	145.768	146.554	153.571	185.54	174.265	184.811	179.975	191.452	188.311	214.618	200.811	127.224	129.998	190.496	226.765
b0689	ybfP	CDS	10.663	8.376	12.191	9.766	22.383	10.104	4.939	9.577	9.729	11.694	8.715	14.101	21.534	11.149	7.596	7.943	23.448	11.278	16.458	17.877
b0691	ybfG	pseudo	1.338	1.47	1.061	0	2.824	1.009	0.719	0.88	0.894	0.499	1.219	0.591	0.678	0.611	1.077	1.007	3.357	0.617	0.995	1
b0692	potE	CDS	5.241	8.094	2.111	1.793	4.197	3.1	3.015	2.25	3.889	3.402	4.057	3.643	5.806	1.959	4.731	3.525	3.642	2.791	3.719	3.204
b0693	speF	CDS	1.002	0.943	0.304	0	0.644	0.436	0.887	0.877	0.77	0.787	0.474	1.212	0.559	0.407	1.42	0.656	0.574	0.883	0.613	0.562
b0694	kdpE	CDS	17.081	18.424	12.196	10.138	12.567	8.457	8.209	8.644	13.231	10.134	8.959	10.214	14.745	9.533	14.663	14.4	10.422	9.914	12.135	8.733
b0695	kdpD	CDS	18.179	19.629	8.844	7.877	8.873	9.313	8.931	8.974	11.827	10.659	11.33	13.326	17.384	7.527	15.772	14.63	9.044	9.797	12.72	10.711
b0696	kdpC	CDS	8.138	7.097	3.899	1.362	5.333	4.188	3.268	5.182	3.925	3.871	4.673	6.187	6.329	1.518	6.673	4.803	6.06	5.027	6.073	3.861
b0697	kdpB	CDS	2.663	2.841	1.27	0.713	1.212	0.888	0.939	1.246	1.873	1.215	1.779	1.744	2.847	1.48	2.706	2.095	0.901	0.937	1.422	1.397
b0698	kdpA	CDS	0.918	1.223	0.605	0.09	0.401	0.392	0.155	0.436	0.664	0.614	0.43	0.443	1.319	0.683	1.161	1.116	0.261	0.267	0.355	0.233
b0699	ybfA	CDS	105.705	92.187	61.199	56.678	148.091	193.533	170.12	306.782	86.417	70.564	194.995	209.228	139.86	30.263	225.354	227.917	306.397	315.869	277.584	127.935
b0700	rhsC	CDS	2.844	3.184	1.617	1.445	8.709	6.535	6.28	7.044	3.408	3.443	6.538	6.607	5.66	1.041	4.908	4.759	9.399	6.538	6.743	5.72
b0702	ybfB	CDS	2.351	1.219	1.268	0.616	2.811	2.626	4.772	4.859	1.376	1.985	4.473	2.689	2.315	0.532	5.164	4.308	6.906	4.097	3.877	3.88
b0703	ybfO	pseudo	1.278	1.591	1.047	0.099	2.298	1.251	1.669	1.45	1.197	0.701	1.873	1.942	2.976	0.653	1.319	2.068	2.421	1.368	1.731	1.444
b0704	ybfC	CDS	4.225	3.87	1.859	0	2.484	1.994	2.92	4.478	2.971	3.085	2.044	3.519	3.043	2.006	3.801	3.966	2.939	1.567	2.035	1.826
b0705	ybfL	pseudo	0.869	0.3	0.174	0.569	1.637	1.538	1.469	1.978	0.714	0.713	1.004	1.501	1.307	0.421	1.65	1.141	0.983	2.04	1.372	1.042
b0706	ybfD	CDS	0.807	1.116	0.302	0	1.5	2.088	1.604	1.709	0.972	0.639	1.822	3.174	1.738	0.13	1.756	1.806	2.103	1.202	1.451	0.854
b0707	ybgA	CDS	82.743	76.085	1.761	0.296	32.587	20.455	23.815	26.15	9.703	8.592	30.093	29.529	44.708	0.829	44.297	44.776	35.994	15.632	22.322	26.601
b0708	phr	CDS	62.059	59.673	5.6	4.507	36.501	16.466	17.98	20.853	11.842	11.59	25.842	22.194	29.048	5.098	37.298	32.717	35.935	16.382	23.345	27.536
b0709	dtpD	CDS	18.81	12.087	4.383	2.582	5.8	6.204	7.23	6.784	5.535	5.111	13.451	13.462	6.98	3.724	5.676	5.925	4.62	6.088	7.5	9.088
b0710	ybgI	CDS	152.56	177.898	42.598	47.579	65.11	52.861	58.728	67.395	77.501	71.805	100.174	97.513	84.735	43.503	101.372	111.984	61.977	47.783	88.072	94.059
b0711	pxpB	CDS	161.803	185.557	34.777	30.542	59.552	45.29	45.365	54.196	65.369	64.886	93.853	92.775	90.819	36.55	93.214	93.901	53.331	34.771	75.592	93.244
b0712	pxpC	CDS	153.456	168.524	24.934	27.632	50.269	36.955	35.207	39.057	52.328	57.346	85.755	84.21	87.107	30.187	78.583	83.927	47.314	33.436	72.92	84.56
b0713	pxpA	CDS	94.888	108.661	25.07	19.593	43.6	35.741	31.634	36.856	49.9	47.217	64.43	63.786	74.273	26.144	72.224	69.894	41.791	26.038	59.238	70.246
b0714	nei	CDS	46.164	46.444	15.297	16.498	32.464	27.173	24.333	28.909	31.106	31.49	42.074	41.881	51.964	17.514	46.106	39.216	38.477	23.769	46.936	53.812
b0715	abrB	CDS	3.132	3.858	7.48	5.627	9.253	15.199	25.834	29.108	8.391	9.507	10.609	12.179	7.47	3.846	19.66	20.966	9.601	23.333	56.736	29.395
b0716	ybgO	CDS	1.616	1.276	0.868	0.593	1.38	0.642	0.71	0.196	0.399	1.605	0.887	1.139	0.98	0.749	0.93	0.71	1.075	0.294	0.813	0.888
b0717	ybgP	CDS	1.054	0.984	0.632	0.38	1.261	0.936	1.106	0.643	1.67	1.002	0.68	0.339	0.908	0.443	0.481	0.764	1.232	0.98	0.518	0.491
b0718	ybgQ	CDS	0.45	0.282	0.282	0.103	0.304	0.083	0.085	0.213	0.238	0.221	0.203	0.303	0.374	0.173	0.325	0.402	0.377	0.109	0.11	0.199
b0719	ybgD	CDS	0.452	0.187	0.406	0.178	0.351	0.178	0.092	0.092	0.373	0.859	0.7	0.194	0.946	1.228	0.955	1.04	0.6	0.315	0.285	0.746
b0720	gltA	CDS	740.836	765.202	149.857	183.14	241.415	69.876	56.148	63.577	271.75	247.155	84.19	78.505	269.735	217.223	259.028	247.458	159.61	76.558	118.747	176.858
b0721	sdhC	CDS	524.392	458.633	431.601	480.748	473.269	73.123	44.214	44.147	518.518	473.23	21.869	21.632	341.894	547.145	394.291	318.305	291.756	79.59	66.127	140.229
b0722	sdhD	CDS	241.272	222.167	144.353	173.922	184.458	38.833	26.008	20.808	225.611	173.025	10.402	10.424	180.25	193.155	163.438	129.734	97.686	39.015	22.48	69.181
b0723	sdhA	CDS	240.427	226.127	179.727	227.56	134.908	26.074	21.607	18.898	230.445	183.837	8.489	7.73	139.338	241.848	191.722	158.957	61.838	38.773	32.564	71.033
b0724	sdhB	CDS	350.057	357.073	311.828	341.871	168.592	34.031	36.382	33.822	318.392	317.73	17.601	20.39	233.823	417.258	359.12	295.827	97.94	53.507	72.276	137.259
b0726	sucA	CDS	301.435	278.941	121.708	160.163	118.978	34.932	34.816	36.087	224.01	200.778	37.544	33.189	240.051	165.414	408.767	365.912	68.703	38.079	107.271	209.658
b0727	sucB	CDS	481.66	433.271	147.35	189.859	218.151	90.15	88.636	92.043	477.358	463.575	92.355	85.105	429.504	210.564	741.86	685.603	159.128	76.856	275.656	505.448
b0728	sucC	CDS	590.969	525.858	95.921	128.257	187.453	60.93	53.531	58.925	376.998	361.172	58.298	52.937	321.478	149.94	516.943	470.249	135.537	50.594	222.261	419.984
b0729	sucD	CDS	672.085	619.41	99.333	138.183	220.607	68.026	61.941	60.778	402.465	398.905	62.924	58.942	341.035	157.352	582.004	511.404	163.274	55.596	281.021	449.526
b0730	mngR	CDS	15.664	16.469	17.012	13.65	20.341	17.329	18.13	15.996	16.47	17.883	25.034	23.262	16.663	16.16	17.717	19.848	20.285	18.594	22.238	23.219
b0731	mngA	CDS	0.739	0.672	0.14	0.153	0.603	0.319	0.184	0.527	0.214	0.479	0.489	0.389	0.463	0.176	0.484	0.547	0.307	0.328	0.573	0.395
b0732	mngB	CDS	5.457	6.155	2.833	2.562	4.055	4.325	5.569	5.241	4.119	4.57	7.069	6.176	5.951	2.303	5.661	6.729	5.172	3.79	7.046	6.546
b0733	cydA	CDS	271.176	260.084	265.297	249.89	554.247	1203.803	1287.07	1278.289	359.218	350.801	1393.057	1128.123	666.016	260.628	679.532	738.953	670.235	863.418	1087.828	1492.612
b0734	cydB	CDS	222.347	209.496	249.24	252.497	561.121	916.604	912.035	902	303.871	275.29	765.709	549.066	556.407	257.941	497.798	521.995	645.94	691.317	750.159	1167.676
b0735	ybgE	CDS	233.646	234.949	214.739	182.746	617.667	919.818	926.644	818.549	309.983	289.45	627.515	458.671	520.147	254.674	494.21	513.176	663.869	654.811	655.327	883.059
b0736	ybgC	CDS	94.326	76.189	117.61	98.656	169.906	160.225	122.976	111.844	100.686	101.854	145.517	157.626	247.936	100.11	106.999	110.1	184.602	161.72	118.297	122.423
b0737	tolQ	CDS	112.654	104.738	127.13	118.618	170.989	171.166	140.698	135.199	126.353	134.624	155.094	157.986	262.445	134.732	158.168	148.497	164.402	150.097	152.361	168.725
b0738	tolR	CDS	129.901	119.444	106.789	101.059	154.147	142.665	134.041	111.537	124.908	127.934	139.168	143.234	222.45	123.888	143.2	138.078	137.937	120.347	150.477	163.655
b0739	tolA	CDS	92.955	92.833	98.681	86.07	149.09	110.295	109.024	111.741	112.515	106.212	122.597	120.191	196.72	88.498	114.92	119.51	150.294	115.059	123.014	123.813
b0740	tolB	CDS	428.991	406.371	216.808	222.249	294.26	335.189	329.937	351.733	351.496	341.29	387.877	356.509	537.983	201.849	495.178	515.669	296.678	353.616	282.283	340.208
b0741	pal	CDS	1704.583	1758.905	913.197	968.149	1284.924	1624.436	1580.356	1535.409	1935.169	2027.636	1791.742	1714.563	1837.123	1040.016	2207.312	2148.552	1117.662	1339.425	1644.274	1974.835
b0742	cpoB	CDS	444.919	453.765	266.652	277.04	408.511	476.419	466.041	423.141	563.419	589.662	497.469	442.056	636.435	305.46	582.113	570.83	366.282	408.638	427.026	529.289
b0743	lysT	tRNA	0	0	0	0	0	0	0	0	0	0	0	0	0	0	0	0	0	0	0	0
b0744	valT	tRNA	0	0	0	0	0	0	0	0	0	0	0	0	0	0	0	0	0	0	0	0
b0745	lysW	tRNA	0	0	0	0	0	0	0	0	0	0	0	0	0	0	0	0	0	0	0	0
b0746	valZ	tRNA	0	0	0	0	0	0	0	0	0	0	0	0	0	0	0	0	0	0	0	0
b0747	lysY	tRNA	0	0	0	0	0	0	0	0	0	0	0	0	0	0	0	0	0	0	0	0
b0748	lysZ	tRNA	0	0	0	0	0	0	0	0	0	0	0	0	0	0	0	0	0	0	0	0
b0749	lysQ	tRNA	0	0	0	0	0	0	0	0	0	0	0	0	0	0	0	0	0	0	0	0
b0750	nadA	CDS	97.579	104.146	4.655	5.474	255.01	215.333	261.973	292.985	125.061	128.227	176.833	181.654	254.441	5.667	82.772	72.932	252.796	203.374	175.967	187.131
b0751	pnuC	CDS	135.226	132.334	6.558	7.378	290.477	193.304	235.155	270.641	109.67	111.542	190.153	205.688	267.583	8.493	82.314	75.992	294.856	184.54	206.22	201.574
b0752	zitB	CDS	20.454	22.628	9.291	4.65	8.386	10.887	14.909	14.434	9.27	9.246	15.16	14.003	13.726	6.756	15.424	13.703	10.62	9.814	16.266	16.094
b0753	ybgS	CDS	147.14	181.23	1.814	1.85	38.469	24.265	30.991	33.499	26.254	24.565	20.043	21.206	97.508	2.088	121.433	129.16	46.014	26.023	43.332	46.794
b0754	aroG	CDS	635.799	628.624	72.052	68.286	250.306	163.598	200.308	222.975	209.886	207.663	326.814	307.641	280.988	78.188	226.948	233.977	216.254	146.116	316.032	375.76
b0755	gpmA	CDS	1478.032	1555.475	423.891	395.139	639.488	243.268	250.409	259.784	883.611	872.63	482.965	438.456	950.969	491.231	2022.424	1954.208	573.284	236.535	1629.624	1636.883
b0756	galM	CDS	280.239	302.106	118.528	116.016	103.4	108.074	101.733	121.831	139.554	141.926	155.383	156.412	133.48	123.72	235.258	226.509	107.414	91.447	189.457	199.734
b0757	galK	CDS	57.666	54.913	57.352	71.718	33.339	35.965	31.146	35.818	29.916	29.168	38.086	34.848	34.995	64.105	83.583	83.319	33.686	32.845	59.494	75.855
b0758	galT	CDS	39.032	36.604	43.36	53.624	29.706	29.24	32.963	31.794	27.22	26.223	36.089	35.723	31.959	58.906	97.782	92.75	26.531	29.327	43.673	70.319
b0759	galE	CDS	67.544	61.439	113.262	105.114	40.426	51.413	57.207	54.631	44.181	46.12	59.753	61.312	52.593	113.001	174.482	167.681	42.571	47.472	80.266	101.504
b0760	modF	CDS	87.719	81.375	26.379	24.681	23.02	14.37	15.026	15.314	22.564	20.861	21.478	21.884	46.567	27.795	29.051	28.581	22.04	13.22	23.131	26.239
b0761	modE	CDS	33.805	33.079	29.689	29.548	30.572	29.389	24.096	24.496	32.13	31.198	37.269	36.328	46.806	27.568	40.264	46.798	33.514	26.491	35.593	47.749
b0762	acrZ	CDS	73.107	60.597	39.002	46.997	54.652	85.882	145.991	162.189	29.99	38.23	153.059	142.901	75.268	40.105	62.877	75.573	83.53	119.396	62.945	38.607
b0763	modA	CDS	38.168	34.922	28.27	20.883	41.596	36.029	33.165	34.528	30.257	28.133	31.809	25.173	35.815	24.537	23.795	20.699	40.532	28.909	35.167	38.418
b0764	modB	CDS	32.788	32.972	13.987	14.048	25.814	17.315	17.791	19.29	19.827	20.15	19.763	17.883	20.385	19.779	17.271	16.192	24.211	17.056	20.76	20.463
b0765	modC	CDS	29.807	34.408	15.29	15.524	24.185	15.623	19.131	14.881	21.889	20.817	17.161	17.49	25.045	14.765	15.044	20.419	20.865	17.565	23.792	22.979
b0766	ybhA	CDS	35.289	29.725	29.754	27.851	24.205	45.954	44.839	45.543	39.16	42.275	47.529	46.909	38.276	35.877	44.975	48.324	26.031	40.027	32.214	38.453
b0767	pgl	CDS	261.826	280.238	62.531	51.668	88.044	78.821	90.349	107.329	64.826	71.426	106.991	103.909	131.848	74.127	163.157	166.447	92.788	63.719	95.284	117.069
b0768	ybhD	CDS	1.235	1.56	0.386	0.317	0.625	0.212	0.545	0.437	0.777	0.454	0.728	1.844	0.727	0.104	2.605	3.366	0.814	0.328	0.566	0.75
b0769	ybhH	CDS	0.633	0.303	0.219	0	0.094	0.048	0.247	0.099	0.101	0.257	0.141	0.209	0.06	0.519	1.513	0.996	0.092	0.042	0.154	0.433
b0770	ybhI	CDS	1.537	0.741	0.225	0.105	0.554	0.176	0.254	0.327	0.627	0.868	0.622	1.035	0.528	0.173	2	1.919	0.474	0.187	0.339	0.635
b0771	ybhJ	CDS	2.197	2.232	1.303	0.401	1.647	1.184	1.127	0.875	1.919	1.196	1.688	1.652	1.338	1.648	2.958	2.26	2.04	0.711	1.479	1.352
b0772	ybhC	CDS	15.804	14.158	15.786	20.157	27.047	17.312	15.799	14.606	22.505	20.477	26.184	23.543	21.467	19.864	22.384	24.241	24.509	15.235	18.783	20.27
b0773	ybhB	CDS	168.233	201.31	20.57	12.14	62.079	62.963	78.951	69.842	53.756	57.729	79.994	84.805	122.512	21.523	139.612	156.466	59.152	60.86	72.503	67.045
b0774	bioA	CDS	110.154	105.836	4	4.45	35.664	52.575	69.355	52.64	54.996	54.938	67.519	67.233	51.168	4.837	84.772	89.4	30.418	58.753	47.094	58.989
b0775	bioB	CDS	110.855	119.127	2.921	3.072	29.328	33.194	56.588	41.686	53.178	55.684	107.225	102.348	99.004	2.77	97.519	114.812	22.113	39.342	36.435	60.348
b0776	bioF	CDS	98.05	109.831	2.892	2.223	26.455	25.216	38.46	29.002	52.191	52.788	92.069	87.202	81.423	3.81	78.983	92.417	20.54	28.266	43.139	54.983
b0777	bioC	CDS	77.136	77.869	2.925	3.364	24.513	18.009	27.625	21.672	45.433	43.83	70.577	59.978	72.794	3.222	67.436	69.73	20.106	23.158	34.113	48.069
b0778	bioD	CDS	90.167	80.987	2.752	0.668	21.508	20.789	30.995	25.548	44.494	50.509	81.804	68.176	81.075	3.043	90.186	95.921	18.946	25.229	39.669	49.712
b0779	uvrB	CDS	83.226	83.834	25.767	23.185	50.593	45.597	46.228	51.296	50.725	52.039	53.462	57.572	85.44	29.039	92.25	89.572	45.345	39.758	60.864	69.862
b0780	ybhK	CDS	33.26	39.706	55.137	40.438	34.052	23.12	19.914	24.815	30.858	29.52	29.076	32.651	38.094	43.92	37.437	34.241	32.429	22.405	37.453	36.793
b0781	moaA	CDS	78.599	80.753	57.443	52.592	91.538	71.134	84.171	95.613	70.619	74.072	80.216	83.442	135.45	51.475	166.913	182.91	98.231	83.978	127.035	91.423
b0782	moaB	CDS	100.539	106.673	40.902	21.349	27.118	28.755	45.881	52.806	43.948	52.887	35.91	38.838	121.66	39.638	119.007	132.202	29.82	27.729	78.037	79.273
b0783	moaC	CDS	72.7	84.217	31.421	25.125	22.797	26.403	32.323	36.231	42.306	42.022	36.833	42.692	94.871	34.014	90.28	96.806	27.18	22.101	79.209	68.682
b0784	moaD	CDS	74.991	79.192	32.77	29.066	20.904	23.514	32.986	37.377	34.314	39.695	31.949	41.668	95.38	36.985	85.747	91.364	27.046	21.242	71.17	62.687
b0785	moaE	CDS	78.562	90.704	37.88	37.126	33.616	33.623	31.29	45.368	47.667	47.65	45.701	56.964	117.585	45.272	105.719	114.779	33.93	23.218	89.326	72.68
b0786	ybhL	CDS	248.149	271.506	75.992	75.352	127.063	147.686	157.45	182.813	107.124	100.602	153.052	144.928	154.867	81.663	176.266	176.967	126.472	119.605	194.307	205.909
b0787	ybhM	CDS	6.531	7.37	2.774	1.763	3.758	1.274	2.404	2.335	2.298	1.818	2.222	3.464	5.3	3.342	2.499	4.864	3.129	1.689	4.08	2.369
b0788	ybhN	CDS	31.164	26.078	0.505	0.474	7.398	2.56	3.044	4.219	2.378	2.572	3.42	3.618	12.588	0.312	6.659	6.71	7.333	2.73	4.341	5.405
b0789	clsB	CDS	36.205	42.584	0.853	1.176	9.401	4.169	4.439	4.866	3.025	3.202	6.208	6.749	16.581	0.48	8.877	11.633	8.465	3.56	6.95	7.963
b0790	ybhP	CDS	42.669	48.795	0.997	0.198	12.617	4.442	6.28	8.512	2.709	3.763	12.006	7.61	22.639	1.044	11.625	11.824	12.237	5.773	8.497	10.631
b0791	ybhQ	CDS	111.215	104.112	79.13	51.701	40.134	17.454	23.287	31.054	23.05	22.245	28.353	28.618	26.396	51.29	60.626	61.221	43.601	27.601	43.32	35.621
b0792	ybhR	CDS	14.767	13.901	4.786	3.321	10.772	8.922	7.964	9.224	6.813	6.646	10.056	8.391	13.732	5.569	14.219	14.65	16.868	6.879	11.795	8.141
b0793	ybhS	CDS	12.517	12.398	6.418	6.439	9.069	8.041	7.224	8.912	6.16	7.037	9.598	8.918	11.291	5.48	11.801	14.59	11.156	6.262	12.798	12.48
b0794	ybhF	CDS	20.931	24.741	10.118	10.392	15.389	15.124	12.622	14.726	15.737	12.614	15.801	19.302	26.998	11.85	27.094	26.916	14.482	11.712	20.966	22.907
b0795	ybhG	CDS	24.211	25.886	10.145	10.257	15.393	12.187	17.625	17.313	12.661	9.91	14.271	13.562	20.52	9.879	26.122	25.154	10.087	11.423	14.501	17.162
b0796	cecR	CDS	17.653	21.515	22.793	22.105	18.964	22.478	24.537	27.288	13.94	11.955	21.104	22.533	18.537	16.313	29.872	30.423	22.005	21.567	14.733	15.88
b0797	rhlE	CDS	30.258	21.223	44.513	41.795	227.999	100.519	95.458	87.436	89.331	93.098	115.304	107.186	122.405	49.28	92.019	94.041	211.474	101.07	87.945	116.025
b0798	ybiA	CDS	7.851	8.144	4.101	6.464	5.04	4.184	5.062	4.206	6.465	5.152	5.441	6.486	4.832	5.353	11.743	11.396	5.631	4.531	12.287	6.601
b0799	dinG	CDS	16.021	16.038	16.008	15.626	47.282	18.765	18.354	16.82	22.353	22.032	24.471	22.792	28.224	16.503	32.486	29.747	45.177	18.926	30.739	32.927
b0800	ybiB	CDS	60.423	62.097	21.741	18.17	47.052	44.119	44.076	44.603	39.487	34.437	45.185	46.8	46.47	25.194	66.672	59.164	45.235	37.636	60.816	64.831
b0801	hcxB	CDS	141.509	153.69	8.102	6.352	43.736	25.771	27.062	34.202	47.709	43.14	34.611	31.985	106.866	8.469	76.167	79.585	41.856	27.143	52.314	62.012
b0802	ybiJ	CDS	30.236	31.364	14.12	3.473	45.305	30.002	36.87	47.504	64.279	71.096	26.978	29.482	77.574	13.334	105.723	82.096	40.377	29.09	44.857	49.362
b0803	ybiI	CDS	129.548	130.996	1.467	3.678	63.919	5.487	9.546	8.683	184.342	192.792	15.508	14.307	55.278	1.583	80.315	90.927	36.832	7.193	60.217	93.336
b0804	ybiX	CDS	133.664	112.621	1.087	1.151	55.253	3.726	4.22	4.111	224.341	237.981	19.857	14.348	41.352	1.65	90.468	92.539	27.756	3.491	54.987	91.267
b0805	fiu	CDS	284.802	232.213	2.169	2.36	110.564	4.381	5.172	4.541	609.424	657.841	36.664	29.214	102.402	2.243	199.946	189.919	54.754	3.913	75.435	165.02
b0806	mcbA	CDS	48.102	52.544	2.118	0.965	9.137	4.839	6.178	11.577	6.489	2.695	6.84	7.792	23.925	0.571	13.673	9.791	14.141	11.636	10.543	5.983
b0807	rlmF	CDS	39.027	31.079	47.557	49.322	54.079	61.963	51.343	50.859	71.479	72.132	49.106	56.089	51.643	46.607	42.76	42.694	52.912	62.151	58.085	64.015
b0808	ybiO	CDS	15.562	16.429	1.945	1.222	5.468	3.608	1.566	2.879	2.401	2.795	4.344	4.864	7.764	1.094	6.613	7.83	6.545	2.247	6.181	4.472
b0809	glnQ	CDS	189.594	199.203	100.829	101.856	305.318	634.104	468.395	617.828	242	232.896	185.935	203.048	265.251	116.007	170.247	180.582	419.643	451.405	554.753	696.933
b0810	glnP	CDS	107.922	104.74	57.687	60.31	184.733	348.273	252.474	356.417	153.88	150.699	121.639	109.341	166.812	60.113	124.702	129.613	220.192	262.591	344.318	452.613
b0811	glnH	CDS	388.82	411.08	156.266	144.792	543.794	1008.142	822.018	1140.514	534.977	530.854	318.699	315.278	420.494	162.862	392.344	402.016	635.814	753.211	1035.435	1353.613
b0812	dps	CDS	2087.563	2392.191	72.481	62.243	511.624	505.086	577.335	796.208	208.02	208.669	1808.458	1964.239	1139.338	68.065	1219.159	1200.271	585.366	423.667	703.101	624.209
b0813	rhtA	CDS	12.061	10.176	11.205	12.475	16.226	14.792	11.657	13.728	10.728	10.54	14.575	13.926	11.01	12.317	11.052	14.611	18.868	13.278	12.516	10.845
b0814	ompX	CDS	1757.672	1846.574	3935.143	3132.315	2443.456	3361.841	3413.896	3625.709	3686.671	3838.692	3941.512	4050.309	6393.034	4074.604	5619.281	5757.149	2395.008	3103.474	4071.045	4065.015
b0815	opgE	CDS	12.811	10.034	33.59	27.911	65.869	28.544	23.512	26.64	18.042	16.974	25.201	26.926	31.975	33.208	12.673	11.666	59.294	26.363	28.373	34.218
b0817	mntR	CDS	76.592	78.824	49.659	43.575	75.269	58.237	52.849	60.221	69.491	66.988	59.706	58.133	122.038	43.078	69.718	71.967	78.138	67.613	56.432	58.463
b0818	ybiR	CDS	27.133	28.311	23.856	18.899	43.468	31.128	21.313	26.211	32.61	31.304	25.724	23.576	52.054	26.28	34.227	30.743	41.576	29.635	24.132	27.94
b0819	ldtB	CDS	191.565	181.224	114.489	105.245	135.349	196.864	174.459	177.836	182.562	179.391	236.468	211.255	258.871	126.264	295.525	284.089	134.407	185.921	141.824	154.509
b0820	ybiT	CDS	118.732	115.453	111.044	112.15	145.402	106.587	99.787	97.846	113.854	110.678	120.684	114.927	145.233	124.59	111.532	105.714	140.112	96.641	127.042	130.625
b0821	ybiU	CDS	32.341	32.792	4.658	6.404	11.656	5.267	4.396	3.991	7.567	5.342	5.484	3.951	16.441	6.008	18.021	18.633	10.434	4.939	7.202	6.836
b0822	ybiV	CDS	41.824	52.829	24.952	15.921	33.792	30.522	19.952	22.6	28.667	24.862	31.296	30.647	43.286	21.325	58.026	55.81	31.959	25.779	23.538	27.67
b0823	ybiW	CDS	1.917	2.294	0.53	0.414	2.226	1.537	1.4	2.205	1.327	0.956	1.366	1.355	1.633	0.674	1.401	2.208	2.086	1.441	1.685	2.086
b0824	ybiY	CDS	0.399	0.236	0.256	0.112	0.11	0.225	0.491	0.232	0.059	0.24	0.331	0.183	0.491	0.055	0.106	0.291	0.081	0.422	0.659	0.651
b0825	fsaA	CDS	8.115	9.3	3.891	2.734	3.447	6.705	5.492	5.972	6.386	3.509	7.853	6.135	6.469	1.5	9.324	10.773	4.102	2.627	11.474	7.361
b0826	moeB	CDS	47.725	47.343	46.619	35.852	48.061	53.887	56.801	58.833	61.992	58.896	49.257	51.591	84.603	50.712	70.44	70.419	44.776	51.629	57.586	78.558
b0827	moeA	CDS	42.516	43.393	39.655	37.724	40.458	49.415	46.335	51.294	50.633	44.317	45.134	46.958	75.679	38.656	63.572	65.049	38.918	45.312	50.09	64.673
b0828	iaaA	CDS	135.138	146.424	20.124	20.381	42.432	79.909	129.178	120.881	124.64	115.423	140.548	140.193	149.001	18.039	131.28	138.785	39.112	88.445	171.382	150.679
b0829	gsiA	CDS	81.943	93.689	9.868	9.831	32.671	33.153	38.762	41.882	66.961	60.847	71.6	75.749	122.88	10.398	73.991	77.112	34.996	32.494	104.635	116.232
b0830	gsiB	CDS	77.348	81.477	4.879	4.711	42.194	34.746	31.956	39.689	44	41.286	61.557	66.426	121.333	6.299	63.375	69.954	44.635	26.568	118.441	125.97
b0831	gsiC	CDS	47.85	48.827	5.402	3.581	46.177	34.118	25.471	31.789	28.444	26.727	51.849	54.962	90.434	5.398	43.35	43.186	49.091	22.501	75.54	66.057
b0832	gsiD	CDS	32.252	34.766	3.485	1.325	47.777	20.385	18.793	21.478	17.641	19.457	35.641	34.592	65.218	2.453	28.335	30.967	49.123	19.466	47.741	39.347
b0833	pdeI	CDS	6.555	6.562	12.796	9.325	35.978	37.626	32.961	33.111	16.109	19.219	48.975	54.611	52.293	11.99	24.132	24.436	40.356	32.351	47.809	37.298
b0834	dgcI	CDS	7.114	7.999	14.922	13.412	50.17	55.973	46.321	46.137	23.495	30.998	60.594	67.782	68.034	15.057	32.439	30.224	51.889	44.376	42.2	40.171
b0835	rimO	CDS	86.179	73.599	73.372	78.378	46.237	86.674	83.633	72.642	70.485	72.459	79.579	72.371	99.606	83.35	84.777	80.4	46.732	84.945	57.94	71.25
b0836	bssR	CDS	334.284	402.124	2.399	1.18	93.157	88.934	136	172.158	31.975	30.994	91.556	102.768	96.582	1.942	214.747	234.631	106.486	77.46	360.53	263.15
b0837	yliI	CDS	27.183	30.626	0.867	0.451	11.664	7.243	9.555	8.356	2.229	3.636	5.998	4.679	6.5	0.535	19.13	17.732	12.054	7.163	12.231	12.069
b0838	gstB	CDS	217.642	252.72	34.164	29.393	71.396	74.771	61.141	76.107	69.721	64.194	96.486	95.46	99.591	33.541	145.241	150.072	66.301	63.395	88.029	94.228
b0839	dacC	CDS	169.236	189.644	36.378	33.695	45.141	39.684	42.59	53.481	44.213	45.375	57.048	51.81	77.178	38.311	63.886	65.199	47.554	39.501	54.895	56.251
b0840	deoR	CDS	55.936	58.898	46.976	51.846	42.221	49.42	41.016	48.183	40.408	45.76	55.369	62.928	53.31	49.947	54.449	50.245	42.517	47.28	47.484	49.594
b0841	ybjG	CDS	54.634	61.079	113.197	108.087	40.529	90.925	62.776	78.361	79.12	74.67	86.591	96.943	63.021	118.714	58.55	56.087	48.035	76.12	61.544	50.299
b0842	mdfA	CDS	29.3	27.504	47.859	37.735	41.584	62.81	42.904	55.391	35.368	34.311	32.093	31.783	23.276	50.08	22.741	23.489	37.654	61.324	38.769	38.576
b0843	ybjH	CDS	20.677	24.992	15.113	21.908	28.416	19.498	21.354	23.763	24.976	25.911	29.404	26.228	18.812	15.875	44.05	31.384	28.457	20.215	34.643	40.867
b0844	ybjI	CDS	33.974	35.99	19.956	20.394	28.404	24.3	23.394	26.048	25.1	26.784	34.851	33.543	23.769	19.406	43.461	42.158	25.948	18.472	35.671	43.817
b0845	ybjJ	CDS	18.946	18.532	19.089	16.181	15.513	12.097	9.465	13.746	17.619	15.013	22.292	19.321	11.556	17.169	22.428	25.121	16.509	11.322	20.283	19.563
b0846	rcdA	CDS	13.932	13.957	10.037	6.564	7.957	6.397	5.812	8.537	9.166	7.455	8.865	8.495	6.108	10.184	17.801	16.839	9.405	6.57	12.559	15.025
b0847	ybjL	CDS	51.365	50.396	27.596	21.279	76.279	62.04	55.039	59.325	40.164	42.564	73.013	73.071	58.379	28.397	59.72	57.054	84.396	53.946	70.673	66.438
b0848	ybjM	CDS	19.386	27.703	20.717	13.987	28.916	45.707	84.767	79.383	20.021	23.901	61.787	63.105	22.026	13.416	49.06	45.418	28.65	63.448	76.219	46.305
b0849	grxA	CDS	51.244	61.602	56.6	54.257	12.71	46.994	43.548	67.239	26.872	20.969	839.523	916.247	51.339	44.322	37.545	30.223	23.717	80.668	24.467	19.419
b0850	ybjC	CDS	30.604	27.408	52.464	59.62	25.532	27.978	23.299	35.725	40.244	37.005	16.873	18.798	37.888	41.604	29.54	34.924	23.86	31.17	36.999	30.613
b0851	nfsA	CDS	51.633	61.978	60.72	60.452	33.191	46.676	41.44	50.582	65.807	68.429	32.921	35.159	65.081	71	44.82	52.385	31.1	40.832	68.318	68.667
b0852	rimK	CDS	32.886	38.115	54.075	44.471	38.597	40.728	34.533	35.855	49.642	48.078	33.443	33.385	53.051	54.81	36.945	39.366	39.529	43.524	51.832	55.88
b0853	ybjN	CDS	95.934	93.829	107.294	86.509	131.917	148.22	140.835	139.248	118.718	115.797	167.474	175.775	288.461	115.799	187.24	189.16	124.158	119.753	229.668	191.656
b0854	potF	CDS	199.541	207.057	2.359	3.303	12.722	4.176	5.281	4.657	11.864	12.2	8.153	7.679	24.793	2.993	9.132	9.832	11.628	6.34	6.98	8.974
b0855	potG	CDS	86.084	85.85	1.137	1.909	6.879	2.227	2.087	2.389	6.277	7.323	3.739	2.981	9.901	1.6	3.456	3.265	5.567	3.013	3.259	5.078
b0856	potH	CDS	47.349	47.249	1.111	0.211	4.713	1.615	2.045	2.321	3.356	2.353	1.325	1.613	3.769	1.459	3.006	1.751	3.538	2.481	2.064	3.785
b0857	potI	CDS	56.998	59.784	1.634	1.667	7.781	2.448	3.505	3.448	5.286	6.523	5.041	4.158	10.028	2.938	6.064	4.105	5.855	4.382	5.963	6.807
b0858	ybjO	CDS	29.447	35.328	14.178	7.62	15.952	11.467	12.126	9.854	19.86	12.28	11.712	13.656	17.607	14.539	14.661	15.544	14.45	14.705	10.371	9.181
b0859	rlmC	CDS	22.101	22.36	32.16	25.98	26.383	21.923	18.307	17.942	28.174	25.707	22.486	23.802	36.318	29.332	21.073	25.037	28.91	22.549	28.292	29.765
b0860	artJ	CDS	354.574	212.257	7.3	7.704	16.018	17.806	17.268	16.938	12.363	16.998	34.142	32.136	40.843	8.49	19.762	19.067	17.647	13.606	21.596	24.089
b0861	artM	CDS	161.735	151.838	45.722	42.488	73.3	80.913	76.858	86.319	64.751	64.167	127.934	114.484	164.332	56.517	108.688	125.518	85.331	69.062	102.059	115.449
b0862	artQ	CDS	133.648	123.361	30.678	33.218	48.159	60.629	62.789	66.372	47.757	44.215	100.108	86.621	117.439	35.641	90.169	80.011	50.494	54.628	70.47	84.306
b0863	artI	CDS	261.818	253.612	42.133	41.411	58.779	103.384	113.66	115.506	84.483	79.56	164.241	156.815	202.406	54.098	163.279	166.769	56.16	89.934	129.797	157.291
b0864	artP	CDS	119.322	107.805	29.699	32.913	40.687	53.152	51.409	50.094	44.357	45.565	90.876	95.976	112.651	34.304	85.144	89.885	43.068	52.473	51.955	59.043
b0865	ybjP	CDS	217.586	254.959	13.391	11.905	31.582	50.519	66.23	91.267	39.898	43.615	60.446	65.081	88.866	17.151	116.586	123.941	39.529	50.807	76.12	77.677
b0866	ybjQ	CDS	130.877	135.431	44.644	36.444	68.315	65.175	70.077	83.207	75.139	61.446	86.319	76.506	89.842	41.201	93.329	94.851	71.497	74.781	105.325	84.648
b0867	amiD	CDS	75.694	93.997	25.001	21.481	50.67	41.704	41.782	44.604	44.135	37.043	50.303	43.057	53.169	31.559	52.186	52.437	40.674	29.318	72.944	70.196
b0868	ybjS	CDS	40.934	35.227	34.481	35.307	35.572	43.145	35.293	38.892	46.609	44.016	45.284	43.254	58.222	32.949	51.692	51.374	42.17	40.213	42.513	41.967
b0869	ybjT	CDS	49.149	50.499	13.649	14.691	18.783	17.44	16.085	17.656	24.705	23.08	29.368	27.75	37.135	12.977	34.602	35.877	22.229	15.184	28.899	33.216
b0870	ltaE	CDS	131.689	132.596	31.124	26.307	45.866	35.872	39.687	42.503	47.774	45.083	60.005	62.12	79.094	29.498	81.694	86.91	42.99	31.58	52.715	66.626
b0871	poxB	CDS	183.824	178.39	1.233	1.758	38.498	17.677	21.787	27.684	14.516	14.681	26.077	24.3	72.321	1.128	49.38	50.412	39.396	13.354	28.263	35.978
b0872	hcr	CDS	1.534	1.701	1.545	0.779	3.743	3.806	6.791	6.317	1.72	1.787	3.787	4.85	2.246	0.718	2.762	5.579	3.834	3.388	12.89	8.36
b0873	hcp	CDS	1.178	0.836	0.46	1.401	2.194	3.178	3.603	3.01	1.329	1.538	2.97	2.244	1.889	0.632	1.426	1.487	1.983	2.661	3.802	3.169
b0874	lysO	CDS	56.653	47.781	22.009	20.869	34.558	36.205	26.47	31.836	36.459	41.837	48.43	49.344	27.893	23.091	37.032	38.515	34.426	27.343	29.015	37.739
b0875	aqpZ	CDS	32.469	35.208	4.765	2.894	10.708	8.275	10.239	6.736	8.06	8.939	10.901	10.266	10.24	5	21.334	22.878	12.49	6.353	19.457	16.921
b0876	ybjD	CDS	20.911	23.261	9.996	9.318	13.536	15.439	13.733	15.01	15.472	14.87	15.333	16.565	11.976	10.968	17.209	17.774	13.056	13.81	22.342	20.199
b0877	ybjX	CDS	106.203	112.68	299.544	258.715	78.904	253.509	199.63	229.261	238.291	228.982	253.279	263.131	340.016	305.564	130.406	124.915	77.272	229.696	126.216	134.984
b0878	macA	CDS	35.838	38.866	6.542	9.159	16.784	10.457	10.51	12.347	14.085	14.688	20.417	17.016	19.244	7.573	24.554	25.688	18.168	9.985	21.973	23.351
b0879	macB	CDS	28.412	32.679	7.914	7.655	17.021	8.562	8.856	10.047	13.156	13.115	18.528	17.742	16.927	9.448	19.115	20.681	17.073	8.797	21.351	22.909
b0880	cspD	CDS	3639.428	4142.083	143.111	111.449	127.411	129.552	122.758	188.469	166.534	144.024	114.822	170.26	179.13	114.681	344.693	357.044	189.938	104.409	452.965	301.046
b0881	clpS	CDS	103.924	105.565	48.792	55.452	93.254	75.857	88.557	89.26	98.841	92.272	147.526	153.842	154.345	45.226	126.164	119.008	82.225	79.932	121.772	108.851
b0882	clpA	CDS	388.636	452.145	107.426	101.028	262.569	144.124	146.19	162.897	192.648	200.989	231.276	244.553	265.08	113.081	294.636	301.04	228.667	126.856	384.53	377.603
b0883	serW	tRNA	0	0	0	0	0	0	0	0	0	0	0	0	0	0	0	0	0	0	0	0
b0884	infA	CDS	1306.125	916.258	2308.548	2053	2877.572	2761.918	2255.21	2557.419	1744.313	1677.079	2685.182	2900.44	4280.685	1805.942	1886.495	1970.27	3484.389	4125.402	2081.008	1969.851
b0885	aat	CDS	65.272	62.655	30.939	24.677	53.137	38.086	33.497	37.834	45.454	50.569	57.746	50.09	76.002	29.301	59.659	62.738	54.97	39.974	53.302	51.823
b0886	cydC	CDS	50.098	54.807	28.597	25.221	45.125	35.161	32.14	34.276	42.367	41.501	49.659	48.052	76.901	30.546	66.133	66.287	43.84	32.666	64.574	67.731
b0887	cydD	CDS	38.759	37.648	24.727	21.6	40.039	33.107	30.468	34.76	37.289	33.923	43.764	45.351	50.152	24.268	51.753	51.249	33.242	30.04	53.358	57.187
b0888	trxB	CDS	213.833	221.755	251.788	235.505	176.928	225.974	224.11	219.598	274.81	272.625	236.078	236.462	342.206	289.657	377.283	348.319	161.477	230.244	202.575	240.871
b0889	lrp	CDS	910.271	1042.162	225.211	173.542	396.165	295.968	303.899	328.989	414.303	458.259	506.691	527.192	436.804	217.25	485.613	501.307	368.79	235.85	574.299	535.131
b0890	ftsK	CDS	108.703	112.558	62.899	55.49	106.739	68.207	63.605	67.711	75.088	74.126	105.861	103.326	114.229	64.932	116.05	116.469	110.017	61.441	121.374	132.5
b0891	lolA	CDS	110.818	117.428	69.513	66.151	146.575	90.843	91.198	88.783	84.488	92.243	130.41	126.449	142.484	70.636	153.747	160.55	133.391	79.8	150.795	167.878
b0892	rarA	CDS	61.671	68.936	37.634	32.932	72.123	39.674	37.948	35.253	48.966	45.204	71.872	71.851	89.824	42.3	81.366	78.592	71.418	32.2	68.264	83.924
b0893	serS	CDS	354.345	354.203	373.033	396.208	358.603	457.325	505.616	542.929	353.501	332.399	632.343	613.382	515.495	390.702	573.815	568.019	374.331	402.457	629.743	698.507
b0894	dmsA	CDS	3.479	3.152	4.192	3.192	17.069	82.989	92.767	113.587	6.58	7.412	51.737	53.681	11.144	3.975	32.385	36.421	18.988	57.266	72.456	76.098
b0895	dmsB	CDS	3.565	3.785	4.584	7.007	29.987	140.112	120.992	171.585	4.068	4.683	102.665	101.875	11.125	5.672	24.284	32.286	41.806	86.324	103.803	121.554
b0896	dmsC	CDS	7.117	11.751	7.571	3.788	43.013	166.437	141.84	199.246	8.545	5.667	126.752	128.34	12.191	7.999	19.546	25.141	64.752	110.957	128.732	114.395
b0897	ycaC	CDS	279.674	321.898	0.441	0.883	40.492	50.922	62.469	75.609	11.142	9.836	45.791	48.914	96.271	0.872	176.24	171.81	49.493	44.591	50.855	51.888
b0898	ycaD	CDS	30.416	27.804	24.496	20.027	29.663	50.914	40.879	54.952	33.624	30.934	64.606	71.178	159.524	23.885	35.385	36.669	29.967	44.312	32.118	30.467
b0899	ycaM	CDS	4.655	3.343	6.76	6.087	1.667	1.377	2.108	2.221	1.738	0.643	2.114	3.956	6.083	7.435	4.32	4.579	1.391	0.999	3.28	4.456
b0900	ycaN	CDS	9.245	8.83	3.801	4.321	3.17	3.168	1.659	2.292	2.445	5.059	4.255	4.233	4.996	4.157	3.716	5.983	3.847	2.064	4.452	3.507
b0901	ycaK	CDS	4.075	3.598	3.04	0.511	3.699	5.129	5.457	5.641	6.716	6.042	4.363	4.185	2.241	1.094	3.99	3.437	4.026	4.61	3.469	3.523
b0902	pflA	CDS	58.712	66.067	50.79	37.103	153.812	171.6	170.649	195.796	64.637	65.708	185.835	200.415	157.898	47.906	154.803	172.349	167.319	116.687	248.14	243.41
b0903	pflB	CDS	1141.476	1003.323	492.67	575.89	1570.608	3451.854	3540.84	4061.32	449.702	438.683	3328.893	2923.028	1426.875	575.299	3127.915	3331.826	1866.288	2377.119	2332.988	3262.964
b0904	focA	CDS	120.285	120.095	41.583	39.761	201.833	395.17	527.373	497.818	80.496	92.341	456.486	449.113	228.956	35.318	801.824	834.541	173.143	482.352	617.724	511.022
b0905	ycaO	CDS	92.71	64.776	101.34	123.268	84.443	65.895	65.899	61.147	96.11	102.147	73.071	66.885	97.208	124.59	123.727	117.247	80.14	56.227	66.882	105.601
b0906	ycaP	CDS	40.891	47.633	3.722	2.543	14.841	7.946	7.581	9.622	6.644	5.152	12.45	11.817	19.022	2.941	14.07	10.968	16.048	7.863	11.211	9.483
b0907	serC	CDS	1092.466	1112.938	110.258	89.425	262.174	243.942	257.429	290.35	259.711	262.175	571.801	553.835	576.47	106.009	440.735	435.667	273.812	211.231	354.856	410.391
b0908	aroA	CDS	293.313	294.796	25.993	33.255	76.557	55.142	50.861	61.082	83.26	87.364	172.3	155.405	176.548	35.352	148.473	149.398	74.623	43.01	90.447	121.495
b0909	ycaL	CDS	7.77	6.948	3.131	1.975	7.469	3.764	2.788	4.971	5.258	4.243	5.575	4.886	8.08	3.444	4.998	5.482	6.285	3.211	6.7	7.315
b0910	cmk	CDS	145.49	108.642	217.264	223.131	253.067	216.846	189.736	194.9	219.433	212.443	176.383	175.734	266.221	183.823	134.255	161.324	279.383	307.67	160.124	193.11
b0911	rpsA	CDS	3017.949	2590.153	3852.658	4504.69	3486.853	4642.617	4593.991	4203.927	4836.781	4772.018	3685.036	3235.078	3340.891	4876.633	3341.064	3314.076	2970.305	3993.813	2859.089	4075.929
b0912	ihfB	CDS	1394.543	1342.12	481.347	483.041	752.752	663.656	615.248	652.012	628.216	618.441	740.329	737.649	909.373	546.367	1025.894	1012.55	751.97	622.914	659.362	767.796
b0913	ycaI	CDS	3.982	3.778	3.081	1.245	4.892	3.011	2.377	3.255	3.517	2.902	3.579	3.992	5.166	2.7	4.052	4.224	4.878	3.47	3.752	3.806
b0914	msbA	CDS	114.749	108.559	98.887	92.833	123.854	116.317	97.429	107.005	103.533	101.92	131.552	124.097	141.745	106.356	127.381	130.265	121.145	97.635	123.823	128.628
b0915	lpxK	CDS	73.932	72.328	68.072	73.464	121.264	84.3	67.879	61.754	73.273	70.461	82.972	78.963	92.886	76.943	82.645	79.401	107.657	70.138	90.25	94.272
b0916	ycaQ	CDS	14.754	14.119	10.106	10.148	28.489	17.475	12.867	14.957	15.967	17.199	19.163	17.518	20.257	11.068	22.845	21.045	25.897	14.833	16.584	16.729
b0917	ycaR	CDS	80.506	63.321	78.161	67.964	78.462	95.792	73.902	113.157	90.086	73.019	110.42	125.091	135.454	46.05	108.127	120.489	78.02	178.403	96.408	73.779
b0918	kdsB	CDS	166.627	189.245	120.283	99.629	174.791	239.034	228.57	239.937	228.416	198.364	221.251	228.825	243.979	135.375	235.841	236.446	154.923	212.308	261.351	252.387
b0919	ycbJ	CDS	15.247	17.897	7.935	4.45	28.954	35.374	73.893	66.721	14.622	15.915	31.006	31.907	23.071	5.784	37.709	32.47	32.05	31.023	110.561	70.089
b0920	elyC	CDS	12.351	11.108	5.492	7.166	9.746	8.679	7.869	7.414	7.599	9.849	12.778	13.459	13.828	5.482	14.379	17.726	9.837	7.329	11.275	11.429
b0921	cmoM	CDS	62.49	61.879	94.593	87.991	68.394	63.855	59.262	56.536	79.217	71.582	71.51	69.017	81.13	83.779	66.808	63.609	66.976	69.351	73.619	79.058
b0922	mukF	CDS	65.73	59.704	66.418	65.901	67.747	49.984	46.728	43.176	67.525	60.805	57.608	57.102	68.581	71.325	54.936	54.729	58.475	44.915	70.938	73.379
b0923	mukE	CDS	79.809	84.257	79.553	76.602	74.279	63.023	58.878	63.401	85.992	70.559	72.447	76.284	89.914	84.625	75.84	83.836	63.374	54.513	96.58	87.541
b0924	mukB	CDS	94.486	99.453	88.879	97.688	90.936	74.651	72.783	77.524	96.665	93.361	86.264	88.154	99.645	103.408	86.991	90.717	87.145	68.985	100.25	117.482
b0925	ldtD	CDS	64.748	78.381	20.814	19.319	51.189	35.483	37.239	41.524	29.383	31.792	46.689	45.564	56.555	22.437	63.624	58.576	47.907	28.639	57.953	51.758
b0926	ycbK	CDS	483.266	478.735	129.429	120.014	247.287	134.9	143.02	140.249	165.423	182.942	204.265	215.543	408.143	134.028	287.7	272.309	244.411	134.351	194.879	185.365
b0927	gloC	CDS	430.548	422.575	137.238	130.197	276.902	167.304	168.129	173.248	197.811	179.12	236.802	233.249	403.022	141.71	317.406	301.895	261.554	149.803	261.522	260.571
b0928	aspC	CDS	647.966	618.135	64.245	72.55	220.594	235.839	221.996	256.145	277.417	227.253	254.723	245.829	349.847	86.327	317.458	331.206	186.426	205.084	246.888	324.736
b0929	ompF	CDS	5160.207	5236.828	1820.254	1761.82	1404.785	2452.544	1852.941	1881.213	2511.964	2766.864	2996.772	2852.778	362.864	2149.212	940.808	981.326	1409.373	1714.823	2908.16	3126.943
b0930	asnS	CDS	597.695	600.376	473.909	509.933	423.748	569.011	533.748	536.308	492.105	498.208	741.933	746.401	719.792	532.128	581.458	567.892	448.547	502.533	507.451	527.135
b0931	pncB	CDS	294.81	294.143	90.217	80.072	484.819	400.076	339.422	375.319	332.457	331.296	396.698	409.862	478.744	102.328	286.957	278.173	486.848	339.92	363.14	379.046
b0932	pepN	CDS	122.686	121.465	38.362	41.875	80.505	59.451	64.298	70.477	69.006	60.497	72.625	63.712	103.554	49.375	78.165	80.973	64.937	51.875	70.389	94.376
b0933	ssuB	CDS	7.64	8.271	2.009	2.033	4.367	4.045	3.861	3.968	3.17	4.297	4.649	4.258	8.829	1.586	7.592	6.612	4.079	5.205	4.356	4.067
b0934	ssuC	CDS	2.523	1.04	0.64	0.127	1.098	1.084	0.952	1.085	1.203	1.059	1.252	0.729	2.031	0.282	2.414	1.241	0.889	1.184	1.771	0.822
b0935	ssuD	CDS	3.398	3.711	0.221	0.22	1.257	1.08	0.726	0.773	1.524	2.172	0.974	1.055	1.293	0.39	2.975	2.716	0.614	1.072	1.059	1.107
b0936	ssuA	CDS	2.482	2.326	0.24	0.629	0.259	0.789	0.406	0.923	0.772	1.212	0.362	0.687	1.478	0.363	2.323	1.809	0.278	0.675	0.534	0.441
b0937	ssuE	CDS	2.135	3.322	0.32	0	0.259	0.789	0.361	1.085	1.746	0.845	0.129	1.527	0.438	0.173	2.434	3.128	0.422	0.659	0.375	0.452
b0938	elfA	CDS	2.467	2.953	2.389	1.399	2.024	1.871	2.023	2.412	2.45	2.705	2.939	2.239	1.285	1.841	4.957	3.883	1.889	2.688	2.598	2.53
b0939	elfD	CDS	0.292	0.606	0.328	0	0.637	0.432	0.815	0.668	0.302	0.462	0.494	0.626	0.539	0	1.498	1.587	0.208	0.668	0.538	0.927
b0940	elfC	CDS	2.098	2.36	1.169	1.404	2.206	1.127	1	1.182	1.689	1.82	1.659	1.997	1.807	0.851	1.874	1.826	2.166	1.339	1.774	1.676
b0941	elfG	CDS	7.344	8.735	2.559	1.481	5.613	4.858	3.643	4.597	4.126	5.077	5.116	4.593	6.007	4.224	5.861	4.772	5.509	3.545	4.987	5.68
b0942	ycbU	CDS	3.68	4.846	2.121	3.06	4.483	2.233	1.82	2.207	2.485	3.089	2.511	4.302	3.194	1.557	3.521	2.896	4.203	2.262	3.776	5.153
b0943	ycbV	CDS	4.668	5.305	0.759	0.39	3.659	2.497	2.47	2.171	2.462	2.726	4.421	4.261	5.012	0.915	5.372	3.429	2.541	1.904	4.235	5.927
b0944	ycbF	CDS	7.496	7.663	3.563	1.558	6.114	3.872	4.719	3.883	5.285	4.489	4.115	6.841	6.565	3.706	6.184	7.142	5.362	3.863	7.664	4.347
b0945	pyrD	CDS	145.215	124.239	36.178	37.354	240.31	736.243	776.328	728.353	319.48	333.532	470.662	476.229	259.658	40.816	196.413	194.763	272.504	690.645	319.929	338.274
b0946	zapC	CDS	251.971	270.67	48.441	37.557	172.749	135.554	121.083	129.135	115.399	115.272	138.625	153.246	160.066	43.674	154.212	160.135	172.432	135.877	149.141	136.366
b0947	ycbX	CDS	68.879	72.454	39.633	37.244	34.421	24.486	23.009	25.625	39.478	37.48	54.278	49.862	46.084	39.684	48.054	49.351	36.095	19.555	39.225	43.965
b0948	rlmL	CDS	68.252	59.683	65.102	75.029	83.336	93.887	82.426	83.219	82.372	81.97	87.207	80.71	90.962	80.446	79.349	76.245	83.15	86.338	76.491	95.997
b0949	uup	CDS	70.42	64.689	73.529	82.854	99.979	94.246	91.273	92.832	100.037	97.892	84.543	82.789	113.834	85.507	84.903	83.453	98.807	86.327	68.657	83.261
b0950	pqiA	CDS	28.135	32.766	32.492	28.61	69.811	34.102	35.984	36.163	32.033	33.758	35.826	36.093	49.695	38.121	31.965	30.96	61.905	35.598	29.838	33.779
b0951	pqiB	CDS	35.989	34.935	40.213	34.014	55.224	46.024	42.411	41.762	37.798	36.215	37.621	40.259	57.251	37.705	46.446	43.105	51.73	40.062	38.845	42.803
b0952	pqiC	CDS	42.521	46.322	44.596	40.176	54.969	51.011	52.984	50.34	43.446	48.056	46.422	44.584	62.123	49.1	53.332	52.281	55.754	40.504	53.762	49.089
b0953	rmf	CDS	14675.776	13352.058	30.985	15.885	239.546	218.914	251.72	430.095	127.269	128.486	368.657	496.949	1018.196	15.389	796.967	699.335	461.066	515.205	492.321	201.399
b0954	fabA	CDS	855.836	839.369	1343.807	1126.067	576.532	575.173	553.734	523.109	952.12	982.543	933.702	949.975	896.405	1436.485	1056.531	1043.682	545.85	541.147	793.234	701.889
b0955	ycbZ	CDS	91.546	85.377	63.278	63.149	111.852	86.005	73.017	75.776	69.573	70.381	93.247	94.615	117.194	65.739	107.569	100.336	118.955	76.858	106.114	118.995
b0956	matP	CDS	43.551	45.176	33.049	34.014	40.251	37.471	28.017	41.055	34.932	36.305	32.292	39.917	31.607	36.767	41.922	44.697	39.13	32.338	42.162	40.506
b0957	ompA	CDS	6419.32	5785.38	4218.449	4019.241	5589.585	8370.133	7901.169	8733.314	7141.165	6720.89	6699.325	6322.906	6968.746	4297.658	6996.508	7362.837	5844.623	8377.063	5696.937	7199.8
b0958	sulA	CDS	93.344	101.099	27.73	20.635	87.677	55.075	58.645	67.213	226.431	214.488	217.989	220.71	72.226	26.126	509.192	495.043	94.556	57.973	65.378	66.216
b0959	sxy	CDS	21.473	25.734	11.114	9.351	17.981	9.382	9.908	11.329	13.273	11.507	17.395	17.797	19.423	9.943	19.017	23.922	17.036	11.484	17.899	16.112
b0960	yccS	CDS	27.085	27.959	29.973	28.824	33.572	45.3	39.133	41.006	28.366	28.858	39.642	41.4	42.547	34.241	34.792	33.082	35.994	40.048	36.056	43.831
b0961	yccF	CDS	59.096	42.691	48.488	34.245	44.182	66.172	60.569	70.101	45.642	47.564	65.118	63.631	71.399	41.431	59.878	61.788	50.03	67.292	55.703	61.283
b0962	helD	CDS	45.982	53.672	21.52	19.406	29.641	33.335	32.981	36.606	33.66	34.882	39.091	38.112	47.666	22.33	43.322	44.449	30.627	31.361	47.232	47.558
b0963	mgsA	CDS	242.821	279.035	217.182	165.98	85.566	113.364	144.035	141.871	136.057	137.075	160.429	180.572	137.073	205.585	187.363	191.867	94.376	104.6	284.811	239.998
b0964	yccT	CDS	23.033	23.691	1.39	1.747	6.707	5.486	5.884	7.15	2.475	4.814	6.432	6.549	7.373	1.575	5.142	4.843	5.86	5.254	5.696	7.066
b0965	yccU	CDS	403.264	433.843	56.859	53.273	141.731	156.681	160.948	179.439	136.145	137.731	184.215	197.014	159.818	61.246	247.673	258.939	146.981	121.687	176.716	154.967
b0966	hspQ	CDS	288.849	356.54	167.532	141.798	221.155	245.444	231.373	250.646	200.545	203.638	201.468	215.009	223.933	167.913	252.103	240.365	202.654	206.034	221.071	229.271
b0967	rlmI	CDS	63.785	58.288	71.226	70.922	64.43	119.616	113.138	107.777	90.073	89.075	95.511	97.095	97.233	86.285	91.872	92.622	66.831	103.761	77.509	86.948
b0968	yccX	CDS	60.427	74.874	11.723	6.136	16.739	16.84	19.017	28.942	16.883	18.615	25.593	35.262	25.772	7.484	32.663	36.169	21.584	19.209	29.974	22.622
b0969	tusE	CDS	37.035	47.034	41.04	31.662	46.447	52.892	47.208	50.043	34.962	40.411	51.616	51.798	34.595	38.267	70.003	70.093	44.222	48.857	44.143	39.238
b0970	yccA	CDS	622.88	644.788	318.343	266.378	538.73	556.05	491.668	591.753	332.218	305.866	355.338	345.845	158.354	299.886	570.792	617.136	625.92	582.701	433.994	484.654
b0971	serT	tRNA	0	0	0	0	0	0	0	0	0	0	0	0	0	0	0	0	0	0	0	0
b0972	hyaA	CDS	1.053	0.665	0.082	0.045	4.151	34.65	77.536	73.836	0.568	0.193	76.176	62.649	2.17	0.133	1.623	1.815	3.711	34.744	2.796	1.337
b0973	hyaB	CDS	0.871	1.111	0.205	0.168	3.863	27.906	57.481	48.654	0.516	0.482	53.678	49.31	2.461	0.028	0.959	1.498	3.384	25.941	1.143	1.07
b0974	hyaC	CDS	3.257	3.228	0.943	0.782	6.21	43.918	72.697	74.28	2.018	1.452	73.26	60.629	4.766	0.667	3.915	3.147	7.717	35.231	3.429	2.114
b0975	hyaD	CDS	5.97	5.062	1.489	2.655	7.224	72.341	107.216	107.646	4.815	3.404	116.463	104.362	9.332	2.029	7.641	6.352	12.636	61.6	6.239	6.031
b0976	hyaE	CDS	1.862	2.798	0.577	0.252	6.537	45.454	62.641	64.956	1.658	1.152	72.392	68.461	2.924	1.059	3.673	3.777	6.633	34.028	2.975	1.957
b0977	hyaF	CDS	2.658	4.306	0.886	0.176	6.92	63.472	93.089	85.823	2.313	2.743	86.373	84.973	5.403	1.217	4.271	5.499	8.915	47.525	3.396	4.247
b0978	appC	CDS	18.69	17.718	1.938	1.059	10.323	87.517	177.275	163.552	2.809	3.782	179.397	165.402	24.27	1.577	10.807	11.282	14.742	87.112	6.391	7.939
b0979	appB	CDS	23.549	22.487	2.613	1.794	11.798	106.969	177.161	167.305	3.235	4.782	186.116	173.104	28.403	1.662	16.59	14.84	17.021	84.865	7.497	9.385
b0980	appA	CDS	18.383	20.869	2.287	3.062	11.302	47.835	79.565	79.286	5.643	4.56	86.482	88.409	17.14	2.048	12.853	12.207	12.805	43.63	6.355	8.215
b0981	etk	CDS	12.077	14.745	11.3	7.584	7.711	6.231	6.523	6.366	9.063	8.644	8.014	8.152	14.388	9.175	9.613	8.563	6.669	5.498	9.252	9.263
b0982	etp	CDS	6.076	5.411	7.523	6.083	2.279	3.108	2.967	3.263	3.256	3.207	3.55	3.32	8.325	6.84	3.778	4.105	3.64	3.597	2.595	3.348
b0983	gfcE	CDS	3.191	3.497	5.314	4.969	3.29	2.814	2.099	2.171	2.971	2.752	3.393	3.206	6.888	4.405	2.795	2.127	2.236	2.566	1.964	2.911
b0984	gfcD	CDS	2.248	1.85	2.779	2.845	2.156	1.445	1.24	1.478	1.754	1.806	1.336	0.826	3.865	3.248	1.155	1.875	1.737	1.139	1.994	2.513
b0985	gfcC	CDS	2.572	2.028	4.502	2.629	3.159	2.232	1.393	1.743	3.082	2.68	1.494	2.134	6.797	3.96	1.706	2.281	2.47	1.644	2.095	2.091
b0986	gfcB	CDS	1.073	1.731	2.643	3.396	6.547	1.645	0.484	1.817	2.133	1.174	1.422	1.832	5.867	1.966	2.618	2.133	5.986	1.246	1.882	2.371
b0987	gfcA	CDS	18.421	11.639	12.796	16.62	98.88	24.599	28.898	20.77	29.575	24.221	30.141	26.763	36.69	13.16	31.655	29.337	97.286	28.461	36.498	35.511
b0988	insB-4	CDS	6.032	5.8	6.584	5.461	11.798	4.214	4.363	3.778	7.625	6.379	8.038	10.583	9.2	6.297	9.022	8.833	11.376	3.989	6.812	7.132
b0989	cspH	CDS	1.684	1.996	9.732	7.801	126.658	4.269	0.488	1.957	4.224	8.128	6.053	5.419	8.588	9.57	3.889	7.383	247.834	10.065	14.438	4.888
b0990	cspG	CDS	41.259	36.061	1543.745	1226.216	13534.379	471.389	245.061	289.947	790.38	929.975	938.432	942.612	817.89	1234.763	535.995	591.426	16081.761	445.989	1279.42	1582.392
b0991	ymcE	CDS	1.442	2.301	54.94	49.264	1035.83	30.399	16.325	12.855	48.113	47.893	46.475	46.991	34.677	73.177	31.726	34.04	865.632	16.144	105.337	81.405
b0992	yccM	CDS	1.479	2.202	1.63	0.891	4.325	4.045	7.725	7.615	2.661	2.166	7.433	6.781	3.377	1.481	2.195	3.417	4.838	5.053	8.063	6.483
b0993	torS	CDS	3.547	2.934	2.685	1.871	7.376	8.227	7.438	7.515	4.685	4.966	12.103	10.242	6.284	2.554	4.69	4.583	7.077	7.802	7.321	6.305
b0994	torT	CDS	3.536	4.443	2.82	2.496	5.939	8.592	7.835	10.834	4.269	4.259	13.156	14.101	8.091	2.609	4.211	5.731	6.466	9.852	7.865	5.754
b0995	torR	CDS	14.123	18.869	13.893	11.626	5.162	10.06	13.811	15.335	18.94	15.925	14.955	15.069	20.57	10.618	13.426	14.183	5.466	11.214	10.355	14.835
b0996	torC	CDS	0.087	0.227	0.236	0.3	0.424	1.378	0.576	0.91	0.722	0.6	0.93	1.031	0.269	0.276	6.329	4.357	0.373	0.723	6.508	8.432
b0997	torA	CDS	1.941	2.129	1.067	1.255	1.434	1.369	1.246	1.514	2.421	2.719	2.696	2.19	2.501	1.054	8.782	7.229	0.906	1.78	5.751	8.443
b0998	torD	CDS	5.509	6.024	5.451	2.392	3.933	3.957	3.988	5.079	6.395	7.123	7.645	7.282	6.097	4.185	13.011	10.703	5.221	3.387	8.992	9.597
b0999	cbpM	CDS	88.839	88.331	16.56	21.31	23.868	25.259	37.057	56.947	20.236	19.094	58.095	59.363	97.497	13.892	53.522	56.961	37.375	39.261	25.919	20.945
b1000	cbpA	CDS	126.662	137.851	16.406	11.891	53.622	47.721	85.281	94.659	25.801	30.133	89.349	92.827	118.546	15.412	86.838	85.589	50.436	45.195	62.271	66.233
b1001	yccE	CDS	0.489	0.888	0.989	1.602	1.502	0.683	0.828	0.912	0.421	1.076	1.539	0.918	2.459	0.672	1.724	1.877	1.584	0.924	1.331	1.087
b1002	agp	CDS	128.48	138.58	13.909	16.46	23.682	21.07	22.281	23.992	8.522	7.448	14.693	16.772	17.165	16.773	34.07	32.658	28.739	16.613	43.136	44.531
b1003	yccJ	CDS	1083.306	1160.67	9.799	3.754	340.922	350.529	367.533	493.418	85.653	87.555	256.201	249.378	424.782	6.651	485.919	501.073	456.137	266.404	413.521	387.694
b1004	wrbA	CDS	523.508	593.743	5.517	4.639	119.632	173.981	222.353	294.988	32.8	36.066	121.019	116.415	231.958	4.789	265.316	272.586	164.035	152.538	266.828	242.777
b1006	rutG	CDS	6.189	7.719	1.248	0.455	3.888	2.129	2.505	2.901	3.026	3.094	3.339	4.239	5.197	2.001	4.052	3.451	2.668	2.168	3.857	4.088
b1007	rutF	CDS	1.501	2.416	0.465	0.407	1.204	0.102	0.736	0.631	0.642	1.421	0.751	0.944	0.573	0.552	0.966	1.191	0.981	0.406	1.417	0.854
b1008	rutE	CDS	0.52	0.495	0.117	0.256	0.504	0.171	0.088	0.044	0.269	0.549	0.126	0.372	0.48	0.252	0.755	0.61	0.657	0.605	0.183	0.661
b1009	rutD	CDS	0.704	0.962	0.144	0.126	0.403	0.568	0.52	0.325	0.529	0.743	0.836	0.274	0.669	0.186	1.034	0.777	0.697	0.251	0.876	0.772
b1010	rutC	CDS	1.192	2.129	0	0	0.642	0.392	0.403	0.808	0.137	0.28	0.32	0.568	0.163	0.899	0.494	0.847	0.816	0.635	0.279	0.925
b1011	rutB	CDS	0.739	0.46	0.066	0	0.538	0.073	0	0.15	0.267	0.351	0.072	0.238	1.411	0.072	0.046	0.662	0.42	0.29	0	0.469
b1012	rutA	CDS	0.58	0.231	0	0.131	1.73	0.132	0.226	0.159	0.898	0.259	0.41	0.048	0.522	0	0.083	0.456	1.099	0.175	0.61	0.396
b1013	rutR	CDS	17.803	16.387	17.302	13.238	19.049	19.132	16.687	16.55	14.66	21.758	13.115	17.03	21.913	18.051	21.442	16.51	22.42	19.92	21.277	16.394
b1014	putA	CDS	14.34	14.177	49.274	56.059	34.965	14.29	13.414	10.608	75.226	71.354	6.819	4.493	51.869	64.483	98.091	92.891	24.913	17.862	16.391	40.439
b1015	putP	CDS	76.577	68.83	63.772	64.569	43.263	39.705	34.919	37.388	52.117	51.769	43.409	38.426	45.602	75.844	39.909	40.34	39.263	32.823	35.575	46.483
b1018	efeO	CDS	211.379	207.06	13.313	16.851	57.656	17.086	18.445	12.7	201.139	211.433	50.686	38.956	312.77	18.886	223.242	196.578	38.253	19.084	65.145	84.651
b1019	efeB	CDS	120.031	115.671	9.108	10.55	41.833	7.983	10.448	7.741	129.293	126.21	29.101	18.774	207.644	11.354	128.055	118.895	30.83	13.377	40.995	61.794
b1020	phoH	CDS	51.725	64.285	2.682	1.938	27.431	8.633	3.81	6.163	19.579	21.487	3.539	1.548	34.587	3.641	23.217	23.811	21.295	11.868	5.117	7.148
b1021	pgaD	CDS	5.57	6.356	2.448	1.946	7.081	3.722	5.528	4.153	3.068	6.468	5.869	5.377	3.199	2.102	9.621	11.079	9.15	5.556	5.408	5.108
b1022	pgaC	CDS	2.164	3.027	0.66	0.684	5.208	3.848	2.354	3.064	2.315	2.02	3.123	2.093	1.237	0.825	4.421	5.189	4.981	2.274	2.869	4.784
b1023	pgaB	CDS	2.081	1.843	0.799	0.686	4.171	2.202	1.945	2.103	2.163	1.648	2.923	2.287	0.968	0.726	4.324	3.959	4.991	1.493	3.795	4.061
b1024	pgaA	CDS	4.27	5.109	1.881	2.025	8.557	3.616	3.444	4.868	3.919	3.783	8.07	8.253	1.119	2.195	11.896	12.435	8.404	2.994	7.835	7.623
b1025	dgcT	CDS	5.015	5.437	8.305	4.965	9.396	3.123	3.904	4.14	4.985	6.728	12.844	12.254	9.329	6.512	23.728	26.808	8.827	2.728	10.402	12.401
b1026	insF-4	CDS	8.257	9.209	4.708	4.143	6.338	6.499	5.646	6.051	6.904	6.56	7.224	6.973	8.461	6.147	8.512	7.187	5.842	4.708	7.972	8.12
b1027	insE-4	CDS	14.519	13.076	12.085	7.956	9.771	10.601	9.935	13.006	11.758	9.675	14.314	15.252	15.411	8.518	13.478	14.82	13.97	14.158	12.211	11.506
b1028	ymdE	pseudo	0.338	0.702	1.52	2.16	0.164	0.333	0.858	0.172	0.524	0	0.655	0.363	0.208	0.164	1.262	2.811	0.481	0.221	0.356	0.215
b1029	ycdU	CDS	1.298	1.346	1.027	0.561	1.057	0.665	0.105	0.369	0.322	1.151	1.206	1.058	0.511	0.353	3.293	3.519	0.935	1.063	0.656	0.396
b1032	serX	tRNA	0	0	0	0	0	0	0	0	0	0	0	0	0	0	0	0	0	0	0	0
b1033	ghrA	CDS	85.842	87.913	9.91	9.25	51.88	39.678	38.167	43.107	72.848	74.091	50.063	48.494	82.957	11.542	75.4	80.739	48.641	33.199	64.611	89.39
b1034	ycdX	CDS	137.899	128.674	46.784	46.669	106.47	108.191	100.895	112.308	96.74	97.863	109.388	108.956	121.362	44.294	138.248	140.641	114.566	107.085	109.77	129.033
b1035	ycdY	CDS	158.809	157.31	65.945	64.915	124.433	145.184	123.479	139.108	138.222	139.099	154.927	164.936	137.172	69.112	183.144	173.91	122.634	120.828	158.262	170.406
b1036	ycdZ	CDS	71.658	74.007	280.608	216.357	140.871	116.747	89.759	95.084	92.724	94.894	122.053	120.648	118.584	276.881	109.579	116.269	150.626	95.95	122.162	129.209
b1037	csgG	CDS	74.1	82.505	3.038	2.717	5.451	4.876	4.678	7.652	4.95	3.827	8.354	10.083	7.336	2.265	16.772	17.364	7.715	4.257	10.771	10.962
b1038	csgF	CDS	46.942	55.386	0.884	0.845	1.549	2.12	0.624	1.999	1.967	0.714	2.616	2.768	1.966	0.537	14.289	13.121	1.572	0.536	3.558	6.632
b1039	csgE	CDS	66.419	74.69	1.181	0.387	5.988	2.137	2.067	2.004	1.696	1.595	3.115	4.369	2.264	2.358	23.857	18.398	3.86	0.744	4.634	8.843
b1040	csgD	CDS	127.085	138.236	3.75	1.315	11.104	2.677	4.195	4.121	4.39	4.82	7.617	8.443	9.107	2.597	33.283	36.84	9.176	2.95	9.572	9.095
b1041	csgB	CDS	2.079	2.215	0	0.773	0.381	0.277	0	0.228	0.058	0.237	0.652	0.482	0.83	0.218	1.817	1.221	0.319	0.147	0.296	0.214
b1042	csgA	CDS	26.24	21.39	2.273	0.442	5.393	4.598	3.878	3.656	6.325	3.559	5.981	5.725	4.011	0.545	9.433	10.993	2.609	3.33	3.964	4.495
b1043	csgC	CDS	1.847	2.634	0.899	1.361	1.641	0	0	0.469	0.477	1.95	0.447	1.238	1.894	0.597	1.627	0.984	0.948	1.945	1.62	1.172
b1044	ymdA	CDS	5.092	3.237	2.362	3.389	3.822	3.562	5.002	3.84	5.089	2.428	3.973	5.109	7.278	2.231	4.698	2.31	4.825	6.012	2.94	3.128
b1045	ymdB	CDS	53.643	57.983	4.141	6.931	21.865	15.42	15.342	17.95	15.213	16.108	18.851	17.034	26.045	5.726	26.732	26.689	20.644	12.504	20.207	22.786
b1046	clsC	CDS	38.847	39.343	4.406	3.948	27.288	15.632	14.211	15.313	12.226	12.136	16.564	18.688	22.023	5.192	22.228	20.39	24.453	12.893	19.957	21.552
b1047	opgC	CDS	16.816	13.863	34.569	28.264	33.809	33.156	24.121	22.494	21.389	21.864	21.496	20.077	20.807	36.923	14.088	11.996	39.925	25.339	26.417	32.028
b1048	opgG	CDS	190.445	178.326	113.725	104.92	137.164	225.722	209.52	231.104	135.514	137.185	165.517	155.404	177.991	125.976	152.617	152.148	144.6	205.238	136.375	210.876
b1049	opgH	CDS	164.275	157.313	117.392	115.186	157.381	187.618	179.193	187.493	136.907	136.609	149.892	142.785	162.086	133.42	135.307	133.847	150.53	171.282	124.968	173.309
b1050	yceK	CDS	14.384	11.191	11.112	7.73	33.994	20.828	13.004	14.166	16.481	17.321	19.791	24.347	32.644	8.286	16.77	13.795	42.387	22.723	12.542	16.267
b1051	msyB	CDS	562.449	636.302	10.196	5.237	110.828	101.846	112.77	145.936	40.716	40.827	114.051	111.829	146.836	10.54	174.867	187.055	147.893	94.087	95.317	89.967
b1053	mdtG	CDS	5.262	4.116	5.031	3.693	17.837	7.74	10.429	11.018	6.837	7.055	9.8	9.72	23.389	4.923	8.102	10.44	15.515	9.646	9.52	11.905
b1054	lpxL	CDS	40.783	46.46	67.973	59.429	65.436	63.628	69.185	75.456	61.601	62.382	66.009	64.749	75.333	68.665	67.187	69.724	64.119	64.544	74.984	76.442
b1055	yceA	CDS	184.243	148.309	56.215	51.884	54.166	55.364	29.935	36.758	67.801	70.694	28.302	25.732	112.251	66.809	61.427	59.552	50.362	46.995	23.825	36.581
b1056	yceI	CDS	117.255	119.276	10.757	12.02	23.332	6.403	5.825	6.828	20.719	24.373	7.361	7.824	36.3	11.825	55.429	53.411	17.663	5.234	24.682	29.314
b1057	yceJ	CDS	5.784	4.547	1.259	0.133	2.497	1.336	0.413	0.597	1.167	2.051	1.181	1.454	1.835	0.965	4.608	3.871	3.811	1.3	1.475	1.32
b1058	yceO	CDS	4.179	10.367	0.817	2.143	6.871	3.404	2.582	2.956	2.815	1.918	5.803	5.262	6.71	1.939	8.813	4.88	5.339	2.376	3.826	5.768
b1059	solA	CDS	83.047	93.461	31.307	29.159	34.699	43.273	40.581	41.015	40.934	43.028	50.983	51.647	77.278	30.99	53.96	50.857	32.094	38.575	49.18	55.444
b1060	bssS	CDS	113.941	121.944	241.168	166.66	697.715	185.235	192.357	248.422	156.904	166.117	152.262	207.778	159.788	173.913	166.69	192.724	904.427	241.524	360.321	196.989
b1061	dinI	CDS	210.182	162.166	85.203	62.533	244.985	484.137	433.149	447.997	325.503	294.577	424.112	422.046	317.55	58.307	362.804	378.773	279.833	488.375	198.705	202.741
b1062	pyrC	CDS	243.541	213.001	30.183	27.004	217.669	513.365	470.801	486.545	316.128	321.005	384.81	383.894	328.051	28.657	224.14	235.506	241.682	518.367	182.317	254.335
b1063	yceB	CDS	56.359	56.471	37.526	33.12	103.884	84.558	82.892	92.49	54.622	59.982	87.949	92.779	103.325	34.74	100.873	99.515	98.426	73.401	91.749	100.095
b1064	grxB	CDS	278.162	302.607	25.201	20.048	73.989	102.129	102.186	141.493	75.221	69.127	101.585	106.362	181.776	22.71	254.318	251.082	74.757	99.972	143.999	152.025
b1065	mdtH	CDS	15.661	12.662	3.105	2.124	8.096	8.065	9.594	10.471	6.216	5.504	12.653	14.547	20.999	3.331	8.75	8.292	7.893	6.225	9.483	7.858
b1066	rimJ	CDS	71.916	85.094	43.034	34.301	32.443	49.31	53.527	56.459	48.989	44.713	67.303	60.129	59.354	40.241	60.677	62.446	36.527	50.769	66.542	67.125
b1067	yceH	CDS	76.707	83.752	27.476	28.13	28.215	38.318	44.832	47.191	50.882	47.086	52.342	49.703	45.797	34.641	63.678	64.869	26.006	34.186	60.239	66.473
b1068	yceM	CDS	59.451	68.946	24.927	20.626	27.692	29.989	29.808	32.982	43.158	36.505	39.069	44.791	38.227	25.074	46.657	41.344	25.648	24.409	47.588	59.187
b1069	murJ	CDS	28.024	25.989	32.45	27.111	27.818	27.759	24.924	26.115	33.732	28.67	33.833	34.387	52.849	31.138	35.307	37.626	27.981	23.145	33.721	37.787
b1070	flgN	CDS	9.769	14.213	5.192	8.03	23.531	16.234	14.283	16.928	14.024	11.092	22.415	24.845	15.655	8.525	12.149	10.45	20.439	18.047	17.92	18.1
b1071	flgM	CDS	16.994	16.634	12.378	10.704	23.405	23.197	19.993	20.023	21.782	16.837	22.77	33.837	19.308	8.794	20.375	21.396	22.878	28.787	26.885	20.361
b1072	flgA	CDS	3.727	5.195	8.515	12.207	10.539	26.101	19.979	18.194	18.483	18.279	20.173	18.695	9.127	9.228	7.966	8.489	10.89	24.09	20.927	16.267
b1073	flgB	CDS	2.028	2.103	11.544	9.298	26.689	46.884	31.746	34.605	28.175	26.466	33.177	36.378	9.907	11.625	9.169	8.25	19.391	52.373	26.976	48.137
b1074	flgC	CDS	2.531	1.641	10.919	12.433	33.429	55.196	46.301	46.371	39.53	36.667	41.69	36.302	13.16	17.248	12.352	12.62	32.076	53.815	43.495	66.674
b1075	flgD	CDS	4.086	3.055	7.148	8.139	42.688	55.89	43.72	47.754	41.974	42.051	46.737	47.657	15.769	10.072	15.016	13.651	42.144	56.084	55.348	71.658
b1076	flgE	CDS	3.878	3.034	6.82	8.101	47.3	66.418	53.995	54.53	43.95	41.995	53.914	48.075	19.642	7.279	17.368	17.669	46.415	59.069	53.172	71.418
b1077	flgF	CDS	3.559	2.672	4.905	5.262	46.628	46.71	35.296	36.797	31.117	31.343	34.698	32.17	12.556	5.13	12.307	12.351	41.787	46.08	38.859	66.445
b1078	flgG	CDS	3.763	3.87	4.177	3.119	43.307	51.003	39.925	41.849	29.132	27.43	41.006	38.045	15.789	4	13.388	14.812	38.671	44.234	35.107	48.364
b1079	flgH	CDS	1.906	2.281	2.076	1.405	24.096	19.839	17.041	17.961	15.635	14.821	19.58	17.731	7.85	2.489	6.291	5.062	25.637	18.465	19.335	27.693
b1080	flgI	CDS	2.894	1.864	1.888	1.88	22.285	16.587	12.364	10.723	10.435	9.164	13.91	12.865	5.4	2.83	4.875	5.729	20.92	17.775	14.643	18.993
b1081	flgJ	CDS	1.768	2.229	2.396	0.428	20.781	13.97	9.304	8.931	8.821	7.466	11.265	11.64	3.716	1.768	3.213	4.661	18.07	13.062	9.336	13.884
b1082	flgK	CDS	3.242	3.734	1.499	0.245	18.918	12.66	9.524	9.491	6.519	6.878	12.201	11.2	4.144	1.542	4.632	4.205	16.04	12.673	9.009	12.665
b1083	flgL	CDS	10.528	9.667	3.622	2.058	25.154	21.817	18.075	15.399	9.126	11.257	17.725	17.168	8.893	2.762	7.849	9.032	25.249	19.686	15.128	19.507
b1084	rne	CDS	167.965	163.052	127.83	129.914	210.524	215.125	206.447	209.313	213.224	208.349	179.594	176.669	191.024	150.291	152.437	162.972	206.144	203.697	189.479	290.128
b1085	yceQ	CDS	0.319	0.331	0.144	0	0.464	0.315	0.162	0	0.165	0.337	0.309	0.514	0.393	0.155	0	0	0.303	0.139	0	0.811
b1086	rluC	CDS	85.993	86.377	151.633	145.553	136.785	161.344	124.459	118.625	130.049	137.108	134.454	130.077	142.377	168.78	103.955	108.937	132.184	145.988	141.346	142.471
b1087	yceF	CDS	192.273	213.983	28.191	22.379	40.002	47.496	44.814	48.622	40.711	47.163	61.878	58.156	73.964	24.391	88.346	92.297	37.772	39.089	63.729	57.615
b1088	yceD	CDS	1396.238	1321.342	2752.078	2315.782	1976.736	1885.933	1710.645	1618.891	1801.389	1831.966	1647.54	1800.534	1973.058	2483.77	1520.537	1506.283	2035.767	2018.549	2044.27	1916.686
b1089	rpmF	CDS	4295.62	4455.407	10541.653	8390.961	5951.623	7183.232	7005.255	6618.176	8474.512	8301.134	5684.292	6039.034	7178.119	10243.052	6129.517	6197.861	5545.889	6812.973	8340.541	7641.315
b1090	plsX	CDS	466.168	487.354	753.806	596.344	652.615	632.285	610.373	577.862	714.25	676.393	511.174	567.839	737.749	835.724	513.119	509.158	602.285	557.813	813.803	653.075
b1091	fabH	CDS	274.131	273.715	282.31	307.452	419.525	354.61	333.469	297.335	349.913	328.962	313.871	290.049	464.394	320.791	327.52	330.962	340.735	316.963	332.201	371.546
b1092	fabD	CDS	348.401	337.592	318.572	372.616	426.666	404.638	410.59	372.48	434.602	384.251	371.104	346.556	471.53	369.325	421.832	436.065	369.841	379.433	360.383	442.424
b1093	fabG	CDS	1028.914	1023.905	1106.519	1069.928	905.426	967.965	1033.701	969.182	956.194	905.998	935.95	929.233	985.972	1073.251	1063.071	1011.241	873.188	973.232	1057.368	1106.811
b1094	acpP	CDS	8053.88	7939.624	13242.263	11848.707	6396.411	10275.539	9922.415	10959.649	7121.053	7115.657	9318.633	9639.23	11120.997	11291.389	9143.488	9213.046	7318.773	12722.857	9127.273	7509.253
b1095	fabF	CDS	567.351	552.223	897.356	919.115	783.219	1000.123	974.502	914.58	925.358	930.992	905.186	897.138	1117.813	1053.971	1065.53	1047.652	698.308	823.42	869.394	949.529
b1096	pabC	CDS	30.145	33.829	21.867	20.017	39.655	35.519	33.008	30.26	32.277	34.296	35.384	36.336	49.252	20.992	45.435	44.25	40.11	32.945	35.769	37.313
b1097	mltG	CDS	29.98	30.189	25.352	30.32	41.282	36.049	28.423	25.869	37.119	33.713	36.185	35.755	45.379	28.577	38.062	33.724	39.52	30.582	32.646	31.516
b1098	tmk	CDS	52.201	59.158	44.057	53.256	65.162	54.807	53.069	48.809	62.651	57.301	60.787	62.196	86.751	61.643	68.839	69.864	55.22	51.236	63.113	69.274
b1099	holB	CDS	39.516	41.942	34.607	39.08	56.333	47.98	42.337	46.989	48.211	51.515	50.253	51.216	72.425	42.272	59.51	54.931	51.656	41.084	52.799	61.28
b1100	ycfH	CDS	114.559	117.301	55.966	63.541	92.643	77.266	74.7	75.629	70.897	71.861	92.526	92.705	147.133	70.121	114.317	111.468	100.627	76.899	76.839	79.418
b1101	ptsG	CDS	319.575	303.585	1752.138	1599.551	571.293	1089.04	1059.942	1118.592	535.07	529.713	629.453	626.889	509.475	2004.468	473.553	446.847	645.518	865.579	1461.396	1632.676
b1102	fhuE	CDS	127.594	130.849	1.409	0.966	30.332	3.299	4.204	3.449	76.027	86.732	40.213	32.601	35.771	0.953	62.65	63.731	24.614	3.712	68.34	104.672
b1103	hinT	CDS	226.539	265.037	95.906	110.638	119.448	134.927	128.812	159.035	146.643	144.265	157.784	171.146	206.743	91.701	199.59	199.399	129.368	123.998	166.655	154.174
b1104	ycfL	CDS	211.346	256.776	87.074	78.794	130.913	142.535	129.902	141.056	144.211	136.894	154.468	143.003	153.847	94.174	195.986	193.458	130.788	110.591	159.718	172.222
b1105	lpoB	CDS	179.233	196.517	62.533	55.256	81.645	97.221	94.512	107.963	113.473	106.808	108.636	118.014	124.331	70.936	146.761	150.802	96.976	81.01	116.73	136.013
b1106	thiK	CDS	57.796	59.179	27.081	28.076	46.432	48.957	48.107	54.274	50.807	47.739	52.352	56.461	61.965	28.625	58.011	62.309	49.299	44.662	55.196	63.845
b1107	nagZ	CDS	69.573	72.013	36.323	41.52	72.056	72.11	74.12	76.721	63.782	62.14	76.483	70.872	93.474	40.22	81.087	79.481	65.959	64.773	76.407	95.572
b1108	ycfP	CDS	220.687	263.818	79.194	77.06	192.284	210.681	235.173	263.306	143.323	154.278	204.924	191.659	263.97	79.932	361.589	374.572	191.393	182.184	388.998	376.864
b1109	ndh	CDS	91.532	92.869	55.632	41.479	226.299	382.935	366.423	408.338	102.238	90.663	749.09	706.547	55.534	53.984	148.501	167.255	228.566	333.68	98.645	138.113
b1110	ycfJ	CDS	8.73	7.776	4.863	4.01	70.661	34.24	30.632	30.968	14.407	10.519	95.226	80.306	11.213	5.156	24.429	24.997	62.863	25.556	11.49	15.664
b1111	comR	CDS	29.791	34.765	17.975	16.148	19.23	26.496	22.844	28.311	26.002	22.99	25.773	28.219	40.355	16.887	24.867	25.155	19.487	24.553	22.076	25.39
b1112	bhsA	CDS	17.081	11.95	16.069	17.956	65.667	51.889	55.242	76.527	68.719	45.502	57.852	56.879	162.819	10.984	51.871	54.859	88.469	92.093	25.722	23.707
b1113	ldtC	CDS	30.225	31.794	11.241	6.797	32.452	20.302	18.311	18.285	9.947	13.202	10.35	10.502	5.109	13.63	24.485	25.176	42.613	23.56	16.472	16.149
b1114	mfd	CDS	54.053	52.754	27.664	28.442	42.967	49.625	49.3	51.611	46.107	45.2	54.608	55.377	74.346	31.328	57.09	53.284	46.183	42.407	53.155	65.332
b1115	ycfT	CDS	0.62	0.792	0.515	0.141	0.139	0.235	1.017	0.582	0.394	0.302	0.739	0.461	0.294	0	0.89	1.464	0.407	0.541	0.251	0.485
b1116	lolC	CDS	75.136	73.354	67.198	63.823	92.184	59.528	48.375	54.526	54.842	55.091	91.612	85.054	107.594	70.971	93.36	89.989	100.77	57.93	73.106	77.891
b1117	lolD	CDS	95.625	101.881	64.538	65.704	116.884	82.902	79.691	83.708	79.8	79.107	97.055	93.443	138.143	75.957	120.646	139.593	118.607	77.426	106.177	129.903
b1118	lolE	CDS	83.039	91.26	54.946	44.267	103.837	62.976	58.972	60.652	62.531	62.768	82.327	78.293	105.706	53.411	96.128	93.973	101.204	57.11	92.673	97.941
b1119	nagK	CDS	111.674	119.337	50.637	46.654	112.551	68.106	68.699	69.86	68.099	73.912	86.941	88.62	111.901	52.334	114.317	114.06	118.8	65.034	95.187	112.298
b1120	cobB	CDS	95.014	106.785	38.69	31.441	81.86	62.397	69.076	74.018	60.327	59.96	84.83	88.757	94.686	39.892	131.399	122.12	84.871	48.623	79.902	103.333
b1121	ycfZ	CDS	1.624	0.842	3.474	2.521	5.73	2.849	2.34	2.278	1.107	2.228	2.074	1.95	2.039	3.56	3.029	3.779	6.34	2.462	2.188	3.464
b1122	ymfA	CDS	9.372	8.399	11.516	8.338	25.81	12.247	8.613	8.908	14.205	14.169	15.187	7.078	13.379	11.246	13.035	12.197	24.177	12.374	10.685	14.999
b1123	potD	CDS	293.586	283.113	158.194	155.63	139.774	237.129	265.818	244.529	219.303	206.476	245.473	235.675	249.224	185.265	394.901	390.903	121.873	218.297	226.53	270.244
b1124	potC	CDS	48.311	49.177	59.625	48.548	62.12	73.173	85.515	79.093	57.85	59.815	67.208	59.456	109.566	71.949	65.491	66.762	53.328	73.846	56.023	67.646
b1125	potB	CDS	45.952	38.326	48.569	62.212	77.106	71.141	60.685	64.553	65.771	52.597	78.184	69.897	102.305	60.255	64.612	65.17	52.493	64.943	63.988	65.578
b1126	potA	CDS	107.805	87.213	105.319	104.228	119.053	105.147	102.545	89.299	126.934	112.838	131.687	128.051	201.399	118.172	119.972	123.272	102.573	105.88	118.535	140.951
b1127	pepT	CDS	84.779	102.715	19.973	12.147	44.177	89.303	111.111	131.405	26.225	28.086	77.917	77.852	55.415	17.261	90.163	92.014	51.77	74.509	206.314	159.991
b1128	roxA	CDS	186.546	183.461	72.157	71.402	131.87	145.252	147.054	146.094	116.036	118.083	156.673	146.565	128.453	79.893	187.603	179.817	130.044	127.218	156.762	165.974
b1129	phoQ	CDS	91.509	101.544	49.597	43.84	74.951	59.958	49.31	59.904	68.645	62.82	64.233	58.837	79.868	56.71	57.599	58.328	66.646	50.898	71.66	82.659
b1130	phoP	CDS	171.079	175.167	106.836	79.352	124.283	127.124	120.132	141.982	137.665	126.916	131.384	131.435	170.919	106.648	114.984	123.3	122.457	119.297	132.996	146.208
b1131	purB	CDS	253.209	222.662	103.22	103.59	220.967	483.852	458.487	448.014	345.935	337.854	414.493	373.99	315.163	118.636	609.079	600.393	221.778	422.902	201.665	301.56
b1132	hflD	CDS	129.585	113.638	78.821	79.099	190.416	196.802	170.307	175.07	166.397	165.458	180.468	165.528	207.398	88.903	210.538	203.417	195.692	186.195	160.977	211.875
b1133	mnmA	CDS	192.707	169.429	124.319	122.472	286.321	248.691	207.735	203.086	223.313	231.009	245.248	235.364	314.316	137.318	244.316	227.773	294.848	238.257	239.694	266.53
b1134	nudJ	CDS	34.273	35.092	17.449	19.455	49.899	52.487	44.472	49.051	31.101	30.797	49.48	49.311	53.927	20.985	59.037	52.123	58.707	44.082	40.873	51.688
b1135	rluE	CDS	37.297	31.454	25.005	28.487	54.052	49.399	35.512	35.805	24.803	30.069	51.672	50.382	63.074	22.426	40.39	43.935	60.333	45.072	34.649	39.001
b1136	icd	CDS	2159.273	2074.218	556.987	565.16	1623.597	1635.335	718.243	710.447	1779.867	1866.606	1012.555	969.48	2740.89	702.52	2400.173	2275.105	1435.793	1451.008	1417.894	1963.285
b1137	ymfD	CDS	19.082	22.587	33.028	29.146	26.931	44.337	44.557	37.546	17.721	27.334	27.213	22.818	21.924	38.669	48.035	37.141	24.428	30.445	52.576	53.392
b1138	ymfE	CDS	19.771	17.869	19.635	15.249	15.293	27.696	26.893	26.085	25.824	29.812	17.197	18.282	18.117	22.778	34.44	32.484	16.532	19.385	32.066	27.919
b1139	lit	CDS	18.113	15.697	9.945	7.097	24.119	31.419	34.968	27.854	26.107	38.426	25.847	24.346	27.374	8.676	47.546	39.286	25.042	26.477	32.71	32.898
b1140	intE	CDS	7.064	6.927	3.635	2.254	4.977	4.882	5.511	5.242	26.11	27.146	20.332	20.44	5.508	2.777	102.596	107.787	5.532	5.345	9.447	7.441
b1141	xisE	CDS	3.645	4.754	2.622	3.377	4.443	4.107	6.449	7.306	36.358	31.338	29.228	29.045	6.025	1.011	131.599	132.917	5.33	8.261	7.018	8.993
b1142	ymfH	CDS	1.642	2.215	0.886	0.323	0.955	1.295	1.167	0.334	7.379	9.103	11.046	10.658	0.606	0.797	99.676	83.063	2.101	1.217	4.41	1.251
b1143	ymfI	CDS	133.203	143.301	19.666	14.282	44.454	82.425	92.777	91.7	44.877	53.467	77.426	83.407	96.64	20.643	111.057	127.795	42.742	57.46	95.285	102.358
b1144	ymfJ	CDS	9.95	9.633	5.069	2.933	12.059	17.167	17.002	20.231	81.184	77.91	73.498	67.591	8.981	4.988	266.87	280.553	13.988	14.02	16.064	13.266
b1145	ymfK	CDS	47.979	53.391	65.584	49.906	26.13	32.781	28.898	33.958	33.558	38.711	42.682	47.064	39.9	70.709	33.893	28.831	27.124	29.907	42.283	35.281
b1146	ymfT	CDS	1.402	0.793	0.344	0.877	0.989	2.262	4.141	4.406	12.112	14.669	20.846	18.184	2.04	0.371	27.583	35.208	2.174	4.444	1.879	1.619
b1147	ymfL	CDS	7.347	6.525	1.403	2.166	2.36	7.786	10.627	11.203	36.373	43.435	46.255	43.635	2.713	2.272	105.298	97.291	5.265	5.883	6.72	6.122
b1148	ymfM	CDS	3.049	4.939	0.249	0.569	1.93	3.477	3.939	3.33	14.233	14.071	13.359	13.051	4.062	0.293	39.415	43.524	2.554	2.921	2.042	1.887
b1149	ymfN	CDS	1.948	2.286	0.281	0.343	1.078	1.366	0.9	1.193	4.165	4.515	3.848	4.131	0.653	0.569	15.148	13.787	0.982	0.969	0.993	1.157
b1150	ymfR	CDS	3.36	2.809	0.503	0	0.996	0.276	0.142	1.329	4.483	4.236	1.309	2.352	1.551	0.59	16.6	13.188	0.751	0.408	0.245	0.295
b1151	beeE	CDS	1.892	3.869	0.389	0.106	0.734	1.172	1.262	1.484	3.294	3.253	2.615	4.058	1.131	0.787	18.957	15.759	1.537	1.272	1.707	2.059
b1152	jayE	pseudo	2.2	2.752	0.349	0.509	0.972	1.084	0.722	0.756	1.671	2.63	3.131	1.7	1.434	0.565	11.828	15.265	1.073	0.846	1.737	1.438
b1153	ymfQ	CDS	0.569	0.636	0.157	0.516	1.019	0.691	0.934	0.623	0.905	1.387	1.441	1.879	0.323	0.17	9.641	7.729	0.83	0.267	0.646	0.723
b1154	ycfK	CDS	0.447	1.012	0.366	0.12	1.144	0.722	0.124	0.041	0.84	0.644	0.315	0.742	1.001	0.395	2.984	2.236	0.077	0.532	0.171	0.361
b1155	tfaP	CDS	3.033	4.173	0.779	0.182	1.32	1.586	0.503	0.944	0.639	2.156	1.258	0.863	1.676	0.6	3.694	1.82	0.704	0.593	0.912	2.043
b1156	tfaE	CDS	2.167	1.587	0.611	0.251	1.071	1.424	0.949	0.864	0.57	1.121	2.919	1.413	0.889	0.33	4.016	2.988	1.691	0.667	1.521	1.241
b1157	stfE	pseudo	0.382	0.495	0	0.094	0.278	0.47	0.194	0	0.443	0.252	1.431	0.154	1.233	0.278	2.017	3.844	0.452	0.499	0.301	0.424
b1158	pinE	CDS	1.57	0.766	0.166	0.544	0.537	0.273	0.187	0.282	0.572	1.657	0.983	0.891	1.818	0.537	0.689	0.354	0.7	0.08	0.68	0.703
b1159	mcrA	CDS	12.534	13.894	16.129	10.687	7.268	3.877	5.426	4.935	10.344	11.352	7.492	6.524	12.781	14.307	13.525	10.057	7.628	5.194	6.081	6.476
b1160	iraM	CDS	0.158	1.805	22.18	11.19	1.84	1.559	1.284	3.698	2.123	2.004	4.744	2.884	2.141	17.647	0.787	3.843	2.098	2.481	4.663	2.41
b1161	ycgX	CDS	2.024	3.019	7.791	9.573	26.805	3.243	1.991	2.894	2.81	2.605	2.939	5.7	5.762	6.997	4.878	4.692	17.087	1.985	5.262	3.936
b1162	bluR	CDS	101.367	102.316	47.639	30.817	180.816	57.903	41.925	61.347	53.068	54.025	70.723	65.098	92.715	39.937	94.894	99.005	162.542	54.424	66.115	66.667
b1163	bluF	CDS	61.475	62.321	5.815	7.811	175.369	14.339	6.695	10.058	15.807	19.685	12.847	12.153	36.013	8.943	18.088	16.814	153.104	14.74	10.595	17.126
b1164	ycgZ	CDS	10.703	11.102	12.245	8.18	3.983	2.132	2.853	1.209	3.908	5.364	4.603	2.667	10.246	4.405	16.806	18.801	7.889	3.863	0.569	0.686
b1165	ymgA	CDS	12.764	11.877	12.655	11.067	4.823	5.644	2.572	0.954	7.173	9.908	3.269	3.825	14.209	14.933	38.516	43.204	8.272	4.172	2.668	1.311
b1166	ariR	CDS	10.076	14.434	6.039	4.243	7.35	1.987	3.994	1.268	7.235	7.598	1.857	1.75	14.41	4.841	28.999	31.659	2.91	2.844	0.808	2.437
b1167	ymgC	CDS	3.91	4.91	4.07	3.842	4.988	1.826	1.044	0.418	1.488	1.086	2.39	2.207	6.586	4.193	20.475	20.263	2.73	1.794	1.517	1.829
b1168	pdeG	CDS	1.984	1.814	0.423	0.727	0.717	1.227	0.478	1.231	0.625	0.461	0.488	0.685	0.911	0.359	2.676	1.548	1.052	0.762	0.319	0.64
b1171	ymgD	CDS	19.876	23.598	17.659	18.387	23.713	133.951	139.34	166.389	15.075	20.492	160.407	171.382	41.285	19.887	38.14	40.706	25.753	115.241	37.849	42.294
b1172	ymgG	CDS	7.649	9.321	12.351	10.509	9.865	66.553	73.425	85.768	13.116	14.426	87.101	95.666	23.401	8.791	24.105	29.439	13.161	61.75	24.943	20.275
b1174	minE	CDS	459.944	526.375	307.709	285.997	178.266	208.508	217.512	225.453	252.231	258.238	254.251	251.961	297.889	317.949	383.914	370.21	176.248	181.993	363.122	384.312
b1175	minD	CDS	357.381	407.555	232.482	207.453	141.443	174.858	175.434	186.53	196.56	206.05	205.699	200.615	237.284	265.74	283.911	285.719	147.871	146.675	269.101	315.693
b1176	minC	CDS	171.069	187.379	125.721	120.82	112.252	116.353	116.401	111.413	112.996	116.982	155.922	154.581	180.296	120.936	158.631	151.529	118.723	117.879	155.812	165.053
b1177	ycgJ	CDS	130.539	140.162	43.944	53.083	57.897	51.751	48.774	52.095	57.8	69.64	53.484	58.835	90.252	46.349	101.894	95.004	60.672	41.031	78.517	57.661
b1178	pliG	CDS	518.554	636.275	3.552	7.641	3.831	12.693	14.104	16.717	9.611	11.439	4.194	8.067	25.575	7.42	34.876	31.296	5.557	11.332	27.245	24.279
b1179	ycgL	CDS	149.97	180.516	106.642	92.315	52.495	81.494	70.07	91.605	83.189	80.57	93.26	89.586	127.016	92.213	127.259	120.432	59.034	88.914	75.98	72.231
b1180	ycgM	CDS	138.707	173.479	48.613	37.498	42.495	54.652	47.09	49.017	62.506	61.517	55.936	64.247	65.368	53.107	78.452	80.269	41.5	39.316	62.291	63.49
b1181	ycgN	CDS	82.245	78.41	44.022	34.114	38.93	30.016	32.425	30.896	43.817	40.223	46.314	42.887	60.002	43.637	54.692	59.64	42.52	34.028	46.654	50.702
b1182	hlyE	CDS	4.607	4.721	0.354	0	3.378	1.219	1.483	1.942	0.348	0.475	0.924	1.627	1.245	0.763	2.935	4.598	3.035	1.175	2.721	1.712
b1183	umuD	CDS	14.641	14.997	3.51	2.578	7.216	8.901	4.211	8	27.47	26.856	23.554	28.07	11.413	1.894	69.493	80.581	7.4	6.274	8.093	6.197
b1184	umuC	CDS	9.166	7.477	1.888	1.171	3.759	3.543	3.894	3.674	16.223	13.024	11.742	13.188	5.964	2.076	38.819	43.245	2.411	3.555	4.464	3.128
b1185	dsbB	CDS	77.01	90.294	117.116	82.974	95.251	98.849	88.163	87.61	92.492	92.305	117.198	111.58	104.411	122.187	88.45	82.679	99.231	101.772	104.553	92.638
b1186	nhaB	CDS	75.37	68.943	77.254	74.159	61.863	68.767	60.921	67.061	88.069	86.026	70.586	60.166	108.968	80.122	64.802	65.101	65.413	64.56	72.602	99.838
b1187	fadR	CDS	149.033	139.68	120.155	89.587	197.976	150.223	142.899	146.156	105.995	113.233	147.247	140.077	143.406	116.974	171.798	162.541	197.56	135.784	199.551	190.865
b1188	ycgB	CDS	146.31	171.879	1.382	1.117	29.363	8.074	12.385	14.511	4.833	3.67	11.127	9.752	24.399	1.33	21.824	19.748	23.854	8.274	13.655	13.879
b1189	dadA	CDS	68.364	75.62	90.89	89.737	62.038	32.979	30.573	30.579	143.738	133.666	41.399	37.678	221.779	107.95	138.1	132.666	52.097	36.307	37.402	66.52
b1190	dadX	CDS	47.99	55.041	69.894	77.811	43.189	18.915	17.897	18.314	115.064	108.325	27.433	20.758	185.011	88.595	116.327	113.86	37.069	24.437	32.971	56.319
b1191	cvrA	CDS	30.062	33.998	16.734	12.726	53.817	29.026	28.464	31.536	20.353	21.054	38.939	35.898	40.96	16.658	28.213	27.387	52.925	29.016	37.382	45.101
b1192	ldcA	CDS	36.851	41.304	19.333	11.502	20.064	24.017	18.788	19.386	24.582	19.807	29.807	30.845	34.122	14.834	30.854	33.157	18.629	18.475	27.625	25.6
b1193	emtA	CDS	78.121	87.81	63.754	46.569	58.127	82.052	71.734	73.972	71.949	64.53	71.14	78.402	78.327	58.978	68.205	64.884	60.546	78.523	72.025	70.809
b1194	ycgR	CDS	1.952	2.025	0.188	0	2.028	1.856	1.274	1.205	0.648	0.221	1.349	1.122	1.116	0.947	0.607	0.981	2.379	3.646	0.44	1.062
b1195	ymgE	CDS	62.497	60.451	2.168	0.592	13.054	7.726	5.916	10.01	2.906	4.455	9.917	7.975	12.367	0.39	15.245	13.105	15.807	11.209	9.944	9.441
b1196	ycgY	CDS	3.254	7.232	0.418	1.142	2.704	0.916	1.651	0.827	0.84	2.085	2.699	3.365	2.861	1.24	1.734	2.675	3.083	1.418	1.223	0.738
b1197	treA	CDS	73.696	72.971	3.391	4.152	13.547	7.676	8.486	11.382	5.517	7.36	9.637	8.61	15.527	5.212	14.524	16.555	14.3	6.418	15.665	21.383
b1198	dhaM	CDS	102.866	109.757	106.058	103.28	68.416	35.53	33.119	45.01	99.694	96.551	55.947	61.469	88.81	122.892	158.285	156.981	79.844	20.867	354.725	415.029
b1199	dhaL	CDS	94.513	89.851	77.577	88.377	40.069	19.713	32.417	28.681	75.289	83.286	35.252	33.689	57.992	85.493	148.193	139.54	39.933	16.898	228.81	301.078
b1200	dhaK	CDS	88.612	88.294	97.68	89.118	43.908	32.783	53.133	57.665	104.143	101.986	41.577	38.386	69.434	94.56	217.035	214.229	36.162	29.712	305.028	300.854
b1201	dhaR	CDS	9.341	10.797	13.004	9.179	8.669	6.604	5.554	6.43	6.974	7.41	9.608	9.647	10.118	10.254	11.053	10.443	8.145	6.374	7.671	9.048
b1202	ycgV	CDS	5.414	5.004	2.634	2.335	4.348	6.799	6.493	7.792	3.451	3.169	6.674	7.091	5.784	2.15	5.955	6.991	5.317	5.404	6.358	5.286
b1203	ychF	CDS	145.706	135.176	222.82	241.946	172.847	327.215	275.799	279.367	235.056	222.144	236.039	239.981	182.002	260.606	304.221	294.087	180.513	277.132	204.893	222.552
b1204	pth	CDS	58.164	52.337	62.209	75.659	57.073	88.775	71.222	77.119	62.604	69.82	75.949	72.531	118.493	74.873	81.266	74.599	59.522	82.223	56.72	69.961
b1205	ychH	CDS	569.923	659.581	82.39	71.289	75.683	51.786	81.286	112.966	92.949	70.387	62.384	65.797	89.524	59.518	427.588	408.422	75.021	58.749	430.657	268.666
b1206	dauA	CDS	18.454	19.87	22.375	20.411	30.609	39.393	46.969	41.025	24.036	21.253	49.469	42.792	56.091	24.592	24.011	23.87	31.624	36.075	20.81	25.678
b1207	prs	CDS	748.761	717.482	456.042	422.481	705.582	1378.072	1289.808	1291.168	983.223	940.518	1103.787	1107.532	1129.212	535.667	1124.635	1114.841	702.637	1133.41	849.19	926.251
b1208	ispE	CDS	178.42	161.961	102.215	90.453	129.253	155.084	157.238	173.559	138.739	121.596	175.68	175.369	192.331	72.621	167.695	180.043	142.015	265.533	140.898	151.251
b1209	lolB	CDS	133.898	126.84	43.667	45.714	91.127	87.639	100.406	97.052	88.503	85.05	113.598	109.263	129.686	49.757	103.556	108.37	88.061	92.795	95.023	121.219
b1210	hemA	CDS	66.062	65.292	84.399	66.057	192.075	119.585	98.032	100.813	87.07	85.345	132.765	145.188	164.836	79.658	107.175	104.936	187.996	107.586	134.711	129.773
b1211	prfA	CDS	49.587	50.259	71.885	70.439	137.949	104.699	99.565	92.116	67.682	71.183	125.571	121.825	144.756	73.107	99.327	97.835	128.965	92.767	112.888	133.229
b1212	prmC	CDS	22.703	20.618	32.257	34.324	69.968	43.795	48.024	44.162	33.664	35.385	61.033	50.217	65.835	33.622	41.453	43.645	73.486	45.117	53.597	55.861
b1213	ychQ	CDS	17.472	15.216	21.333	28.444	74.842	34.707	31.633	32.41	19.594	25.535	43.909	41.396	64.198	25.491	29.35	26.511	70.807	36.309	33.566	42.137
b1214	ychA	CDS	113.527	110.018	82.435	84.016	186.743	140.205	126.765	136.798	117.38	117.883	149.068	147.787	210.714	90.381	139.452	132.387	189.998	129.74	134.982	158.532
b1215	kdsA	CDS	286.874	305.72	169.312	162.192	213.408	252.534	261.844	265.35	202.503	207.033	262.174	248.197	312.346	199.771	358.735	347.556	203.399	203.067	265.348	288.999
b1216	chaA	CDS	44.914	45.865	61.881	53.143	62.184	25.374	19.654	23.422	46.242	48.891	19.141	19.569	20.624	56.31	41.732	47.91	68.677	30.545	32.979	52.361
b1217	chaB	CDS	92.948	107.231	8.974	3.924	18.497	10.279	13.06	16.914	10.31	11.71	21.681	23.079	28.124	6.672	27.036	24.395	24.177	13.727	16.583	12.675
b1218	chaC	CDS	120.01	133.957	13.436	7.307	49.969	22.066	20.478	28.667	26.614	22.775	36.905	35.062	71.955	10.858	50.542	50.463	52.541	18.032	38.449	39.358
b1219	ychN	CDS	152.428	202.56	135.725	111.66	134.034	170.393	150.611	173.356	113.921	116.298	185.042	228.543	167.128	133.703	198.922	209.535	150.081	153.793	247.361	168.183
b1220	ychO	CDS	21.636	24.615	8.123	5.378	19.482	8.547	9.247	7.245	11.647	9.346	15.285	14.184	22.019	7.627	15.532	20.01	18.207	7.972	16.863	14.04
b1221	narL	CDS	66.947	85.979	57.282	56.077	57.277	66.621	66.478	74.222	74.589	74.002	49.701	49.516	130.557	59.569	150.165	142.98	48.676	51.591	91.662	101.699
b1222	narX	CDS	16.668	19.375	22.597	18.97	23.432	13.143	14.705	16.858	20.866	19.915	12.238	14.819	43.19	20.003	33.122	34.586	22.336	13.073	23.449	21.019
b1223	narK	CDS	1.546	2.368	46	21.342	18.417	12.267	22.159	23.203	11.33	15.313	11.934	13.267	425.433	25.323	81.856	97.724	10.99	2.503	15.736	16.734
b1224	narG	CDS	2.956	2.825	35.152	24	28.053	13.088	16.269	23.647	8.517	9.761	20.641	22.879	355.263	22.701	63.429	78.477	33.225	7.056	14.396	19.23
b1225	narH	CDS	4.462	5.44	37.355	29.152	58.723	20.811	25.18	33.545	5.915	4.376	37.021	32.481	310.534	27.863	24.617	27.675	63.963	13.944	19.492	19.639
b1226	narJ	CDS	5.405	4.336	41.174	28.257	64.079	18.936	29.373	34.474	8.002	4.185	36.301	36.294	293.991	26.782	14.072	16.773	68.474	15.296	19.085	17.434
b1227	narI	CDS	3.401	5.606	60.504	43.484	90.134	36.25	41.697	50.866	5.698	4.229	47.174	46.248	257.041	50.451	14.757	17.01	101.21	22.561	17.626	18.666
b1228	ychS	CDS	0	0.578	1.001	0	4.86	0.732	0.377	0.378	0.959	0.98	0.539	0.398	6.856	1.081	0.924	0.712	6.158	0.647	0.977	0.472
b1229	tpr	CDS	3.416	5.906	27.512	12.588	114.411	28.347	16.472	13.313	39.693	44.181	18.182	18.931	28.734	39.498	13.808	13.105	128.964	30.271	32.372	30.726
b1230	tyrV	tRNA	0	0	0	0	0	0	0	0	0	0	0	0	0	0	0	0	0	0	0	0
b1231	tyrT	tRNA	0	0	0	0	0	0	0	0	0	0	0	0	0	0	0	0	0	0	0	0
b1232	purU	CDS	244.668	243.927	73.033	63.793	156.536	189.82	169.9	171.024	183.915	193.583	172.702	167.103	237.22	79.648	195.906	190.476	151.567	167.151	165.891	195.241
b1233	ychJ	CDS	121.131	116.096	68.798	57.265	162.04	164.708	134.799	157.023	128.159	116.626	156.54	147.164	178.985	70.135	143.629	135.549	154.684	173.587	146.578	149.627
b1234	rssA	CDS	157.407	167.679	28.067	28.122	104.961	53	50.982	57.069	49.536	45.859	77.884	82.746	99.032	33.31	73.328	74.603	105.999	45.155	84.651	93.938
b1235	rssB	CDS	158.329	164.288	20.716	27.262	77.171	44.465	44.167	49.09	40.554	38.574	52.521	56.317	83.197	24.172	61.496	60.001	81.107	37.042	71.485	82.842
b1236	galU	CDS	397.997	428.983	260.077	227.062	216.826	298.777	289.549	312.341	232.947	234.668	273.357	264.834	280.746	287.693	305.736	319.773	215.144	247.826	276.531	302.073
b1237	hns	CDS	4194.046	4734.143	3965.553	2920.994	2854.053	3395.733	3147.841	3243.488	4257.815	4803.731	3555.189	4185.745	3133.288	4190.665	2842.935	2893.751	2688.481	2822.214	3724.45	3490.854
b1238	tdk	CDS	53.565	47.048	61.347	59.235	20.822	57.14	46.124	50.578	43.846	50.423	55.204	58.342	52.766	61.141	69.295	63.724	23.417	46.035	39.024	39.062
b1241	adhE	CDS	757.163	705.537	197.294	234.758	311.303	692.951	686.042	992.63	258.568	253.636	1450.26	1388.757	207.654	258.879	891.869	906.738	438.398	313.934	1223.741	1668.144
b1242	ychE	CDS	11.862	8.039	26.303	19.582	32.509	30.483	24.724	29.906	22.378	21.206	38.797	36.302	36.599	27.928	29.897	32.257	32.9	32.462	33.304	25.806
b1243	oppA	CDS	358.862	392.149	318.325	286.201	1820.808	1844.891	1616.62	1679.828	1263.93	1306.14	1483.196	1292.602	1861.265	388.508	1532.729	1430.07	1628.118	1280.222	1469.591	2000.127
b1244	oppB	CDS	75.808	66.66	109.438	104.808	554.586	434.921	435.612	449.087	328.835	333.524	408.004	369.785	625.365	118.409	400.595	408.702	498.002	372.497	401.923	620.119
b1245	oppC	CDS	61.363	48.886	118.839	109.653	505.145	372.749	350.979	407.763	295.535	276.27	348.011	341.805	549.869	121.859	326.277	349.652	493.33	352.086	371.379	483.174
b1246	oppD	CDS	87.301	76.797	154.575	151.88	774.385	554.584	545.962	533.924	416.606	407.852	513.551	462.055	803.883	180.213	468.809	462.818	737.124	487.69	507.844	697.807
b1247	oppF	CDS	91.958	94.145	178.534	176.714	911.535	674.06	679.674	691.258	491.955	485.306	605.038	556.21	887.964	197.534	577.475	574.38	862.984	601.667	650.308	810.43
b1248	yciU	CDS	178.265	202.795	127.379	99.639	87.248	93.995	75.029	101.98	105.687	100.821	125.546	147.398	111.431	119.849	105.15	105.437	91.535	70.579	125.809	114.755
b1249	clsA	CDS	55.382	64.47	38.388	36.154	46.606	36.86	39.519	40.72	42.926	40.028	49.536	48.68	50.338	39.083	40.98	43.056	46.968	34.956	46.844	50.771
b1250	kch	CDS	32.037	35.31	11.167	7.429	15.373	23.124	26.049	26.463	11.48	10.742	31.911	36.028	41.245	10.348	31.152	27.747	16.343	17.986	22.459	20.911
b1251	yciI	CDS	416.85	372.802	70.262	73.242	72.435	112.944	124.173	155.759	117.43	101.095	198.015	209.3	187.948	51.726	340.736	372.638	89.606	138.797	229.436	163.216
b1252	tonB	CDS	314.009	304.756	38.644	30.632	93.502	66.025	87.054	74.236	200.082	211.138	266.807	249.085	294.959	40.188	353.508	332.545	83.907	76.607	295.692	283.044
b1253	yciA	CDS	51.5	43.297	119.494	79.884	62.509	95.72	81.348	79.383	62.474	64.54	65.371	73.283	92.319	98.064	55.581	56.658	61.587	95.144	64.906	53.326
b1254	yciB	CDS	102.202	101.979	77.203	73.199	117.677	105.388	94.785	103.177	90.363	100.885	112.306	100.509	139.697	81.251	129.991	129.717	122.039	99.248	107.157	106.277
b1255	yciC	CDS	62.884	58.013	57.396	46.428	70.986	73.164	65.509	70.686	56.765	56.644	65.117	68.001	92.407	60.844	77.903	79.53	80.026	73.056	69.145	76.874
b1256	ompW	CDS	19.647	21.462	13.625	5.043	141.276	192.35	234.194	183.515	85.97	66.037	83.732	53.328	15.596	7.703	155.179	168.686	105.411	192.626	432.975	355.58
b1257	yciE	CDS	85.608	100.072	1.272	0.298	51.497	9.267	6.464	8.272	2.61	4.588	9.096	9.323	10.948	1.373	40.474	39.29	59.435	7.267	19.048	28.363
b1258	yciF	CDS	66.279	75.701	0	0.101	36.94	4.437	3.841	4.679	2.007	2.376	4.949	5.266	8.498	0.298	21.815	26.747	39.403	5.304	11.469	15.65
b1259	yciG	CDS	351.587	266.071	0.256	0	60.449	8.981	3.468	6.512	2.94	1.803	11.019	17.099	11.038	0.276	33.811	28.941	65.021	5.955	9.142	9.218
b1260	trpA	CDS	143.094	147.675	10.532	10.295	1266.319	772.929	315.866	629.015	421.456	402.125	932.48	1024.766	278.714	12.013	1685.411	1577.903	1416.982	394.263	648.171	1022.696
b1261	trpB	CDS	105.534	98.453	8.584	8.181	758.426	432.688	179.965	360.565	297.73	261.978	659.896	686.957	191.599	11.159	990.091	976.388	799.898	211.62	343.6	634.926
b1262	trpC	CDS	77.843	68.805	10.891	8.965	381.2	143.043	56.904	143.778	192.772	167.938	539.634	505.897	127.63	10.951	402.201	416.442	385.176	56.155	136.11	241.901
b1263	trpD	CDS	52.046	40.566	2.367	2.177	236.216	57.546	47.616	76.429	128.098	120.537	661.707	536.155	89.869	2.305	180.919	207.438	218.476	31.789	69.977	121.533
b1264	trpE	CDS	42.965	35.573	2.24	1.627	194.269	123.113	146.214	219.346	89.205	79.73	1299.642	1094.599	89.385	1.877	82.931	100.972	168.481	114.683	231.052	233.752
b1265	trpL	CDS	56.937	62.014	4.095	0	55.756	33.679	34.677	34.151	8.233	16.831	259.506	225.344	65.877	3.314	30.447	22.57	50.722	29.278	62.945	38.318
b1266	yciV	CDS	33.756	39.716	28.151	28.145	44.22	40.323	40.545	42.851	31.322	35.453	35.251	35.364	49.451	25.845	44.363	40.601	46.802	40.535	43.248	44.153
b1267	yciO	CDS	93.823	114.57	39.056	38.961	83.886	81.432	87.908	84.141	62.852	68.125	72.664	71.999	92.478	48.957	88.151	90.323	77.225	68.143	95.83	112.27
b1268	yciQ	CDS	16.595	15.826	6.281	5.405	22.287	11.564	10.974	11.801	10.398	9.787	12.188	10.175	15.735	6.031	12.94	12.286	18.019	11.754	15.452	15.203
b1269	rluB	CDS	88.506	88.956	219.338	228.948	325.383	201.267	191.259	170.439	230.424	236.777	198.915	186.281	286.065	236.441	149.424	158.205	294.32	198.276	220	223.205
b1270	btuR	CDS	43.613	47.219	18.122	21.087	17.612	18.079	22.795	20.626	19.79	24.624	26.052	26.272	30.737	16.699	31.27	28.661	20.009	19.459	21.59	32.589
b1271	yciK	CDS	39.631	38.658	18.663	18.344	17.249	20.667	22.136	20.66	20.361	20.314	23.944	27.481	29.917	21.19	28.883	27.324	16.604	17.212	24.631	22.461
b1272	sohB	CDS	104.732	109.196	51.023	43.784	85.835	106.041	106.36	121.754	75.051	71.05	94.405	91.76	106.865	50.617	116.287	124.499	92.965	101.829	126.918	129.02
b1273	yciN	CDS	89.066	72.983	268.717	174.639	176.062	205.884	202.49	246.418	139.24	137.18	182.017	160.742	233.024	142.049	260.472	273.805	249.178	302.885	219.023	163.185
b1274	topA	CDS	208.426	208.365	183.944	219.594	236.026	164.565	158.01	152.255	194.828	195.949	182.106	177.579	228.674	209.127	194.223	201.37	224.686	150.609	170.249	212.108
b1275	cysB	CDS	90.662	98.514	54.381	52.213	78.781	86.322	84.026	85.489	109.593	111.916	136.81	121.593	59.84	58.284	112.486	118.485	86.07	82.132	131.756	136.875
b1276	acnA	CDS	129.928	134.914	10.88	14.037	66.858	21.049	20.254	21.083	39.04	35.015	18.123	16.945	88.106	11.203	63.989	64.987	55.551	25.168	24.517	38.321
b1277	ribA	CDS	95.897	100.914	97.822	82.219	87.094	144.376	131.316	144.121	103.609	105.086	119.647	113.551	136.18	92.116	123.464	120.519	96.963	137.537	149.535	138.833
b1278	pgpB	CDS	47.827	58.992	20.594	19.483	47.605	36.915	36.173	33.641	25.044	27.226	45.568	42.102	40.235	18.262	37.153	41.457	50.849	35.729	37.661	36.319
b1279	lapA	CDS	153.648	142.263	99.138	90.522	143.022	110.111	93.932	117.172	92.403	87.889	141.861	151.724	152.888	80.931	122.195	118.223	183.253	129.649	125.017	109.709
b1280	lapB	CDS	70.055	79.824	48.743	32.859	81.808	47.064	44.68	43.145	55.344	54.099	63.87	68.726	80.002	48.273	57.599	61.69	80.109	47.296	66.726	67.737
b1281	pyrF	CDS	112.277	103.321	91.383	69.185	150.936	253.209	208.169	221.157	213.381	188.395	144.293	162.28	156.147	89.094	95.763	105.659	167.012	259.317	165.77	146.578
b1282	yciH	CDS	103.584	104.603	70.014	53.741	132.794	245.796	193.509	192.609	183.615	157.666	116.992	128.581	129.427	69.103	89.452	90.574	128.761	206.919	144.617	145.158
b1283	osmB	CDS	302.781	336.892	13.672	11.726	65.337	59.515	70.542	93.01	42.049	45.453	103.477	115.947	117.508	10.443	241.814	245.349	82.048	73.009	85.98	61.205
b1284	yciT	CDS	77.07	78.173	67.379	56.027	67.338	58.4	56.871	63.764	86.09	85.729	122.58	125.167	120.303	64.334	75.835	73.258	63.521	53.237	101.827	119.681
b1285	pdeR	CDS	45.877	51.603	13.244	12.525	12.383	10.48	10.293	12.643	12.525	11.904	15.256	16.549	21.056	14.094	14.504	13.363	13.278	8.613	11.084	14.481
b1286	rnb	CDS	210.39	187.197	121.211	141.901	150.284	222.152	205.617	211.853	208.167	202.516	212.367	188.618	326.877	144.668	207.253	210.632	149.104	201.243	151.612	206.198
b1287	yciW	CDS	75.253	71.086	7.208	7.142	21.23	37.889	48.834	44.613	35.893	47.265	51.126	42.756	61.005	5.928	82.597	83.592	22.818	43.118	48.476	56.876
b1288	fabI	CDS	696.496	704.693	731.331	671.253	526.937	782.687	748.791	731.511	749.721	784.063	754.053	701.341	1205.522	849.227	1421.541	1247.653	510.442	681.021	813.671	908.223
b1289	ycjD	CDS	11.942	16.217	13.273	9.246	20.982	13.415	9.771	8.609	11.063	14.442	14.008	18.631	16.481	10.814	15.932	16.196	28.672	11.292	19.356	16.083
b1290	sapF	CDS	33.591	35.404	30.425	27.766	42.758	30.768	34.806	30.663	34.332	32.145	37.175	38.003	55.258	28.432	45.17	42.507	45.344	28.502	38.509	42.733
b1291	sapD	CDS	51.14	46.999	38.179	32.783	48.233	36.223	29.046	36.881	37.335	37.129	41.048	45.387	60.692	40.855	46.335	45.565	49.517	35.891	40.886	49.8
b1292	sapC	CDS	22.43	22.73	21.559	20.543	19.823	18.285	17.222	17.92	17.849	18.519	25.545	19.061	33.13	21.957	22.53	22.21	23.982	14.236	22.738	21.434
b1293	sapB	CDS	29.096	28.173	27.754	23.326	23.633	23.743	22.131	23.378	21.011	22.289	28.592	31.037	39.274	28.873	28.07	25.2	26.469	19.996	30.467	30.412
b1294	sapA	CDS	37.373	37.361	32.056	29.756	28.982	27.103	27.084	27.268	27.556	28.415	36.467	34.452	56.341	33.81	35.081	34.636	28.58	26.189	31.226	35.324
b1295	ymjA	CDS	49.16	42.135	23.407	20.264	44.029	42.099	34.466	43.201	27.753	30.568	53.417	51.164	86.406	26.475	40.93	40.221	64.159	44.843	26.319	31.211
b1296	puuP	CDS	11.073	8.629	2.476	3.415	13.711	3.718	3.584	4.116	3.589	4.372	3.792	3.43	2.753	2.511	4.874	3.924	9.373	4.656	3.932	4.343
b1297	puuA	CDS	19.32	20.228	6.882	9.155	45.447	7.192	4.435	5.837	9.063	8.578	4.822	4.764	7.556	9.915	16.706	14.269	40.932	9.568	4.829	5.961
b1298	puuD	CDS	14.77	12.959	7.678	8.425	55.237	10.929	5.032	7.184	12.868	11.103	5.186	6.143	7.585	6.986	15.494	16.403	47.707	16.142	2.081	4.465
b1299	puuR	CDS	34.025	47.487	18.781	20.484	62.639	25.757	20.042	22.453	23.617	22.105	21.594	18.961	23.059	19.468	34.719	31.765	48.607	26.453	19.29	24.313
b1300	puuC	CDS	6.87	6.126	0.495	0.643	9.733	2.394	1.521	2.013	2.952	3.254	1.766	1.81	2.437	0.735	8.116	7.288	5.059	2.761	1.849	2.755
b1301	puuB	CDS	5.62	5.125	0.252	0.197	3.723	0.966	1.178	1.972	1.529	1.837	0.755	1.073	1.551	0.524	3.308	3.197	3.602	1.9	0.842	2.006
b1302	puuE	CDS	5.667	5.29	0.182	0.517	3.669	1.357	1.417	1.07	1.087	1.325	0.999	1.389	0.996	0.53	2.567	2.743	2.378	1.182	0.98	1.362
b1303	pspF	CDS	10.794	9.131	10.975	4.376	11.786	6.095	11.86	9.428	10.119	7.634	12.371	12.364	13.157	8.947	10.295	10.653	10.974	7.992	14.895	12.109
b1304	pspA	CDS	43.814	46.799	38.423	32.101	32.677	66.377	61.54	65.917	43.312	46.053	48.624	49.458	28.143	40.465	64.203	58.964	37.82	52.172	53.832	58.211
b1305	pspB	CDS	22.433	22.325	12.182	9.959	12.255	18.748	22.54	16.439	21.052	23.323	24.243	22.107	13.596	14.694	29.598	28.54	14.03	16.872	21.701	23.713
b1306	pspC	CDS	30.817	27.094	11.708	10.49	12.904	17.541	18.133	22.068	18.082	16.08	21.97	19.924	20.762	12.775	23.367	24.026	12.343	14.453	18.284	21.418
b1307	pspD	CDS	12.926	14.366	6.848	3.402	6.714	8.989	6.209	6.571	6.913	7.676	6.143	6.561	6.677	6.383	10.334	9.298	5.141	4.828	7.534	5.862
b1308	pspE	CDS	159.75	175.834	187.334	146.745	66.876	116.433	112.453	126.682	68.045	65.778	93.193	111.756	71.284	144.101	141.515	142.181	102.061	94.57	252.98	153.27
b1309	ycjM	CDS	0.702	0.633	2.605	2.668	0.858	0.631	0.279	0.434	0.189	0.386	0.487	0.654	0.563	2.752	0.683	1.053	0.954	0.572	0.931	0.387
b1310	ycjN	CDS	0.376	0.329	1.443	2.064	0.442	0.273	0.261	0.242	0.123	0.084	0.384	0.383	0.293	1.999	0.296	0.557	0.413	0.155	0.626	0.855
b1311	ycjO	CDS	0.639	0.422	1.175	2.084	0.873	0.401	0.619	0.591	0.21	0.245	0.365	0.467	0.429	1.156	0.289	0.483	0.991	0.456	0.673	0.295
b1312	ycjP	CDS	2.249	1.45	0.984	2.12	0.471	1.348	0.771	0.834	0.345	0.353	1	1.271	0.599	1.268	0.869	1.127	1.239	0.397	0.8	0.926
b1313	ycjQ	CDS	2.531	3.382	1.247	0.885	1.722	1.967	0.864	1.459	1.533	0.591	1.224	1.931	1.887	2.219	1.089	2.054	1.776	1.145	1.178	1.946
b1314	ycjR	CDS	3.442	4.211	1.372	1.372	1.637	1.056	1.187	1.915	1.979	0.754	1.32	1.254	1.479	1.103	2.342	2.035	1.416	1.132	1.504	1.278
b1315	ycjS	CDS	2.378	3.071	1.941	0.644	1.858	1.459	1.084	1.48	1.278	1.614	2.16	1.952	2.658	1.554	2.625	2.482	2.115	1.163	2.478	2.434
b1316	ycjT	CDS	2.836	3.223	1.188	1.021	1.993	1.169	1.089	1.171	1.073	1.061	1.618	1.284	1.961	1.052	1.77	1.921	1.06	0.709	1.986	1.764
b1317	ycjU	CDS	0.349	0.725	0.489	1.03	1.506	0	0.63	0.079	0.561	0.246	0.225	0.125	0.191	0.113	0.386	0.794	0.699	0.068	0.204	0.493
b1318	ycjV	pseudo	1.058	0.494	0.285	0	0.692	0.182	0.081	0.269	0.464	0.391	0.281	0.454	0.618	0.41	0.559	0.473	0.677	0.553	0.585	0.907
b1319	ompG	CDS	0.17	0.469	0.559	0.278	0.165	0	0.258	0.403	0.292	0.239	0.602	0.243	0.209	1.152	1.055	1.519	0.322	0.099	0.536	0.215
b1320	ycjW	CDS	13.08	10.216	9.545	4.637	7.709	10.266	11.403	9.126	10.966	9.423	9.53	9.738	14.206	8.361	10.972	11.675	8.702	10.148	11.233	11.919
b1321	ycjX	CDS	13.874	13.707	15.141	14.569	6.166	5.836	7.237	7.509	8.764	7.391	11.953	13.937	18.656	14.741	8.091	10.757	6.982	6.182	9.648	9.844
b1322	ycjF	CDS	16.285	20.496	16.678	15.338	7.509	9.49	8.449	8.511	11.985	9.984	13.914	17.622	22.242	16.83	13.411	13.605	9.374	7.044	12.853	11.304
b1323	tyrR	CDS	66.63	80.008	54.64	51.007	54.098	44.294	49.182	52.501	52.032	51.749	49.844	53.572	63.483	57.455	52.899	53.84	51.713	40.549	82.364	79.119
b1324	tpx	CDS	1300.089	1663.43	1069.235	846.377	960.062	1016.153	703.702	655.556	1288.545	1424.722	576.562	502.464	1883.887	1179.585	2663.213	2627.633	996.274	711.946	1466.414	1490.263
b1325	ycjG	CDS	58.14	68.672	16.738	17.358	42.072	18.931	18.792	23.513	22.956	25.146	31.056	32.659	32.386	15.595	33.447	29.439	38.66	15.026	46.525	43.58
b1326	mpaA	CDS	64.177	74.665	17.061	13.78	26.273	24.047	31.466	38.839	29.184	23.859	52.682	46.329	64.112	16.436	35.885	39.415	27.912	21.197	36.006	38.559
b1327	ycjY	CDS	7.743	10.764	0.75	0.902	2.643	1.892	2.739	2.574	3.678	3.612	4.738	2.715	5.958	0.756	3.633	3.225	2.171	2.028	3.29	2.791
b1328	pgrR	CDS	13.153	15.769	13.206	9.064	14.408	11.226	8.612	8.393	10.35	12.563	14.601	12.824	13.316	11.38	11.046	10.266	14.299	10.223	11.21	12.58
b1329	mppA	CDS	50.418	59.314	34.963	36.814	21.64	19.657	19.659	22.239	22.363	23.396	23.196	23.939	23.291	37.981	24.401	23.304	22.326	19.591	29.383	34.67
b1330	ynaI	CDS	19.514	18.955	11.472	6.392	16.706	23.889	24.294	26.704	14.41	14.783	20.854	20.824	17.785	12.381	25.256	25.398	19.529	19.561	16.886	14.312
b1331	insH-4	CDS	46.405	47.042	41.766	44.207	38.675	32.633	29.829	33.07	47.72	46.434	36.309	34.501	41.737	50.634	45.836	44.66	35.417	26.024	65.06	76.098
b1332	ynaJ	CDS	554.145	520.426	403.879	387.41	459.863	325.63	246.168	344.272	300.107	272.593	224.872	241.577	577.935	264.966	487.586	502.62	641.681	581.122	223.549	155.355
b1333	uspE	CDS	219.415	244.648	49.263	40.346	128.363	99.019	146.913	159.846	81.194	77.025	103.919	111.774	92.323	43.862	140.052	138.425	129.912	82.044	285.99	255.344
b1334	fnr	CDS	593.35	567.553	347.543	281.458	535.832	543.763	414.331	474.252	460.993	429.059	499.823	521.738	492.363	367.565	487.22	458.595	570.639	457.057	359.901	430.759
b1335	ogt	CDS	31.481	32.81	33.21	21.273	28.501	13.413	12.198	12.62	21.898	18.086	25.514	27.108	56.229	28.038	32.172	27.62	32.093	16.186	19.187	18.411
b1336	abgT	CDS	2.45	3.081	1.327	0.429	2.082	1.224	0.783	1.228	0.607	0.709	1.12	1.206	1.776	0.553	0.897	0.88	2.226	0.819	1.502	1.662
b1337	abgB	CDS	2.233	2.481	0.669	0.522	1.151	0.664	0.612	0.648	0.732	0.767	0.686	1.406	1.439	0.413	0.639	1.609	0.806	0.324	0.784	0.855
b1338	abgA	CDS	2.775	2.777	0.246	0.038	0.587	0.193	0.516	0.358	0.807	0.578	0.454	0.922	1.251	0.303	0.705	1.075	0.333	0.256	0.988	0.893
b1339	abgR	CDS	23.282	24.736	5.777	5.539	7.761	3.446	3.891	3.611	4.6	3.928	5.291	4.172	3.955	6.837	7.081	6.127	5.93	3.488	7.241	4.653
b1340	smrA	CDS	34.617	31.007	21.971	19.284	25.547	23.468	22.227	21.614	26.087	26.762	25.057	28.358	34.892	22.302	25.649	30.788	32.031	24.707	24.872	22.843
b1341	dgcM	CDS	135.486	148.041	1.494	1.184	33.928	19.257	20.587	25.139	10.688	10.925	20.43	20.594	25.833	1.573	22.534	26.359	40.962	16.336	22.71	24.486
b1342	zntB	CDS	50.879	62.149	20.037	16.273	23.605	23.924	30.871	28.298	25.574	24.823	28.044	31.056	42.626	18.139	29.208	30.299	22.258	24.51	28.018	29.657
b1343	dbpA	CDS	66.423	65.786	15.221	16.308	39.035	26.105	25.535	24.531	23.958	22.502	24.703	26.101	35.806	20.263	29.544	32	44.322	24.2	29.49	35.399
b1344	ttcA	CDS	76.865	67.466	72.962	72.894	107.542	132.153	128.373	110.201	106.13	104.211	87.201	84.674	109.942	98.771	85.65	83.833	101.512	106.263	90.613	115.71
b1345	intR	CDS	6.157	5.397	4.156	3.667	4.663	4.476	4.208	5.184	3.254	3.939	5.015	4.069	5.664	3.681	5.646	5.699	6.267	8.437	5.456	4.29
b1346	xisR	CDS	0.593	0.861	0	0	0	0.234	0.241	0.482	0.245	0.751	0.23	0.891	1.022	0	0.738	1.062	0.899	0.31	0	0.301
b1347	rcbA	CDS	2.562	4.556	0.439	1.918	0.473	0.722	0.991	1.488	1.512	2.447	1.653	3.533	3.454	1.894	0.607	2.028	0.463	1.17	1.798	2.014
b1348	ralR	CDS	2.234	1.636	0.236	0	0	1.036	0.533	1.336	1.493	3.468	0	0.705	2.426	0	1.307	0.672	0.498	1.489	1.383	1.168
b1349	recT	CDS	5.915	4.692	1.621	1.865	2.484	2.838	3.018	3.216	3.659	3.607	3.673	3.053	2.648	2.026	4.288	5.218	2.938	2.95	2.231	5.061
b1350	recE	CDS	2.709	1.706	0.505	0.697	0.392	1.33	1.18	1.021	1.475	1.498	0.82	1.458	1.237	0.898	0.919	1.197	0.747	0.953	0.778	1.501
b1351	racC	CDS	3.249	2.696	0.167	0	0	0.732	0.754	2.454	1.342	1.274	0.898	0.199	0	0.901	0.693	0.237	1.056	0.485	0.782	1.415
b1352	kilR	CDS	1.27	0	0	0	0.224	0	0	0.117	0.477	0	0.112	0	0	0	0.861	0.443	0.109	0.201	0.243	0
b1353	sieB	CDS	2.096	2.826	1.884	0.824	0.203	2.17	0.957	3.303	1.732	1.106	1.014	1.461	2.193	1.525	3.779	4.02	0.794	1.553	0.331	0.931
b1355	ydaG	CDS	1.898	1.181	2.9	3.357	6.993	0.936	2.119	1.544	9.409	6.211	8.081	6.921	5.607	8.839	2.124	2.427	12.591	4.962	0.999	3.856
b1356	racR	CDS	119.353	129.266	90.297	64.71	195.506	115.335	108.721	114.675	90.536	95.156	156.247	159.01	161.189	81.195	148.162	150.421	198.734	109.735	142.744	118.54
b1357	ydaS	CDS	3.019	4.295	0.465	0	3.429	1.106	2.189	0.789	2.406	3.279	3.005	5.182	1.699	1.004	1.824	0.883	2.207	0.677	2.452	1.862
b1358	ydaT	CDS	2.907	6.157	0.871	1.428	1.821	2.15	1.599	2.648	2.19	5.116	2.051	2.209	2.237	1.117	2.712	1.317	1.55	1.056	3.38	2.461
b1359	ydaU	CDS	4.031	4.337	0.671	1.937	2.027	1.06	1.212	1.882	2.406	1.892	2.254	2.082	3.382	0.666	1.485	2.482	2.094	0.911	1.981	2.503
b1360	ydaV	CDS	4.528	3.7	0.925	0	2.228	1.082	0.696	0.976	3.153	2.39	1.128	2.244	2.406	0.532	0.938	2.018	1.235	1.495	2.636	1.873
b1361	ydaW	CDS	7.627	6.775	1.93	0	3.07	3.362	1.993	3.405	4.292	5.69	2.121	2.449	5.565	1.063	2.537	3.27	3.636	2.349	3.558	3.306
b1362	rzpR	pseudo	0.726	1.063	0.23	0.336	0.898	0.308	0.217	0.377	1.058	0.857	0.62	1.053	0.788	0.166	1.557	0.819	0.364	0.261	0.809	1.41
b1363	trkG	CDS	16.554	16.151	10.995	7.46	15.675	13.894	13.878	15.257	8.821	11.28	14.454	14.815	26.216	9.548	17.527	21.303	17.32	15.04	14.099	12.987
b1365	ynaK	CDS	9.317	7.852	3.403	2.67	4.234	3.349	2.955	3.749	4.911	4.713	6.762	4.684	8.84	2.825	10.863	7.198	7.726	4.737	6.233	4.436
b1366	ydaY	CDS	4.413	5.316	1.088	0.42	6.97	3.999	3.468	2.46	1.985	4.358	2.893	3.435	7.008	1.795	8.143	6.553	3.912	2.605	3.522	5.061
b1368	ynaA	CDS	4.905	4.158	2.059	0.489	3.283	1.939	1.921	1.595	2.572	3.076	1.687	2.697	1.992	1.739	3.53	2.42	2.336	1.823	2.359	1.771
b1370	insH-5	CDS	10.249	10.832	6.266	4.881	7.375	7.325	9.485	8.673	10.104	9.027	7.728	7.698	9.671	6.186	10.362	10.976	6.807	8.313	14.924	12.533
b1372	stfR	CDS	1.851	1.81	0.599	0.876	1.234	0.492	0.704	1.27	1.397	0.668	1.486	1.246	1.135	0.281	0.843	0.692	0.841	0.78	0.834	0.88
b1373	tfaR	CDS	3.603	3.922	1.38	0.743	2.156	1.425	1.355	1.854	1.493	1.362	2.819	1.98	1.752	0.561	1.881	1.308	2.002	1.958	2.154	1.13
b1374	pinR	CDS	6.633	6.431	1.988	1.576	56.157	4.018	2.288	1.939	3.761	4.302	4.992	4.138	4.482	1.935	3.666	5.1	49.961	2.38	2.328	3.964
b1375	ynaE	CDS	34.6	35.777	14.273	14.471	810.509	23.262	17.172	10.018	59.539	77.45	66.858	66.53	31.874	23	49.429	46.204	697.36	11.404	45.998	46.437
b1376	uspF	CDS	188.246	218.608	9.849	12.733	33.922	30.311	51.896	68.622	17.398	15.173	19.379	23.627	19.72	7.886	43.51	43.232	26.012	30.185	133.332	82.718
b1377	ompN	CDS	0.587	0.516	0.244	0.311	0.789	0.713	0.55	0.597	0.14	0.429	0.35	0.775	0.667	0.351	1.012	0.751	1.499	0.591	0.714	0.23
b1378	ydbK	CDS	40.849	44.484	17.041	19.156	25.074	27.23	28.037	29.646	35.568	35.452	18.513	18.773	51.712	19.845	35.633	35.263	27.113	22.211	39.872	55.118
b1379	hslJ	CDS	39.129	53.658	21.889	12.856	18.441	41.8	38.366	36.701	15.639	18.417	35.285	42.878	79.178	25.035	40.526	45.388	17.566	39.171	14.541	21.843
b1380	ldhA	CDS	26.295	33.665	8.608	7.273	15.859	32.71	52.751	50.253	14.166	10.765	34.31	35.975	32.429	11.048	27.358	35.543	10.89	34.105	15.804	13.999
b1381	ydbH	CDS	14.965	14.326	11.874	9.537	14.275	13.309	10.423	13.093	10.084	12.613	16.125	14.792	16.258	12.26	12.89	13.602	13.962	13.475	15.287	13.519
b1382	ynbE	CDS	38.433	34.008	15.355	13.807	27.112	22.543	24.749	23.947	24.47	20.505	25.46	27.777	30.35	16.572	23.983	29.416	35.248	29.294	25.236	19.065
b1383	ydbL	CDS	41.919	41.858	17.961	16.169	42.391	35.919	22.827	30.588	38.034	40.037	38.062	35.213	39.156	20.982	36.248	36.57	45.296	24.38	28.379	38.603
b1384	feaR	CDS	46.379	47.288	4.779	5.669	7.623	1.561	1.091	1.84	4.673	3.523	1.478	1.881	4.804	8.67	3.798	3.761	6.807	2.317	2.263	1.58
b1385	feaB	CDS	23.64	23.991	4.484	3.76	13.448	5.894	5.167	5.73	8.115	8.043	5.388	5.716	13.33	4.541	7.987	7.994	11.332	6.014	5.575	5.379
b1386	tynA	CDS	2.006	2.104	0.669	0.266	1.049	1.044	1.075	0.802	0.838	0.547	0.916	0.798	2.053	0.481	1.093	1.297	0.982	1.061	0.712	1.03
b1387	paaZ	CDS	1.227	1.351	0.18	0.394	0.389	0.494	0.229	0.28	0.569	0.476	0.533	0.43	1.017	0.34	0.53	0.609	0.356	0.284	0.422	0.604
b1388	paaA	CDS	1.24	2.629	1.065	0.677	0.187	0.109	0.112	0	0.171	0.291	0.16	0.118	0.441	0.936	0.171	0.634	0.157	0.144	0.203	0.07
b1389	paaB	CDS	3.292	4.799	2.319	1.486	0.259	0	0.722	0.09	0.368	0.751	0.517	0	0.548	2.33	0.332	0.91	0.337	0.465	0.656	0.452
b1390	paaC	CDS	2.401	2.277	0.987	1.079	0.333	0.473	0.07	0.209	0.283	0.217	0.166	0.074	0.084	1.131	0.512	0.482	0.455	0.269	0.469	0.436
b1391	paaD	CDS	1.904	3.416	1.48	0.91	0.449	0.254	0.522	0.471	0.425	0.869	0.647	0.662	1.14	0.599	0.448	0.461	0.536	0.359	0.596	0.653
b1392	paaE	CDS	3.206	2.581	0.667	1.41	0.951	0.519	0.656	0.73	0.741	1.364	0.903	0.821	1.384	0.766	0.893	0.826	0.431	0.292	1.259	0.942
b1393	paaF	CDS	2.369	3.53	0.87	1.934	0.615	0.493	0.677	0.407	0.62	0.423	1.711	0.823	1.068	1.521	1.328	1.536	0.696	0.494	0.703	1.906
b1394	paaG	CDS	1.754	1.785	0.467	0.638	0.63	1.121	0.56	0.792	0.738	1.131	0.943	1.08	0.759	1.071	1.05	1.204	0.739	0.311	0.65	1.649
b1395	paaH	CDS	3.23	3.09	0.323	1.322	1.096	0.796	0.947	1.204	1.13	1.25	1.667	1.982	1.833	1.184	2.164	1.767	1.309	1.329	1.19	1.754
b1396	paaI	CDS	3.392	3.581	0.98	1.071	1.292	1.254	0.922	0.616	1.689	1.727	3.341	2.534	3.355	2.703	4.218	2.711	1.607	1.531	3.125	3.538
b1397	paaJ	CDS	17.719	19.9	3.419	4.154	5.294	2.513	1.704	2.289	4.103	4.733	2.405	3.805	6.459	3.587	4.65	5.705	4.289	2.852	4.004	4.073
b1398	paaK	CDS	19.343	22.027	4.014	2.817	4.518	2.749	3.206	3.172	4.169	3.767	2.944	2.405	5.976	4.389	4.995	5.037	4.768	2.532	3.367	5.051
b1399	paaX	CDS	36.156	40.439	11.577	11.569	23.275	16.335	15.643	18.05	18.142	15.075	17.546	20.661	30.078	15.762	21.309	22.014	21.856	14.746	22.012	19.876
b1400	paaY	CDS	54.278	53.83	14.42	13.76	25.43	19.874	19.539	21.199	20.955	21.145	21.605	25.063	35.166	14.68	32.241	32.32	27.035	18.741	27.205	28.68
b1402	insD-2	CDS	19.559	21.833	8.942	6.532	11.336	8.921	9.146	9.696	11.553	11.141	13.097	12.942	15.341	9.042	14.633	14.566	10.841	7.819	15.493	12.465
b1403	insC-2	CDS	29.097	33.62	16.246	12.641	14.776	13.051	13.695	16.625	15.857	16.435	20.988	21.656	26.352	11.358	20.955	23.935	16.817	15.629	20.555	15.998
b1404	insI-2	CDS	5.032	6.225	4.98	3.833	5.966	5.202	5.158	5.413	5.922	5.758	7.328	7.759	6.759	5.483	5.472	6.105	5.895	4.101	7.319	8.093
b1406	pdxI	CDS	62.76	67.385	2.568	3.977	9.579	9.124	6.827	8.834	5.962	6.535	12.008	11.107	14.615	3.407	22.834	20.548	11.676	6.328	14.068	13.15
b1407	ydbD	CDS	2.432	2.753	0.699	0.48	2.757	0.734	0.631	0.881	1.216	1.266	2.074	1.263	1.791	0.517	2.693	2.84	3.389	0.91	1.672	1.579
b1408	ynbA	CDS	0.169	0.175	0.228	0	0.246	0.083	0.215	0.172	0.131	0.179	0.245	0	0.052	0	0.421	0.541	0.12	0	0.356	0.107
b1409	ynbB	CDS	0.343	0.178	0.282	0	0.388	0	0.319	0.232	0.089	0.121	0.387	0.368	0.105	0.111	0.817	1.424	0.406	0.149	0.12	0.073
b1410	ynbC	CDS	3.571	3.386	1.546	1.432	2.657	1.308	1.982	1.63	1.656	1.846	3.187	3.392	2.781	1.499	2.61	2.74	2.376	2.185	1.734	2.276
b1411	ynbD	CDS	7.867	7.564	2.227	1.869	5.687	2.794	2.896	3.586	2.988	3.724	4.104	5.802	5.829	2.422	4.756	5.118	4.657	2.349	5.445	4.554
b1412	azoR	CDS	60.714	60.435	19.916	16.951	18.119	26.26	29.356	33.441	30.392	26.514	36.168	40.088	54.747	21.331	62.255	53.74	19.393	23.805	38.194	36.936
b1413	hrpA	CDS	44.902	47.599	22.767	24.177	48.347	43.335	41.288	41.751	39.527	38.52	44.302	42.753	44.845	28.215	44.722	42.458	43.674	35.908	41.913	54.615
b1414	ydcF	CDS	58.153	69.745	18.461	15.024	19.725	22.516	25.131	22.568	20.945	18.844	30.458	31.838	39.057	18.931	32.619	33.622	20.371	19.292	27.886	25.426
b1415	aldA	CDS	1254.327	1223.232	93.891	116.792	16.906	5.403	5.165	5.788	33.592	34.075	4.959	6.412	19.711	134.409	53.593	44.503	12.512	6.699	20.495	28.106
b1418	cybB	CDS	104.61	114.118	90.05	74.63	94.689	88.764	73.469	80.35	123.589	128.575	101.883	93.467	124.842	83.049	121.333	129.818	97.402	87.81	88.296	124.253
b1419	ydcA	CDS	78.632	87.37	66.981	55.852	136.202	96.973	110.609	97.604	79.082	85.191	108.009	123.507	119.261	76.005	104.014	85.109	132.852	87.527	112.247	121.534
b1420	mokB	CDS	128.261	151.872	19.194	4.945	10.647	20.298	16.1	21.396	10.396	11.915	33.206	33.206	14.454	15.981	12.518	15.016	14.02	31.635	21.035	12.006
b1421	trg	CDS	5.808	4.664	2.386	1.688	9.719	2.648	2.663	2.698	2.903	2.637	4.291	4.086	4.766	2.606	4.155	3.434	7.872	2.858	2.992	3.331
b1422	ydcI	CDS	203.976	193.349	38.438	46.866	83.559	22.307	13.736	16.237	47.941	47.132	5.045	5.472	70.105	46.327	39.105	34.252	85.932	34.173	8.992	12.464
b1423	ydcJ	CDS	56.429	60.749	2.365	0.787	5.36	1.165	1.742	1.977	1.772	1.691	1.955	2.086	7.556	1.628	7.018	5.461	4.155	1.828	3.653	3.583
b1424	opgD	CDS	77.484	77.71	24.313	22.562	31.202	40.177	37.85	40.235	31.032	34.694	47.671	47.395	33.365	26.63	46.064	50.846	34.634	34.144	38.086	43.025
b1426	ydcH	CDS	155.439	141.747	23.238	19.022	35.22	30.648	28.204	35.309	17.288	18.394	31.515	27.847	15.138	26.626	73.357	59.847	48.995	32.95	84.406	50.753
b1427	rimL	CDS	61.35	75.303	12.071	9.977	28.2	25.68	30.15	30.63	16.024	18.784	31.681	32.468	34.924	10.726	29.739	31.246	24.462	18.444	38.666	37.293
b1428	ydcK	CDS	35.729	43.781	1.737	0.975	7.344	5.407	6.946	8.284	3.669	3.364	7.532	7.956	16.588	1.723	10.784	9.752	8.317	4.598	5.94	6.898
b1429	tehA	CDS	19.997	21.412	8.814	7.327	15.561	12.719	15.27	16.132	13.084	11.741	17.977	17.74	20.898	8.762	13.83	13.89	17.264	13.763	14.534	15.694
b1430	tehB	CDS	76.563	83.223	27.686	19.54	50.52	52.305	57.577	62.225	45.306	53.052	63.612	60.745	100.451	28.207	86.525	77.605	56.167	43.609	60.538	71.804
b1431	ydcL	CDS	275.673	321.95	28.369	31.161	35.648	39.72	39.265	48.825	21.201	28.06	47.66	45.186	42.427	34.185	40.77	46.72	39.925	34.181	46.372	43.087
b1432	insQ	CDS	41.521	44.365	11.226	8.852	36.711	26.424	25.578	26.524	19.622	22.035	25.031	26.692	38.042	10.471	28.342	27.887	35.165	22.156	31.038	24.237
b1433	ydcO	CDS	6.405	6.102	3.917	2.954	2.45	1.289	2.212	2.304	2.43	2.668	1.94	2.43	10.083	2.029	2.926	2.563	3.304	1.139	2.844	3.873
b1434	sutR	CDS	11.403	9.998	10.208	8.767	10.732	7.902	12.108	12.126	11.629	8.261	11.358	12.947	27.367	8.61	11.808	12.141	9.993	12.018	12.308	13.813
b1435	rlhA	CDS	44.231	38.552	29.466	31.811	27.374	60.149	49.948	51.856	44.616	40.175	54.945	53.771	57.287	34.057	45.164	45.604	30.408	50.182	44.012	48.651
b1436	yncJ	CDS	9.317	6.443	3.39	0	5.592	1.968	2.702	2.706	1.833	2.342	2.147	2.141	1.638	3.013	4.414	2.837	5.046	1.547	2.569	0
b1438	hicB	CDS	28.387	28.999	7.512	3.864	14.297	17.869	16.715	18.115	13.897	14.725	14.21	12.851	20.042	7.571	20.784	22.785	13.043	12.049	17.402	20.285
b1439	ydcR	CDS	22.963	25.709	17.68	14.888	21.258	22.872	14.104	17.68	19.842	16.61	20.036	20.43	26.673	17.668	17.46	16.416	26.784	20.696	15.952	21.365
b1440	ydcS	CDS	172.913	181.567	1.688	2.197	8.216	3.879	2.678	3.864	2.171	2.903	3.721	5.228	5.724	0.824	6.812	6.547	9.556	2.748	7.721	9.936
b1441	ydcT	CDS	87.857	95.223	0.681	0.546	4.287	2.117	1.718	1.541	1.2	1.147	2.029	1.572	2.022	0.784	3.739	2.423	4.861	1.586	8.194	6.577
b1442	ydcU	CDS	50.999	46.751	0.538	1.123	4.246	1.77	2.402	3.567	1.461	2.01	2.553	2.655	3.18	1.794	3.687	3.165	5.258	1.565	5.756	5.422
b1443	ydcV	CDS	64.522	66.962	0.232	0.253	5.406	1.97	1.93	2.293	0.732	1.633	1.934	1.901	3.174	0.188	3.768	4.492	7.544	2.219	5.022	4.338
b1444	patD	CDS	149.2	163.643	1.196	1.025	11.924	6.434	5.932	7.184	4.011	4.062	5.046	5.901	6.816	1.779	12.008	11.818	15.217	3.761	10.166	8.904
b1445	ortT	CDS	29.892	24.286	22.503	18.231	56.537	28.308	13.303	23.503	23.116	20.52	28.783	24.164	40.962	14.429	10.621	19.206	71.729	32.983	16.279	13.649
b1446	ydcY	CDS	160.191	150.493	357.699	270.704	194.701	186.423	166.162	222.072	183.877	155.362	180.972	187.552	258.226	171.567	173.479	186.497	262.119	258.332	243.595	149.461
b1447	ydcZ	CDS	50.788	66.444	11.516	12.7	23.959	12.517	16.241	14.702	18.817	19.235	32.452	36.702	40.437	13.755	24.57	22.861	23.742	13.944	29.854	36.582
b1448	mnaT	CDS	68.226	69.798	17.53	14.602	24.985	20.879	27.511	30.715	22.434	20.222	42.374	45.378	51.225	14.992	37.635	36.614	22.27	18.458	45.948	38.363
b1449	curA	CDS	86.739	83.625	2.352	3.396	15.604	10.853	10.674	11.192	7.189	6.984	11.943	12.761	25.825	2.682	26.031	27.145	16.89	7.616	16.737	15.358
b1450	mcbR	CDS	48.858	54.831	1.522	1.739	14.622	3.338	1.874	3.52	3.179	2.599	6.478	4.869	15.342	2.463	5.645	4.723	17.865	2.347	5.59	4.787
b1451	yncD	CDS	31.092	32.05	26.395	32.3	35.485	18.137	13.01	10.379	24.99	24.413	7.758	6.847	38.45	33.169	16.848	19.225	30.228	15.227	10.159	17.141
b1452	yncE	CDS	1067.911	1043.882	37.738	38.737	526.919	42.289	41.926	43.069	824.307	810.471	175.33	141.597	269.223	39.793	1031.814	1096.543	462.91	44.788	1076.977	1262.934
b1453	ansP	CDS	4.68	4.146	14.403	11.212	14.044	42.301	42.93	32.716	15.56	14.967	13.025	12.128	4.794	16.307	5.523	6.203	16.674	43.381	13.272	14.835
b1454	yncG	CDS	38.018	45.5	0.894	1.63	5.829	3.065	4.04	5.311	1.927	1.576	5.617	5.025	10.206	0.563	6.29	10.444	7.701	3.108	3.754	3.159
b1455	yncH	CDS	3.488	1.497	0	0	2.682	0.356	0.244	1.712	0.124	0.254	2.095	0.645	0.888	0	0.598	1.077	2.736	0.839	0.253	0
b1456	rhsE	pseudo	1.988	1.699	0.798	0.578	1.188	0.986	0.698	1.081	1.033	1.043	1.464	1.314	1.847	1.031	1.4	1.311	1.339	0.894	1.619	1.032
b1457	ydcD	CDS	3.925	3.742	3.433	0.521	3.909	3.138	1.562	2.966	1.644	2.352	4.107	2.39	3.134	1.956	3.167	4.68	3.72	2.913	3.072	2.896
b1459	yncI	pseudo	3.014	2.572	2.797	2.436	1.98	1.965	1.234	0.939	2.159	1.694	1.741	2.086	1.496	1.557	2.721	3.854	2.995	0.763	2.867	2.531
b1460	ydcC	CDS	0.563	1.029	0.871	0.044	1.355	0.348	0.366	0.427	0.527	0.714	1.505	1.16	0.61	0.415	0.841	1.153	0.854	0.471	1.139	0.858
b1461	pptA	CDS	86.282	73.145	15.946	16.569	21.657	33.463	32.232	48.088	25.105	23.351	46.832	62.243	45.014	11.686	87.965	90.168	29.885	33.21	61.331	44.491
b1462	yddH	CDS	20.408	22.568	0.889	0.53	2.528	2.304	3.741	3.747	2.228	0.949	3.48	4.436	5.09	0.087	3.913	3.564	3.578	1.724	3.597	1.37
b1463	nhoA	CDS	15.143	16.713	2.124	2.738	6.812	2.926	6.21	5.727	4.191	3.581	5.275	5.327	7.232	1.998	5.876	5.887	4.822	3.168	7.398	5.153
b1464	yddE	CDS	57.807	57.05	12.315	14.757	31.872	27.802	30.197	30.913	25.337	26.747	43.93	38.609	43.743	19.575	47.795	43.098	36.993	25.528	34.943	40.722
b1465	narV	CDS	9.933	11.747	1.15	1.331	3.137	4.525	2.482	3.251	1.166	1.112	3.677	3.753	10.142	0.584	4.164	4.33	4.136	2.492	2.416	2.771
b1466	narW	CDS	6.442	7.905	0.331	0.579	2.391	1.524	1.794	2.882	0.798	1.01	1.888	2.33	7.522	0.286	2.701	1.648	2.861	0.898	2.209	1.636
b1467	narY	CDS	8.043	8.704	0.343	0.326	2.508	1.733	1.7	2.883	0.959	1.191	2.375	1.743	8.267	0.29	2.248	2.523	2.625	1.547	1.519	1.432
b1468	narZ	CDS	8.678	8.22	0.437	0.579	2.171	1.418	1.293	2.333	1.351	1.359	2.207	1.903	8.413	0.611	2.215	2.68	2.129	1.283	1.219	1.957
b1469	narU	CDS	6.382	7.501	0.265	0.363	2.45	0.873	0.824	1.069	0.724	0.273	0.696	1.326	8.764	0.179	1.652	1.415	1.94	0.836	0.621	0.398
b1470	yddJ	pseudo	0.915	0	0	0	0.148	0.451	0	0.31	0.158	0	0	0.327	1.22	0	0	0	0	0.399	0	0.194
b1471	yddK	CDS	0.054	0	0.096	0	0.104	0	0	0.218	0	0.057	0.052	0.115	0.231	0.104	0	0.274	0	0	0.056	0.068
b1472	yddL	CDS	0	0	0	0	0	0	0	0	0.182	0	0	0.189	0	0	0	0	0	0	0	0
b1473	yddG	CDS	18.534	18.562	10.185	6.508	5.915	11.799	16.513	14.589	9.781	12.329	18.384	16.389	12.586	8.23	21.531	23.699	6.332	11.748	18.963	17.705
b1474	fdnG	CDS	1.261	1.718	59.736	49.23	47.997	105.347	115.184	108.532	19.725	18.113	28.438	24.92	146.831	48.943	19.842	26.69	41.131	92.298	40.155	49.292
b1475	fdnH	CDS	3.011	2.312	87.004	78.546	69.922	138.084	134.242	137.743	16.684	12.623	29.892	27.481	124.687	70.335	9.505	12.624	58.853	110.645	37.371	44.702
b1476	fdnI	CDS	6.425	6.827	135.38	93.662	79.464	173.417	174.858	166.083	18.693	15.055	42.46	39.373	139.843	103.426	13.057	13.626	86.063	139.483	48.054	48.353
b1477	yddM	CDS	106.263	114.144	53.339	45.583	78.797	39.883	53.658	64.89	46.239	33.978	50.805	58.048	69.713	36.285	44.721	55.41	90.482	45.602	68.151	61.415
b1478	adhP	CDS	462.256	490.015	9.842	10.559	83.15	21.287	21.455	21.848	25.075	24.08	27.123	25.388	71.372	13.671	83.772	86.072	77.481	18.465	47.656	61.914
b1479	maeA	CDS	193.204	183.351	100.542	115.475	111.979	113.087	107.647	112.658	140.756	139.581	92.837	89.499	238.627	128.334	124.564	126.923	98.128	92.69	123.444	181.675
b1480	sra	CDS	5360.517	4826.33	15.689	14.23	348.866	254.424	371.65	647.414	119.654	102.71	297.883	383.141	1295.761	7.926	747.177	793.91	687.634	710.381	362.814	204.161
b1481	bdm	CDS	10.201	11.32	0.427	0	3.45	2.807	0.722	5.547	0.49	1.252	3.444	4.58	17.229	0.46	4.13	3.944	5.621	3.308	0	2.711
b1482	osmC	CDS	1365.545	1717.205	17.275	13.987	77.056	69.463	81.636	112.511	44.716	41.827	86.204	95.42	202.509	13.81	338.55	345.377	90.158	64.201	149.495	99.107
b1483	ddpF	CDS	10.724	10.579	0.721	0.326	6.432	1.008	1.683	2.332	1.97	1.576	2.113	1.186	3.368	0.778	2.303	1.59	4.584	1.686	2.619	2.071
b1484	ddpD	CDS	16.38	16.668	1.167	1.428	8.331	1.689	2.635	2.877	2.359	1.946	1.708	2.645	5.208	1.813	3.067	2.158	6.446	2.398	3.225	3.362
b1485	ddpC	CDS	12.197	12.622	1.695	0.674	8.474	2.056	2.059	2.672	2.98	2.624	3.096	2.573	5.696	1.746	3.055	2.849	6.849	2.863	2.406	2.829
b1486	ddpB	CDS	10.319	11.067	0.383	0.098	3.934	1.309	1.119	0.738	1.345	1.719	0.921	0.725	2.836	0.948	1.62	1.089	4.51	1.746	1.503	1.495
b1487	ddpA	CDS	26.332	20.306	0.535	0.065	5.269	2.964	1.191	2.603	3.48	2.075	0.975	0.532	3.884	0.817	2.732	2.408	4.978	2.088	2.018	2.517
b1488	ddpX	CDS	20.075	20.321	0.475	0.346	7.854	2.474	0.715	2.864	2.637	2.51	0.426	0.661	5.581	0.256	3.34	2.702	6.759	2.225	1.251	1.677
b1489	dosP	CDS	33.554	39.036	1.036	0.409	3.581	2.01	2.308	2.03	2.459	2.412	3.213	4.053	11.104	0.87	5.311	6.102	4.047	1.638	4.361	4.948
b1490	dosC	CDS	51.707	60.208	0.433	1.165	4.131	2.046	2.407	2.693	2.966	4.01	3.819	4.332	14.822	0.773	8.087	8.884	3.88	1.647	5.15	5.905
b1491	yddW	CDS	19.605	20.819	11.796	11.177	9.184	14.428	14.344	16.497	14.634	15	14.989	17.405	23.127	12.429	15.063	16.183	11.736	13.094	16.431	14.64
b1492	gadC	CDS	640.11	628.172	0.75	0.754	89.631	87.881	184.46	197.697	7.132	6.41	200.157	178.233	252.173	0.388	257.19	251.524	98.613	70.918	50.265	66.338
b1493	gadB	CDS	853.784	860.821	0.658	0.252	105.627	116.777	266.632	267.528	7.442	8.167	281.1	266.238	318.612	0.461	322.07	303.988	123.68	110.523	64.948	73.799
b1494	pqqL	CDS	18.227	15.589	2.414	1.567	3.367	2.349	2.381	2.366	10.316	10.158	2.643	1.966	7.117	2.401	3.259	4.324	3.561	2.14	5.847	9.425
b1495	yddB	CDS	17.459	15.971	0.932	1.061	1.664	1.064	0.745	0.637	7.739	8.002	2.842	2.513	7.123	1.11	3.37	4.128	1.637	0.461	5.73	6.828
b1496	yddA	CDS	7.781	8.67	1.079	0.209	0.354	0.33	0.432	0.278	4.426	4.749	5.029	3.635	7.127	0.56	2.362	2.099	0.49	0.808	4.64	4.631
b1497	ydeM	CDS	1.593	2.777	0.835	0.261	0.729	0.436	0.517	0.607	0.183	0.327	0.471	0.475	0.763	0.687	0.825	0.792	1.342	0.482	3.96	3.877
b1498	ydeN	CDS	7.003	9.017	1.396	2.573	1.476	1.921	1.715	1.997	1.164	0.739	0.825	1.274	1.574	1.507	1.363	1.09	2.222	1.42	5.225	4.91
b1499	ydeO	CDS	1.547	2.232	0.423	0.33	0.196	0.729	1.16	1.436	0.556	0.568	1.236	1.298	2.069	0.326	1.422	2.58	0.956	0.528	0.496	0.683
b1500	safA	CDS	1.035	0	0	0	0	0.255	0	0	0	0	0	0	0	0.502	0	0	0	0.226	0	0
b1501	ydeP	CDS	5.214	6.038	1.091	0.53	2.179	2.482	2.008	2.262	3.551	2.966	2.566	3.254	2.185	1.156	3.354	3.535	2.62	2.311	2.106	3.31
b1502	ydeQ	CDS	1.428	2.149	0.931	0.22	0.407	0.497	0.682	0.228	0.578	1.182	0.596	1.171	0.276	0.462	0.244	0.358	0.504	0.293	0.236	0.356
b1503	ydeR	CDS	1.678	1.687	0.594	0.4	0.739	0.451	0	0.155	0.368	0.751	0.394	0.6	0.125	0.888	0.569	0.39	0.434	0.798	0.428	0
b1504	ydeS	CDS	0.386	0.701	0.347	1.233	0.187	0.333	0.196	0.343	0.548	0.204	0.607	0.932	0.238	0.702	0.84	0.123	0.457	0.589	0.508	0.123
b1505	ydeT	CDS	0.758	0.74	2.847	1.621	0.995	0.528	0.272	0.589	1.198	1.413	1.1	0.718	0	2.207	0.111	0.228	0.338	0.544	0.563	0.396
b1506	yneL	pseudo	0.505	1.047	0.681	0	4.161	1.991	2.562	0.77	1.825	2.931	0.733	2.166	1.243	1.714	0.314	0.968	0.718	1.54	0.797	1.923
b1507	hipA	CDS	17.74	18.803	8.113	6.718	4.469	8.152	9.947	11.222	9.501	9.65	8.714	10.365	15.304	7.835	8.67	7.627	4.827	6.532	9.726	10.23
b1508	hipB	CDS	12.091	14.135	8.627	8.581	5.955	9.555	15.001	13.463	8.226	6.079	10.679	11.836	13.465	9.59	9.547	7.608	4.092	13.8	11.013	5.605
b1511	lsrK	CDS	14.476	15.299	4.381	3.493	4.6	2.474	2.465	3.254	3.904	4.245	3.767	4.848	4.811	4.806	3.78	3.825	4.862	2.047	6.384	6.27
b1512	lsrR	CDS	14.986	22.649	6.35	7.944	4.974	2.436	3.299	4.887	7.073	5.444	5.822	4.811	7.57	8.651	4.843	5.976	5.116	3.277	8.907	8.423
b1513	lsrA	CDS	3.403	3.634	0.42	0.033	0.421	0.296	0.237	0.407	0.207	0.599	0.339	0.358	0.739	0.194	0.83	0.619	0.221	0.262	0.597	0.72
b1514	lsrC	CDS	6.773	5.579	0.783	0.098	0.869	0.736	0.708	0.709	0.977	0.526	0.988	0.668	1.44	0.773	1.239	0.923	0.897	1.085	1.18	1.486
b1515	lsrD	CDS	3.716	4.363	0.696	0.811	1.726	0.56	0.419	0.971	1.652	0.599	0.899	0.775	1.016	1.352	0.963	1.353	1.394	0.877	1.684	2.785
b1516	lsrB	CDS	8.19	9.405	0.946	0.295	1.967	2.469	0.763	1.808	0.673	1.031	1.43	1.531	1.665	0.996	1.931	1.793	3.086	1.179	4.536	3.212
b1517	lsrF	CDS	14.858	16.96	0.868	1.207	3.63	2.826	2.375	2.29	2.991	2.439	3.934	3.639	3.78	0.766	4.147	2.655	4.546	1.3	4.034	4.42
b1518	lsrG	CDS	31.081	30.413	2.849	3.288	5.549	4.253	3.396	4.207	2.273	4.276	8.179	5.288	7.695	1.879	9.088	9.57	8.511	2.993	4.913	5.031
b1519	tam	CDS	79.059	91.148	3.52	2.786	15.678	13.279	12.541	16.061	7.182	9.052	18.358	16.728	22.894	2.555	19.353	21.713	20.507	11.916	15.105	14.702
b1520	yneE	CDS	6.944	6.623	9.767	8.145	25.086	33.955	16.713	25.905	18.393	17.087	20.268	22.886	48.184	10.378	18.596	16.471	31.049	32.752	10.85	15.502
b1521	uxaB	CDS	9.176	9.665	2.855	2.948	6.125	5.01	5.194	4.736	2.442	1.937	3.722	3.785	2.78	3.287	4.345	4.287	6.656	5.752	9.921	9.097
b1522	dgcF	CDS	11.568	12.728	10.982	10.623	21.75	13.695	11.029	14.343	12.505	13.182	19.04	20.408	29.541	10.384	17.343	17.626	24.282	14.605	15.423	11.462
b1523	yneG	CDS	28.397	25.618	20.73	22.519	25.532	27.996	23.985	21.562	28.52	27.801	38.499	39.542	63.862	28.449	35.138	36.858	23.203	23.758	27.651	22.322
b1524	glsB	CDS	39.497	37.243	28.822	23.9	28.567	31.363	29.234	32.257	29.859	32.069	38.942	41.355	60.931	26.119	42.725	45.451	28.735	30.184	35.94	32.148
b1525	sad	CDS	22.947	23.535	9.021	8.229	10.838	8.583	9.587	9.189	12.307	11.276	15.119	15.096	24.43	8.698	15.14	14.931	10.402	7.524	14.605	16.091
b1526	yneJ	CDS	14.815	17.869	8.2	7.393	8.421	7.962	8.64	9.509	9.001	8.158	12.762	11.03	18.593	8.794	13.078	11.775	10.076	7.798	9.145	8.963
b1527	yneK	CDS	1.102	0.5	0.165	0.113	0.779	0.905	0.862	0.513	0.332	0.339	0.489	0.739	0.961	0.401	0.685	0.851	0.827	0.68	0.653	0.554
b1528	ydeA	CDS	6.583	7.319	7.388	6.342	28.075	47.549	34.284	38.754	27.24	19.577	36.597	34.565	53.489	10.06	20.279	20.687	29.032	40.274	11.28	16.444
b1529	marC	CDS	50.551	60.977	22.065	8.543	33.197	25.79	32.1	34.026	24.634	24.938	27.325	33.093	31.348	19.708	32.246	29.319	31.647	22.197	38.642	31.068
b1530	marR	CDS	11.78	10.203	20.174	21.704	18.903	19.162	15.665	16.407	17.824	18.22	14.819	15.415	31.972	18.63	14.87	19.507	20.039	16.838	22.697	16.529
b1531	marA	CDS	24.421	24.986	59.682	58.811	34.999	30.39	30.817	29.1	40.244	40.645	21.436	19.179	90.587	56.32	39.829	38.65	27.191	31.286	34.704	39.65
b1532	marB	CDS	19.889	20.631	59.528	54.492	27.451	23.068	24.583	25.334	44.587	48.912	19.473	18.572	85.539	61.976	46.122	35.306	23.395	24.064	31.288	33.425
b1533	eamA	CDS	65.763	78.611	17.454	11.525	31.908	15.436	12.137	12.676	20.758	19.235	20.386	21.191	35.952	13.921	22.375	21.988	29.408	14.044	20.682	15.255
b1534	ydeE	CDS	12.768	11.946	10.237	7.078	13.801	4.89	3.328	4.648	10.825	8.743	8.64	9.762	16.777	10.923	5.793	8.604	13.653	4.511	5.904	7.942
b1535	dgcZ	CDS	16.334	15.869	3.386	2.769	30.446	8.108	9.136	8.712	5.465	6.132	5.927	6.847	6.867	2.455	8.154	8.972	42.759	9.073	10.748	10.662
b1536	ydeI	CDS	60.892	70.603	1.289	0	5.815	5.656	7.544	8.484	2.828	2.203	7.444	5.594	20.543	2.404	22.053	16.173	8.032	7.387	4.805	3.808
b1537	ydeJ	CDS	38.605	48.444	0.71	1.261	2.298	1.752	4.009	3.814	2.141	2.085	1.72	1.8	5.955	1.437	6.385	4.04	2.339	1.979	1.975	2.131
b1538	dcp	CDS	76.865	74.121	17.179	14.988	26.469	32.593	34.347	34.272	36.628	34.242	35.336	37.179	84.037	18.516	53.822	52.203	25.208	27.308	35.362	51.202
b1539	ydfG	CDS	239.719	256.169	91.977	88.641	118.922	173.84	183.692	219.992	137.978	135.538	227.291	242.767	237.393	88.253	221.338	230.657	133.989	171.263	211.623	193.591
b1540	ydfH	CDS	66.945	65.071	63.198	55.191	161.129	130.929	113.345	112.721	84.855	79.889	132.738	137.565	119.216	67.375	92.437	95.428	171.069	116.79	108.142	113.892
b1541	ydfZ	CDS	15.072	14.331	32.969	21.474	82.319	951.187	1187.951	1916.794	97.546	96.265	725.578	932.738	587.455	15.598	187.433	243.474	120.457	1977.816	257.599	162.35
b1542	ydfI	CDS	3.367	4.402	1.23	0.896	1.598	1.245	0.89	1.07	2.427	1.555	1.731	1.129	2.288	1.259	1.396	1.839	1.928	0.978	1.625	1.603
b1543	ydfJ	CDS	2.674	4.14	0.682	1.02	1.432	0.354	0.567	0.487	0.453	0.885	1.004	0.77	0.639	0.387	0.496	0.51	1.399	0.348	0.42	0.76
b1544	ydfK	CDS	30.221	26.01	13.091	9.092	704.844	18.945	15.171	12.69	42.35	61.729	51.6	55.491	29.987	17.688	46.434	44.524	608.879	9.686	41.156	41.71
b1545	pinQ	CDS	5.679	6.251	1.442	1.576	50.44	2.906	3.08	1.675	3.403	4.119	3.314	4.417	3.629	1.767	3.666	5.211	45.359	2.834	3.332	4.734
b1546	tfaQ	CDS	3.158	3.737	0.34	0.743	1.553	1.162	0.903	1.583	1.126	1.268	2.131	1.503	1.862	0.82	2.102	1.422	1.665	1.803	1.218	0.452
b1547	ydfN	CDS	1.543	1.463	0.753	0.235	1.29	0.538	0.702	1.217	0.975	0.969	0.811	0.799	1.654	0.426	0.596	1.174	1.046	0.73	0.896	1.216
b1548	nohA	CDS	1.528	2.518	0.768	1.546	1.22	1.064	1.597	0.914	1.068	1.4	2.001	2.097	2.351	2.072	1.901	1.926	1.406	1.214	1.656	1.541
b1549	ydfO	CDS	0.561	0.517	5.156	1.593	0.967	1.967	2.784	1.394	1.416	1.316	1.026	1.738	1.535	2.903	4.497	6.377	0.709	3.477	4.463	4.987
b1550	gnsB	CDS	103.665	108.143	204.913	185.787	137.059	89.714	98.95	117.064	47.449	51.301	127.673	148.461	163.485	106.006	89.731	106.951	196.767	162.476	101.394	65.441
b1551	ynfN	CDS	1.642	0.341	0	0.968	120.547	0	2.001	0	1.357	0	1.589	2.466	0	0.637	2.86	0.84	131.994	0	1.383	2.085
b1552	cspI	CDS	13.833	13.975	8.867	4.492	582.792	2.016	4.274	5.258	4.1	6.35	26.54	17.547	10.364	5.952	14.66	23.534	761.173	2.516	10.892	13.747
b1553	rzpQ	CDS	0.72	0.427	0.231	0.455	5.587	0.406	0.104	0.628	0.106	0.435	0.149	0.276	1.077	0.1	0.192	0.132	2.682	0.359	0.758	0.327
b1554	rrrQ	CDS	2.111	1.941	0.949	0	10.188	0.615	0.536	0.585	0.545	0.152	0.511	0.515	0.709	1.071	0.537	0.552	6.366	0.544	0.808	0.487
b1555	ydfR	CDS	3.531	1.448	0.591	1.453	22.453	2.186	1.751	0.584	0.339	1.214	1.669	0.969	1.011	0.637	1.021	1.155	17.122	1.36	0.519	1.46
b1556	essQ	CDS	0.356	0.369	1.066	0.932	39.793	1.169	0.241	0.121	1.593	0.877	1.607	0.636	0.584	1.036	0.148	0.303	33.05	0	1.374	2.711
b1557	cspB	CDS	120.28	125.751	1466.854	994.716	14129.725	452.797	332.083	284.594	519.193	725.832	748.859	971.505	536.13	1325.104	367.021	387.999	14656.79	356.467	1227.43	1188.084
b1558	cspF	CDS	9.022	4.866	47.147	40.898	277.809	22.057	14.042	14.675	22.238	29.844	27.936	31.997	36.571	21.824	8.377	16.92	485.637	45.92	34.575	24.591
b1559	ydfT	CDS	3.743	8.824	0.856	1.204	3.728	1.677	1.382	2.283	3.795	1.94	2.865	2.774	4.523	1.585	3.004	3.307	3.418	2.254	2.866	2.895
b1560	ydfU	CDS	1.074	0.962	0.834	0.48	3.572	1.492	0.396	0.595	1.764	1.082	0.874	1.518	1.382	0.758	1.001	0.936	4.533	1.531	1.028	1.146
b1561	rem	CDS	8.337	6.328	7.678	3.796	6.703	4.811	5.367	8.269	1.89	6.655	8.461	8.07	10.262	4.34	7.839	8.321	5.011	5.317	7.708	4.389
b1562	hokD	CDS	293.172	315.353	98.923	70.043	127.713	164.186	149.879	142.928	124.507	143.918	149.08	157.487	245.019	92.583	171.777	188.597	121.254	127.83	217.195	187.695
b1563	relE	CDS	182.644	205.238	55.183	53.238	78.58	104.546	91.389	109.074	88.115	94.956	97.711	106.966	161.08	74.835	134.977	131.28	75.628	80.484	147.434	129.118
b1564	relB	CDS	86.473	91.803	36.085	20.876	39.229	43.783	44.539	53.832	46.198	40.913	43.699	49.809	81.339	28.795	54.301	58.7	44.314	52.571	57.325	40.803
b1565	ydfV	CDS	0.502	1.911	0	0	1.299	0.66	0	1.192	0	0.884	1.134	0.359	0.206	0.325	0.208	0.428	3.174	1.022	0.353	0.213
b1566	flxA	CDS	10.31	13.408	0.277	1.21	8.355	7.434	7.654	6.571	0.954	3.737	5.212	5.777	2.084	0.896	5.358	3.935	9.188	6.438	8.263	5.862
b1567	ydfW	CDS	2.221	2.658	3.532	0	2.484	0.674	1.387	0.347	1.058	2.705	2.149	3.298	7.148	2.32	1.699	1.311	1.295	1.191	1.798	3.036
b1568	ydfX	CDS	2.377	1.644	2.137	1.557	1.024	1.042	0.715	0.806	1.091	1.394	0.937	1.605	2.276	1.794	2.409	1.576	1.836	0.921	1.761	1.453
b1569	dicC	CDS	0.444	0.345	0.798	1.308	0.753	0.437	0.225	0.338	0.229	0.937	0.644	0.119	0.137	0.323	0.828	0.567	0.42	1.16	0.35	0.141
b1570	dicA	CDS	101.357	99.536	113.81	95.4	139.187	126.173	117.546	125.897	91.709	82.21	136.486	149.664	192.932	101.019	119.332	118.846	157.356	129.388	138.85	109.562
b1571	ydfA	CDS	1.478	2.556	4.725	3.712	3.822	2.429	1	3.005	1.696	1.04	3.338	2.114	13.343	2.39	5.311	1.68	5.137	2.433	5.707	1.668
b1572	ydfB	CDS	6.554	7.417	6.428	5.66	5.199	4.699	6.653	7.471	5.128	4.194	3.844	4.9	13.69	7.515	8.892	4.572	8.094	2.77	6.483	8.07
b1573	ydfC	CDS	4.914	8.374	5.259	0.69	3.516	4.037	4.632	3.211	9.546	7.164	3.057	4.643	9.504	5.675	7.275	4.189	4.657	3.773	7.391	4.457
b1574	dicF	ncRNA	12.569	16.047	12.168	0	16.874	6.672	15.703	8.846	8.987	16.332	14.97	12.444	29.752	20.637	7.214	9.891	6.414	11.797	19.342	8.594
b1575	dicB	CDS	0.678	0.562	0.487	0	0.394	0.134	0.275	0.827	0	0.143	0	1.018	0.334	0.526	0.337	0	0.642	0	0.714	0.516
b1576	ydfD	CDS	2.802	4.706	1.2	0	0.388	1.184	0.542	1.628	0.276	0.986	0.517	0.716	1.971	3.107	2.655	1.024	0.632	0.233	0.703	1.186
b1577	ydfE	pseudo	3.795	3.533	2.24	2.464	1.696	1.246	0.912	1.414	1.88	1.686	2.096	2.003	1.888	1.639	1.686	1.865	1.544	1.16	1.686	2.745
b1578	insD-7	pseudo	11.621	12.872	5.947	4.215	7.103	5.399	5.42	5.816	7.301	7.093	7.687	8.661	10.142	5.916	8.289	9.065	7.54	4.724	8.918	7.831
b1579	intQ	pseudo	2.48	2.057	0.249	0.045	1.515	1.161	1.225	0.898	1.191	1.35	0.867	1.317	1.69	0.663	1.185	1.265	2.017	1.018	1.518	1.502
b1580	rspB	CDS	8.415	12.299	0.677	1.234	0.536	0.966	0.663	1.175	1.323	1.697	1.774	0.862	1.67	0.487	2.155	2.024	1.262	0.81	0.793	1.914
b1581	rspA	CDS	11.261	8.815	1.327	1.078	0.532	0.561	0.471	0.429	0.719	0.846	0.673	0.362	0.415	0.941	1.862	1.106	0.779	0.129	0.488	0.964
b1582	ynfA	CDS	19.432	20.807	17.75	15.707	17.777	12.977	13.044	15.772	18.289	20.184	19.714	20.001	21.989	15.204	11.108	12.224	19.455	20.897	20.789	12.735
b1583	ynfB	CDS	103.761	117.423	75.699	74.426	70.385	90.033	91.484	107.084	92.772	92.776	86.053	103.737	118.955	69.633	69.503	75.968	76.68	102.644	104.041	97.601
b1584	speG	CDS	103.172	112.137	93.692	78.044	71.692	90.366	89.15	93.79	87.971	97.061	89.142	87.929	92.981	98.726	73.269	82.754	67.002	79.213	93.817	105.778
b1585	ynfC	CDS	45.261	50.987	13.736	9.702	18.378	16.697	15.29	18.318	15.706	16.587	20.504	23.036	28.565	11.608	17.03	17.51	18.92	15.327	22.841	16.564
b1586	ynfD	CDS	14.569	14.592	4.667	2.468	4.709	3.632	4.93	6.64	3.459	3.889	10.209	9.52	3.092	0.65	6.039	8.351	6.507	7.736	5.29	4.253
b1587	ynfE	CDS	1.013	1.599	0.275	0.332	3.726	11.011	15.549	19.662	0.818	0.736	8.898	10.293	1.079	0.205	2.416	3.523	4.912	8.244	34.19	29.973
b1588	ynfF	CDS	3.034	4.188	1.663	1.537	20.671	175.971	157.721	193.659	3.723	2.723	103	102.748	5.061	1.733	5.889	7.082	40.57	112.272	55.211	59.967
b1589	ynfG	CDS	3.068	2.623	1.23	1.141	27.696	180.412	168.084	196.663	2.012	2.364	105.353	93.604	3.623	1.448	5.414	4.188	48.878	132.142	32.913	36.745
b1590	ynfH	CDS	12.766	10.849	6.142	8.127	48.231	268.163	229.509	280.461	10.832	10.662	147.08	129.338	14.939	7.85	11.18	13.144	75.6	190.714	41.743	41.247
b1591	dmsD	CDS	50.202	49.006	40.411	32.832	93.874	246.104	215.929	244.466	53.225	51.416	173.797	148.487	54.049	42.725	59.738	52.794	124.805	184.166	84.395	85.275
b1592	clcB	CDS	5.055	4.778	3.848	4.967	11.858	12.017	8.649	9.864	5.179	4.175	9.744	11.062	9.032	5.181	4.715	5.421	14.372	10.091	5.494	7.661
b1593	ynfK	CDS	24.002	24.821	16.48	11.865	35.692	85.141	151.339	128.367	35.131	36.144	65.831	68.387	46.127	13.501	130.201	144.515	29.375	103.441	221.316	153.413
b1594	mlc	CDS	41.843	40.835	46.971	38.806	20.549	17.171	23.942	19.84	26.83	25.344	18.072	18.501	24.434	45.849	32.62	28.926	18.017	16.643	34.334	36.344
b1595	ynfL	CDS	10.604	9.275	4.895	2.816	4.779	4.295	4.771	5.478	4.973	4.841	5.38	4.918	8.325	5.951	5.489	8.429	4.128	3.747	5.975	8.661
b1596	ynfM	CDS	32.65	24.289	5.694	6.505	19.85	9.145	8.586	10.344	13.759	15.013	9.134	10.388	16.8	8.088	18.041	15.885	17.66	8.334	24.868	34.765
b1597	asr	CDS	18.574	14.278	2.534	3.259	3.377	4.905	5.05	5.901	2.912	2.626	6.58	5.692	12458.15	1.77	13.199	12.511	5.658	3.324	4.365	5.896
b1598	ydgD	CDS	66.205	74.947	20.231	17.581	32.82	25.935	31.703	39.927	21.376	24.812	36.074	42.325	478.197	14.214	27.91	33.879	33.321	26.895	38.397	32.375
b1599	mdtI	CDS	7.376	8.698	26.942	24.719	251.505	54.499	33.495	44.597	31.353	28.033	78.663	70.368	170.013	36.685	25.105	23.828	285.937	49.263	58.531	63.293
b1600	mdtJ	CDS	7.07	5.083	29.578	25.314	261.382	59.353	36.596	41.491	25.811	29.562	89.894	86.873	181.726	36.337	26.292	26.855	328.137	49.177	52.626	63.29
b1601	tqsA	CDS	3.565	4.417	4.807	3.454	9.025	5.076	6.986	6.241	3.221	3.398	5.701	5.894	5.119	3.891	6.465	6.711	8.211	6.041	11.781	6.601
b1602	pntB	CDS	447.671	446.805	79.579	79.065	93.77	118.332	114.499	131.963	167.802	148.471	163.738	161.523	113.819	88.213	143.076	151.196	99.085	99.243	143.273	195.038
b1603	pntA	CDS	455.827	466.139	83.883	82.543	74.137	113.741	113.04	131.563	152.696	134.419	182.548	155.206	100.742	88.165	130.759	135.027	72.196	96.884	124.922	186.607
b1604	ydgH	CDS	171.137	173.19	70.342	55.309	87.433	127.018	131.333	137.046	109.376	98.638	150.126	136.969	109.662	76.549	132.31	146.654	82.481	101.092	131.828	137.227
b1605	ydgI	CDS	11.968	10.377	25.065	19.533	16.076	21.46	18.241	18.495	17.297	14.239	30.638	31.833	14.092	28.364	14.307	15.683	19.208	21.314	20.032	20.654
b1606	folM	CDS	38.769	35.216	18.955	19.327	22.78	23.023	20.432	20.535	20.277	19.305	30.075	26.303	18.146	18.635	20.934	16.948	24.248	19.953	19.962	25.199
b1607	ydgC	CDS	38.738	46.827	16.315	16.035	36.228	23.154	15.326	17.985	25.674	27.694	21.99	18.648	51.811	16.277	27.122	23.207	40.325	24.723	17.503	21.496
b1608	rstA	CDS	59.535	72.571	128.12	96.441	23.117	34.276	28.5	32.994	39.987	34.864	47.797	56.756	101.795	102.404	33.589	36.494	21.921	33.962	29.374	28.196
b1609	rstB	CDS	40.007	44.908	62.712	45.481	13.795	15.928	14.902	19.186	23.088	20.775	36.619	34.383	65.036	51.665	27.434	22.144	14.304	13.841	23.993	20.44
b1610	tus	CDS	13.169	13.432	11.541	9.15	7.88	7.551	7.914	10.279	10.13	10.413	9.571	9.515	12.31	11.44	9.456	11.978	10.679	8.836	10.21	11.334
b1611	fumC	CDS	29.856	27.978	12.238	12.696	16.88	7.628	7.965	8.497	18.961	17.84	3.956	2.584	22.956	14.731	14.525	14.515	11.691	10.211	7.686	10.057
b1612	fumA	CDS	98.971	100.695	50.681	62.613	39.337	18.281	18.002	16.543	54.916	51.176	10.899	9.077	86.741	70.033	59.742	56.415	28.602	18.792	17.362	29.511
b1613	manA	CDS	63.575	61.427	41.404	43.931	56.274	85.787	91.337	99.317	62.645	62.794	96.687	106.419	74.445	46.8	103.286	106.424	49.101	74.132	94.647	115.639
b1614	ydgA	CDS	241.785	241.611	86.148	90.329	147.866	117.843	123.68	130.359	96.203	99.666	133.81	125.622	166.526	100.159	139.997	143.992	141.829	96.456	143.231	192.745
b1615	uidC	CDS	1.7	1.973	0.509	1.153	0.314	0.279	0.205	0.082	0.293	0.385	0.47	0.391	0.797	0.707	0.604	0.725	0.422	0.388	0.469	0.308
b1616	uidB	CDS	0.97	1.547	1.19	2.162	1.356	0.68	0.246	0.341	0.539	0.571	0.632	0.52	1.308	1.556	0.626	0.882	1.078	0.439	0.707	0.639
b1617	uidA	CDS	3.139	1.965	3.318	4.168	2.399	0.934	0.675	0.891	0.38	0.463	1.163	0.546	0.922	3.869	1.002	0.814	2.345	0.998	1.161	1.275
b1618	uidR	CDS	47.428	44.701	37.258	27.435	54.644	28.037	33.005	34.201	26.596	30.574	41.616	40.64	52.508	34.575	41.622	43.573	60.52	29.246	50.575	44.259
b1619	hdhA	CDS	195.166	249.926	30.291	18.62	34.546	29.403	27.904	39.343	27.082	26.063	29.765	38.216	120.728	25.635	83.227	87.709	32.249	22.331	47.63	41.684
b1620	malI	CDS	11.006	14.361	11.237	7.585	21.196	7.413	8.088	8.758	9.721	7.36	7.71	7.638	10.175	10.533	9.166	9.17	20.341	6.597	18.823	18.844
b1621	malX	CDS	5.742	4.955	12.897	12.675	2.729	2.061	2.792	2.665	2.575	2.106	2.179	2.122	1.802	15.48	3.64	3.085	2.454	1.963	6.486	6.515
b1622	malY	CDS	26.233	27.71	25.252	27.946	16.667	17.012	19.8	19.697	14.19	14.805	16.994	19.89	20.675	29.966	19.341	20.892	15.96	13.631	22.515	29.927
b1623	add	CDS	62.699	60.582	93.327	85.48	16.016	28.385	27.721	31.247	17.853	17.223	19.003	16.291	11.331	104.297	25.186	24.065	15.17	27.278	40.815	39.222
b1624	ydgJ	CDS	98.204	102.736	30.401	23.943	50.877	42.269	40.374	42.837	39.706	42.718	61.686	53.378	82.887	29.754	70.277	66.218	51.316	39.342	47.319	56.754
b1625	cnu	CDS	57.293	41.589	41.161	33.569	39.908	30.054	51.655	44.739	28.667	35.691	97.453	139.059	110.964	42.352	75.528	70.835	43.955	33.496	35.594	27.413
b1626	ydgK	CDS	77.446	72.621	73.852	52.808	76.891	63.75	62.749	58.061	60.544	61.337	96.476	107.681	134.444	67.079	103.683	103.267	79.948	65.423	66.554	64.625
b1627	rsxA	CDS	82.544	73.202	41.95	49.748	58.05	32.985	26.41	25.152	37.738	36.159	45.37	46.652	79.384	41.517	47.193	50.327	63.416	36.259	39.26	33.875
b1628	rsxB	CDS	88.149	90.657	60.188	59.398	58.05	34.377	25.424	27.577	42.367	48.073	44.449	46.798	101.256	53.667	44.961	45.382	59.971	37.72	48.502	51.357
b1629	rsxC	CDS	48.005	42.957	42.719	36.163	39.325	27.998	24.744	26.317	37.509	37.685	33.984	34.49	62.095	40.268	32.251	31.952	35.292	25.716	37.206	34.978
b1630	rsxD	CDS	46.985	40.306	51.199	38.609	46.798	40.262	36.077	33.181	32.909	41.098	43.851	38.795	62.925	47.323	34.421	35.393	48.587	35.679	35.408	30.568
b1631	rsxG	CDS	50.707	51.015	49.812	46.016	58.964	42.465	41.001	35.946	47.64	52.488	39.885	30.844	75.821	49.957	42.382	35.243	64.478	37.002	35.404	39.502
b1632	rsxE	CDS	39.647	37.69	43.981	32.122	57.429	33.534	34.789	34.955	33.952	36.027	27.002	27.442	56.232	40.324	29.391	29.468	56.832	36.897	26.124	34.263
b1633	nth	CDS	42.622	40.577	57.582	46.672	63.276	33.044	32.96	31.577	43.479	48.485	34.189	30.074	80.628	60.427	31.062	34.051	58.147	35.252	33.084	38.365
b1634	dtpA	CDS	11.387	10.716	160.357	162.585	251.889	335.547	345.077	356.659	254.69	253.147	282.182	264.681	287.715	180.047	283.401	298.028	244.692	276.707	273.857	324.255
b1635	gstA	CDS	163.032	188.937	18.852	15.787	41.977	61.439	59.312	66.623	39.911	38.387	52.451	48.432	61.617	20.757	72.455	72.338	43.916	51.884	65.705	70.221
b1636	pdxY	CDS	32.442	25.624	39.188	35.172	73.605	84.753	88.499	76.123	75.619	64.713	63.562	55.821	173.6	40.338	132.101	138.333	66.916	73.661	73.842	83.029
b1637	tyrS	CDS	238.654	249.829	153.083	170.037	193.279	278.487	261.059	263.806	233.965	205.641	341.296	326.388	405.653	177.618	319.335	334.774	190.77	246.288	246.978	290.813
b1638	pdxH	CDS	75.461	74.636	36.986	44.069	73.202	115.955	120.658	126.511	92.274	88.889	125.553	122.556	231.272	45.328	144.817	137.834	76.874	107.678	97.682	122.608
b1639	mliC	CDS	11.724	14.094	6.491	8.392	9.335	10.41	8.196	10.024	7.137	9.754	14.05	16.322	24.847	7.232	17.959	19.856	8.535	7.444	12.344	16.365
b1640	anmK	CDS	22.298	26.769	10.417	8.165	20.187	13.108	15.417	16.708	17.927	15.06	19.969	25.599	20.4	8.062	22.046	24.617	17.544	13.761	21.581	20.575
b1641	slyB	CDS	870.045	962.585	1395.951	1132.74	430.804	1217.521	1095.557	1379.074	826.766	769.759	878.902	921.084	1147.328	1268.323	696.096	729.047	475.986	1081.807	1093.355	958.772
b1642	slyA	CDS	230.066	256	83.66	56.257	209.471	157.363	147.199	177.842	146.605	173.864	165.519	169.308	155.148	89.605	201.729	225.349	196.153	125.053	219.781	201.186
b1643	ydhI	CDS	14.162	6.953	30.808	22.946	20.964	20.89	16.79	19.893	7.816	10.044	17.157	16.349	21.956	29.159	14.655	9.815	29.302	25.817	14	16.885
b1644	ydhJ	CDS	9.257	9.169	18.55	16.227	13.695	9.362	8.245	10.413	7.402	7.692	9.42	6.886	16.063	19.788	9.804	7.484	10.782	9.318	10.47	12.248
b1645	ydhK	CDS	5.384	4.383	10.138	8.217	8.157	5.822	5.207	5.771	3.944	4.166	5.592	5.215	8.335	10.361	4.448	5.192	8.432	6.124	6.406	6.659
b1646	sodC	CDS	118.145	123.927	18.223	17.026	37.12	27.243	35.674	35.179	18.909	23.474	37.475	31.693	42.049	20.573	49.932	48.078	35.911	25.325	42.17	46.619
b1647	ydhF	CDS	86.434	93.629	28.014	29.387	34.84	34.974	37.867	43.209	32.215	26.748	37.785	38.755	32.803	30.152	46.037	49.455	34.162	29.127	46.555	49.036
b1648	ydhL	CDS	27.864	23.477	8.062	3.777	8.281	5.789	6.069	12.264	4.3	5.185	8.678	10.649	10.381	2.072	10.887	10.375	7.082	16.934	9.891	6.507
b1649	nemR	CDS	11.829	12.137	9.482	9.231	15.568	15.114	14.868	15.976	16.627	12.127	12.686	12.183	14.507	10.523	13.276	14.58	19.547	15.706	8.363	17.677
b1650	nemA	CDS	30.195	32.217	17.306	20.522	41.222	38.395	37.875	41.111	29.185	27	28.271	28.382	34.323	18.791	40.279	40.282	37.44	35.917	25.183	35.763
b1651	gloA	CDS	291.573	329.028	153.891	117.307	170.362	242.812	243.888	270.499	178.878	200.287	285.066	283.701	203.522	159.753	330.194	332.047	175.329	209.407	272.476	259.712
b1652	rnt	CDS	44.522	43.886	48.127	50.354	50.527	61.277	50.451	44.739	47.125	42.411	62.214	66.37	73.878	48.068	57.728	55.262	59.131	59.583	54.369	57.486
b1653	lhr	CDS	12.797	13.355	3.542	2.694	10.75	8.721	8.072	9.337	8.322	7.605	10.837	10.66	13.484	3.527	13.416	13.419	11.528	8.604	10.576	13.565
b1654	grxD	CDS	498.593	607.16	566.689	479.806	554.516	553.237	555.733	506.43	635.239	683.703	496.442	553.253	704.327	596.322	815.999	780.664	476.706	453.291	682.784	600.939
b1655	mepH	CDS	26.25	25.666	19.025	20.981	12.056	20.492	20.143	18.514	22.895	20.552	15.921	20.005	28.522	17.486	19.759	21.36	11.367	23.426	18.05	20.573
b1656	sodB	CDS	24.389	26.578	540.679	531.568	327.725	526.453	519.444	575.016	472.132	416.063	515.043	560.481	1005.826	528.524	270.566	312.881	326.845	536.478	288.769	306.443
b1657	ydhP	CDS	15.461	15.038	7.205	5.595	58.941	25.518	23.029	28.229	15.922	13.594	36.83	41.245	43.343	7.351	24.51	26.714	55.039	23.018	23.518	31.143
b1658	purR	CDS	206.073	209.667	110.315	95.21	165.031	188.288	174.704	172.33	258.533	241.18	229.57	242.829	255.124	114.214	265.281	272.578	172.103	164.805	213.13	227.419
b1659	ydhB	CDS	14.61	17.547	9.825	6.53	7.349	10.234	8.474	11.781	9.246	8.756	8.876	12.842	10.614	9.272	7.445	10.254	7.339	7.994	8.616	11.228
b1660	ydhC	CDS	16.024	13.815	15.925	16.992	25.211	55.062	36.609	56.995	11.484	10.579	9.615	9.07	14.051	19.977	6.783	9.569	23.44	37.329	15.803	21.689
b1661	cfa	CDS	411.866	445.041	36.444	40.581	104.729	171.341	224.768	254.581	126.161	121.382	259.804	260.46	590.393	38.64	309.983	295.238	112.047	147.668	165.85	160.262
b1662	ribC	CDS	142.077	156.816	103.11	83.766	123.9	133.3	142.112	151.822	93.07	115.277	180.43	187.83	147.173	101.061	145.123	159.937	127.083	129.116	185.894	153.446
b1663	mdtK	CDS	42.367	38.88	21.927	21.732	50.66	48.68	45.05	43.905	36.592	32.798	55.398	55.802	37.505	25.546	37.8	40.489	43.262	38.063	45.746	53.181
b1664	ydhQ	CDS	123.319	137.391	27.705	33.529	88.498	68.604	76.844	85.706	65.05	64.127	68.957	70.878	96.643	34.49	83.955	87.368	81.712	60.899	72.538	91.881
b1665	valV	tRNA	0	0	0	0	0	0	0	0	0	0	0	0	0	0	0	0	0	0	0	0
b1666	valW	tRNA	0	0	0	0	0	0	0	0	0	0	0	0	0	0	0	0	0	0	0	0
b1667	ydhR	CDS	337.604	338.734	93.938	63.189	243.872	151.886	141.939	201.06	149.778	124.287	167.722	175.483	323.409	60.603	265.113	288.657	296.461	196.745	234.854	146.933
b1668	ydhS	CDS	65.834	75.411	1.005	0.314	14.054	5.854	7.227	10.03	4.32	3.809	8.651	7.91	17.566	1.208	12.309	12.248	13.646	4.981	9.211	12.162
b1669	ydhT	CDS	5.925	4.25	1.303	0.588	4.308	6.027	4.287	4.614	1.79	1.896	5.672	6.929	4.771	1.559	4.781	3.788	3.494	3.516	4.28	3.682
b1670	ydhU	CDS	4.401	5.343	0.703	0.801	2.149	4.081	2.482	3.513	1.481	1.617	4.132	4.86	2.608	0.411	2.513	2.584	3.429	2.387	1.956	1.987
b1671	ydhX	CDS	2.298	4.489	0.551	0.151	1.411	2.794	2.488	6.463	1.147	1.294	4.41	2.999	0.99	0.743	1.524	2.302	2.468	0.734	2.581	1.313
b1672	ydhW	CDS	4.547	5.25	1.564	2.564	2.875	3.976	3.331	7.356	0.858	2.129	3.711	6.022	2.385	1.496	1.328	1.567	1.874	2.481	3.33	3.816
b1673	ydhV	CDS	1.243	0.948	0.318	0.359	0.425	2.102	1.064	2.836	0.277	0.502	2.158	2.352	0.93	0.449	1.667	1.729	1.143	0.722	1.603	1.996
b1674	ydhY	CDS	0.327	1.187	0.845	0	0.951	2.498	2.323	2.908	0.38	0.69	1.582	2.761	0.604	0.436	3.405	4.024	1.046	1.353	1.678	1.557
b1675	fumD	CDS	78.085	59.736	51.55	35.967	37.854	42.099	32.696	55.072	42.339	35.551	79.34	68.31	24.629	24.148	60.692	68.334	72.846	80.817	63.202	34.703
b1676	pykF	CDS	457.601	411.435	412.473	448.193	305.24	797.93	750.715	825.3	393.652	400.978	676.183	603.221	403.665	520.853	1163.098	1128.504	336.784	549.564	541.133	725.643
b1677	lpp	CDS	24377.209	24297.269	32779.795	23081.698	10861.027	17689.847	17971.381	26929.881	8365.769	7694.656	19296.127	23462.301	11803.634	16636.839	9084.735	9068.584	18248.88	38510.129	18040.328	5780.298
b1678	ldtE	CDS	88.414	103.243	3.163	3.006	41.23	23.575	26.448	32.501	24.382	20.132	26.447	21.164	37.656	3.562	45.909	47.074	39.431	19.465	40.263	46.874
b1679	sufE	CDS	175.42	171.001	3.369	1.811	36.459	9.934	11.164	13.305	27.097	30.098	13.318	11.533	42.579	2.444	51.119	54.762	33.773	8.461	42.438	65.224
b1680	sufS	CDS	191.229	182.778	2.792	2.309	29.969	7.758	9.926	11.648	27.502	32.455	11.371	11.344	36.677	2.28	48.722	44.409	29.313	7.681	42	56.434
b1681	sufD	CDS	212.93	199.353	2.698	2.316	27.322	6.95	9.385	11.345	32.183	36.555	18.264	13.676	45.471	2.951	47.845	49.995	26.191	5.969	46.276	65.988
b1682	sufC	CDS	200.652	185.082	2.405	1.955	24.842	6.323	8.495	12.204	37.266	35.958	20.047	19.351	49.522	1.997	54.471	55.351	18.431	5.471	36.294	60.364
b1683	sufB	CDS	218.577	231.625	2.879	4.179	19.6	7.028	8.844	10.678	34.927	37.993	25.51	25.911	47.178	2.89	54.005	52.073	17.64	6.093	38.597	59.361
b1684	sufA	CDS	192.823	222.632	1.997	3.002	16.898	8.762	11.418	21.671	31.482	28.076	27.683	28.673	44.955	1.145	42.398	40.665	11.713	8.654	35.164	41.174
b1685	ydiH	CDS	294.447	231.745	11.456	9.858	117.243	122.421	151.919	209.759	78.686	74.995	194.151	201.818	259.638	6.576	276.825	293.654	144.663	241.504	200.397	132.889
b1686	menI	CDS	117.823	130.042	17.205	14.702	55.547	67.85	62.647	78.333	75.33	63.642	110.878	108.386	129.141	15	85.357	97.731	53.822	46.563	66.096	77.97
b1687	ydiJ	CDS	86.847	90.426	7.437	8.285	38.526	37.183	38.182	42.654	52.751	51.064	75.395	71.746	92.692	8.099	64.634	67.369	41.28	31.564	43.496	63.78
b1688	ydiK	CDS	62.477	67.626	35.719	33.569	36.694	43.529	43.37	47.742	39.515	38.399	55.646	48.345	49.643	33.324	52.734	53.457	37.83	36.396	46.973	48.464
b1689	ydiL	CDS	2.297	1.787	0.129	0.987	1.113	0.991	0.874	0.584	0.445	0.455	0.278	0.154	0.53	0.418	0.893	0.918	0.272	0.375	0.756	0.365
b1690	ydiM	CDS	0.548	0.656	0.303	0.373	0.245	0.083	0.086	0	0.131	0.178	0.041	0.181	0.156	0.123	0.577	0.216	0.12	0.147	0.044	0.161
b1691	ydiN	CDS	0.344	0.924	0.146	0	0.118	0.04	0.329	0	0.125	0.214	0.353	0.26	0.1	0.236	0.503	0.854	0	0.176	0.128	0.206
b1692	ydiB	CDS	2.837	1.318	0.717	0.407	0.86	0.932	0.78	1.052	0.763	0.936	1.887	1.585	1.2	0.946	1.47	2.418	0.84	0.695	1.4	0.6
b1693	aroD	CDS	56.003	55.991	14.05	10.349	18.656	20.5	23.712	28.313	25.137	21.383	39.591	31.572	34.944	16.409	38.874	43.727	19.579	19.565	34.938	36.434
b1694	ydiF	CDS	1.67	0.966	0.173	0.315	0.716	0.348	0.619	0.392	0.365	0.475	0.652	0.585	0.277	0.654	0.998	0.903	0.441	0.14	0.439	0.612
b1695	ydiO	CDS	2.18	2.169	0.52	0.393	0.906	1.009	1.084	0.678	1.011	1.127	1.162	1.24	1.259	0.432	1.106	1.763	0.527	1.396	0.984	1.469
b1696	ydiP	CDS	10.676	11.599	2.374	0.939	3.105	3.379	2.51	3.085	2.785	3.144	4.35	5.243	4.91	2.78	4.752	4.67	2.343	2.155	4.319	5.636
b1697	ydiQ	CDS	1.172	1.807	0.241	0.197	0.649	0.462	1.258	0.783	0.346	0.919	0.454	0.467	1.031	0.26	1.083	1.67	0.825	0.292	0.741	0.298
b1698	ydiR	CDS	3.438	4.812	1.03	0.697	1.27	1.695	1.302	1.775	1.804	1.21	1.98	1.434	2.989	0.9	2.274	3.036	2.069	1.118	1.666	1.94
b1699	ydiS	CDS	1.509	1.751	0.643	0.059	1.849	0.529	1.149	1.373	1.169	0.902	1.365	1.193	1.662	0.809	1.408	1.879	1.656	1.125	1.401	1.034
b1700	ydiT	CDS	1.133	1.175	0.783	0.599	1.098	0.687	1.15	0.709	1.44	0.644	0.928	1.496	1.716	0.169	1.084	0.78	1.074	0.152	1.193	0.775
b1701	fadK	CDS	2.32	2.375	0.379	0.266	1.271	0.98	0.734	0.413	0.762	0.827	1.064	1.228	1.298	0.322	0.824	0.713	0.956	0.368	1.285	1.014
b1702	ppsA	CDS	266.988	257.263	6.022	6.71	44.504	55.466	55.864	50.54	66.027	62.354	32.829	34.493	182.965	6.395	166.43	174.846	42.093	59.474	31.977	38.729
b1703	ppsR	CDS	56.159	61.951	6.683	5.373	15.906	19.444	20.27	20.988	17.705	17.449	17.302	18.255	37.058	4.948	42.255	45.255	18.109	20.135	17.855	21.689
b1704	aroH	CDS	54.718	55.186	49.938	46.747	94.053	152.859	162.556	182.457	163.725	151.034	379.269	373.815	251.453	55.985	117.959	116.845	99.447	146.697	94.302	103.723
b1705	ydiE	CDS	65.389	62.291	15.595	14.162	92.381	25.786	24.382	32.017	118.527	126.513	163.225	165.745	153.743	13.465	82.978	79.177	111.798	40.242	130.105	80.995
b1706	ydiU	CDS	99.456	102.685	24.059	21.9	47.627	12.181	8.633	9.534	25.228	25.901	10.818	10.174	45.056	27.056	51.376	46.101	43.917	10.303	32.477	30.813
b1707	ydiV	CDS	31.435	30.002	16.871	10.72	50.136	25.648	26.919	36.773	18.531	22.807	42.608	47.187	31.935	16.155	48.152	43.409	47.713	25.802	46.623	41.237
b1708	nlpC	CDS	145.796	151.692	52.654	33.677	48.989	51.931	58.28	75.454	50.875	46.653	63.61	72.81	70.67	37.796	85.723	88.002	50.026	52.682	76.52	68.706
b1709	btuD	CDS	123.599	133.136	11.148	11.85	35.673	34.218	27.568	35.32	25.721	24.381	38.645	38.473	51.847	11.336	53.786	57.619	40.211	31.948	37.659	39.778
b1710	btuE	CDS	259.838	273.046	22.699	24.31	63.32	67.404	58.047	68.375	54.602	44.25	70.788	69.897	86.098	24.679	92.878	108.795	63.872	58.093	62.75	64.655
b1711	btuC	CDS	17.395	17.61	18.126	15.707	28.488	24.281	22.72	19.41	20.339	21.094	27.801	29.134	28.483	18.321	28.778	28.889	26.089	22.08	25.464	19.766
b1712	ihfA	CDS	2263.853	2742.981	945.193	936.577	1927.48	1702.563	1661.388	1756.04	1996.289	2115.283	1503.65	1548.189	1526.498	1137.118	1556.215	1590.973	1835.788	1348.488	1901.303	1724.288
b1713	pheT	CDS	278.17	248.447	204.865	225.083	256.897	262.039	275.741	263.781	238.113	235.756	226.06	195.762	281.826	259.038	192.382	195.988	227.058	242.432	170.941	278.608
b1714	pheS	CDS	217.655	185.368	220.1	240.024	213.327	247.151	248.873	239.14	230.09	239.351	227.048	201.36	307.454	262.81	185.871	201.073	206.914	236.993	178.418	262.452
b1715	pheM	CDS	360.982	350.824	78.824	101.826	474.755	443.442	390.697	460.752	329.304	284.923	564.192	545.956	853.602	85.072	465.916	419.367	453.261	332.482	431.624	468.486
b1716	rplT	CDS	5429.228	5451.526	10059.827	8523.013	6592.764	8405.273	8698.747	7942.463	10872.521	11366.007	7768.11	7487.309	8574.894	10928.478	6330.667	6088.6	5973.605	7437.311	7919.829	7778.935
b1717	rpmI	CDS	6479.846	6544.388	10954.236	10893.03	7292.465	9007.759	9729.73	8176.303	12022.674	13396.409	8272.302	8198.367	9432.759	12081.809	6760.056	6805.443	6330.571	7856.411	9156.202	9272.444
b1718	infC	CDS	3377.495	3182.503	4225.285	3893.175	3623.388	4170.535	3831.406	3851.393	3576.748	3528.012	3827.303	3857.668	4590.178	3588.757	3125.149	3168.903	3721.293	4688.787	3630.151	3604.534
b1719	thrS	CDS	629.798	659.754	417.828	451.525	863.283	770.076	709.401	735.543	642.823	657.381	693.026	704.463	751.739	482.804	634.975	642.522	830.139	719.103	793.198	971.644
b1722	ydiY	CDS	25.52	23.881	101.114	94.67	47.065	57.374	46.807	50.379	42.186	39.06	42.858	44.1	121.162	104.937	35.936	35.223	46.836	57.078	36.324	37.463
b1723	pfkB	CDS	166.459	167.353	16.643	15.269	44.822	58.232	65.16	75.006	45.241	47.002	84.938	84.689	160.941	15.503	141.296	146.271	47.989	51.625	68.224	81.019
b1724	ydiZ	CDS	325.951	328.064	5.066	6.921	75.465	42.359	50.407	59.077	32.191	29.745	55.551	51.751	118.345	5.467	93.51	86.242	94.791	31.463	52.655	58.136
b1725	yniA	CDS	286.749	318.066	10.861	7.076	74.208	41.483	48.874	66.858	31.164	28.338	59.09	61.09	108.86	7.391	81.565	79.91	83.083	37.348	76.386	67.561
b1726	yniB	CDS	81.971	86.216	50.784	31.881	73.924	58.609	59.765	59.177	44.251	50.573	63.9	66.835	75.172	42.125	65.032	62.353	82.296	57.054	78.87	70.278
b1727	hxpB	CDS	50.248	58.717	50.473	43.881	29.186	51.576	49.061	48.513	41.295	43.587	47.734	51.265	38.372	48.751	52.296	51.618	33.102	39.788	51.695	51.354
b1728	ydjM	CDS	5.809	4.227	16.213	10.565	10.424	6.155	6.425	7.669	9.134	7.781	8.726	7.44	9.712	16.32	9.165	10.644	12.079	6.952	6.299	7.377
b1729	tcyP	CDS	288.318	271.503	11.252	8.645	375.233	853.374	840.363	803.283	739.147	729.369	517.959	470.415	334.945	12.429	541.497	581.214	387.916	847.868	544.607	722.52
b1730	ydjO	CDS	1.466	1.322	0.115	0	0.803	0.566	0.906	0.259	0.329	0.404	1.172	0.615	1.177	0.433	1.11	0.978	1.51	1	0.738	1.052
b1731	cedA	CDS	31.421	20.343	45.497	22.379	18.197	19.126	17.981	22.296	18.512	21.818	27.753	30.987	38.156	27.212	36.715	33.437	39.97	38.964	19.094	11.782
b1732	katE	CDS	241.878	228.318	0.265	0.557	24.051	20.994	27.963	34.868	6.551	5.549	27.709	23.302	60.314	0.308	59.388	60.601	25.742	18.145	12.522	18.985
b1733	chbG	CDS	31.19	39.051	9.336	7.284	16.164	13.573	13.802	15.385	14.854	14.463	14.413	15.023	15.853	10.308	20.35	19.134	14.86	8.873	18.416	19.043
b1734	chbF	CDS	4.943	3.929	1.328	1.358	3.121	1.55	1.269	1.906	1.506	1.499	2.675	2.559	2.401	1.451	3.65	2.761	3.464	2.014	3.35	3.919
b1735	chbR	CDS	9.574	11.602	5.328	7.466	9.371	7.161	7.312	7.107	5.525	6.899	8.323	8.867	8.642	6.075	8.769	10.338	11.003	5.113	9.632	13.816
b1736	chbA	CDS	8.249	11.131	5.381	6.24	7.219	5.829	5.78	7.495	5.88	5.78	5.086	4.541	6.469	5.666	8.987	9.428	8.163	6.044	11.99	10.103
b1737	chbC	CDS	8.918	9.798	6.051	4.65	4.405	2.268	1.588	2.971	3.135	2.627	2.426	2.305	4.804	3.585	3.165	4.894	4.324	2.531	4.208	4.094
b1738	chbB	CDS	62.977	70.708	34.585	28.236	44.653	32.105	40.187	36.84	32.892	35.729	21.627	24.998	45.39	29.583	43.279	36.744	51.438	30.331	57.903	47.027
b1739	osmE	CDS	1457.644	1917.504	78.135	39.808	579.057	357.505	435.46	543.08	178.442	171.394	381.778	456.72	581.621	61.597	498.913	548.177	590.214	302.488	643.934	490.597
b1740	nadE	CDS	217.414	244.719	61.644	51.509	111.608	104.942	106.168	128.036	90.06	88.009	175.831	183.207	147.935	62.987	158.548	169.276	117.362	94.34	139.053	154.339
b1741	cho	CDS	23.198	25.081	6.588	8.562	26.912	15.816	12.828	18.421	16.986	15.901	22.672	24.077	27.986	7.894	24.544	27.229	24.61	14.083	22.723	25.499
b1742	ves	CDS	2.847	3.138	0.72	1.399	2.933	1.666	3.161	1.899	0.643	0.657	2.066	2.386	2.409	1.295	2.213	1.479	2.108	2.016	1.499	1.13
b1743	spy	CDS	35.849	41.124	11.469	10.361	13.188	7.9	9.74	7.611	7.187	9.684	9.387	9.16	20.506	12.89	16.522	19.415	16.088	9.006	12.323	11.112
b1744	astE	CDS	4.971	5.156	0.19	0.156	11.588	1.72	2.523	1.263	2.103	1.787	0.614	0.624	3.808	0.205	2.532	1.927	11.727	4.079	2.422	3.693
b1745	astB	CDS	11.305	12.3	1.063	0.843	27.559	7.085	4.741	5.194	5.848	5.374	1.9	1.922	10.395	1.128	5.974	5.997	24.607	9.089	7.166	8.642
b1746	astD	CDS	10.602	12.381	1.557	0.987	29.377	10.486	7.403	8.26	7.067	7.572	1.157	1.375	11.749	0.79	5.946	4.718	34.33	11.218	8.554	12.362
b1747	astA	CDS	12.997	10.759	0.89	0.511	40.827	13.716	5.93	12.357	8.002	8.442	0.647	0.637	27.271	0.769	6.188	5.16	38.006	12.773	13.006	21.972
b1748	astC	CDS	10.912	12.19	0.755	1.32	37.782	13.468	6.518	11.754	12.917	10.811	0.467	0.765	34.869	0.651	11.378	9.15	38.044	10.626	13.831	22.382
b1749	xthA	CDS	59.943	68.634	84.311	60.587	74.187	92.085	83.793	90.44	93.125	91.774	130.574	143.569	72.062	90.563	92.471	92.808	73.658	90.984	78.356	76.194
b1750	ydjX	CDS	1.802	1.159	1.49	2.337	6.184	4.903	3.036	1.832	1.34	1.255	2.58	3.595	1.464	2.482	3.272	4.101	5.054	4.868	3.946	2.196
b1751	ydjY	CDS	4.459	4.743	2.242	2.265	2.345	1.9	2.8	4.188	1.405	2.713	3.145	3.891	2.837	2.567	3.478	3.576	3.152	1.68	5.053	5.806
b1752	ydjZ	CDS	8.034	7.057	2.895	1.138	3.544	2.212	3.894	4.452	2.878	1.834	4.517	5.24	5.523	2.212	2.61	3.424	4.047	2.334	5.449	5.422
b1753	ynjA	CDS	16.801	22.608	6.041	5.045	9.683	5.337	8.385	8.256	10.411	7.982	14.723	14.516	11.834	8.331	12.827	11.279	12.517	7.484	10.319	11.259
b1754	ynjB	CDS	16.971	18.447	4.914	4.142	6.961	7.381	5.037	7.209	5.964	6.189	11.175	13.446	13.323	5.474	9.42	9.602	8.76	5.339	8.599	11.597
b1755	ynjC	CDS	8.841	9.794	3.164	1.754	5.628	5.361	3.911	4.714	3.463	3.487	7.425	10.055	5.913	2.638	5.041	5.375	5.707	3.373	7.289	5.634
b1756	ynjD	CDS	10.343	13.086	6.586	7.314	8.698	8.574	9.147	8.921	6.838	6.866	11.904	9.497	10.995	4.789	9.354	9.769	9.393	6.385	9.817	7.313
b1757	ynjE	CDS	15.338	12.821	6.832	4.697	6.078	9.54	12.209	12.088	3.601	3.888	11.62	12.711	9.186	4.105	11.888	15.555	6.126	8.707	18.582	12.188
b1758	ynjF	CDS	26.406	17.034	11.795	9.325	21.042	18.629	13.904	17.197	10.568	13.067	19.084	19.029	24.072	11.369	15.085	14.878	23.539	18.483	14.857	13.936
b1759	nudG	CDS	19.593	13.419	28.114	19.129	6.819	17.211	11.474	10.342	18.03	14.188	20.054	16.839	20.561	18.766	17.025	16.382	11.784	12.917	13.224	12.12
b1760	ynjH	CDS	12.576	14.214	4.387	2.767	6.552	4.996	6.478	6.106	5.234	5.152	10.535	8.858	7.393	4.371	5.836	9.841	6.582	5.399	5.534	5.959
b1761	gdhA	CDS	677.985	655.105	36.434	33.307	75.006	49.767	56.776	60.235	70.723	73.38	54.937	49.605	136.989	37.584	76.292	74.741	71.256	42.635	59.573	73.976
b1762	ynjI	CDS	3.003	3.217	3.717	4.837	18.852	8.007	5.346	6.806	6.202	6.34	7.24	5.649	6.847	3.773	7.101	7.05	16.514	8.924	8.396	10.563
b1763	topB	CDS	52.536	54.903	52.957	55.782	77.995	69.573	68.055	62.211	81.598	78.75	61.757	62.54	88.069	63.908	69.119	68.949	74.529	62.577	79.94	99.657
b1764	selD	CDS	125.188	132.353	91.624	94.558	141.151	123.635	134.125	130.138	145.186	141.156	118.055	113.32	157.051	103.054	133.192	143.699	122.34	118.456	147.285	173.763
b1765	ydjA	CDS	133.029	142.614	60.587	44.972	142.391	70.561	76.61	70.026	114.573	102.514	84.712	78.958	106.152	61.516	120.412	118.232	104.342	75.974	104.974	125.538
b1766	sppA	CDS	56.431	54.558	46.81	46.639	61.242	62.298	58.234	61.409	43.633	42.33	64.541	60.171	92.522	46.638	64.002	59.986	59.521	57.433	56.829	77.226
b1767	ansA	CDS	67.997	64.209	47.764	49.487	41.086	52.903	45.418	49.995	53.757	47.822	57.608	53.692	69.679	48.202	57.336	57.247	43.669	47.165	41.327	50.384
b1768	pncA	CDS	87.122	86.646	54.784	66.55	55.952	68.853	65.222	63.293	59.271	57.301	76.582	73.326	81.004	70.162	78.716	83.132	59.646	60.593	62.357	64.611
b1769	ydjE	CDS	2.3	1.76	2.271	2.853	1.426	1.301	0.727	0.882	1.207	1.075	1.642	1.496	1.717	1.61	3.47	4.388	1.429	0.92	1.826	1.101
b1770	ydjF	CDS	19.849	18.699	21.121	15.06	9.426	11.249	9.937	10.982	10.878	10.549	11.302	11.152	11.551	19.062	15.365	14.417	9.981	8.179	17.487	15.174
b1771	ydjG	CDS	7.313	6.773	3.522	3.08	4.837	4.352	3.95	2.655	3.588	2.647	4.473	4.566	3.793	3.015	5.262	6.546	4.505	3.756	3.162	4.643
b1772	ydjH	CDS	3.757	1.822	0.826	1.328	1.441	1.945	1.646	2.143	1.033	1.227	1.962	1.739	2.262	1.18	2.823	1.659	1.767	1.955	1.679	2.128
b1773	ydjI	CDS	2.602	3.937	0.688	0.902	2.196	2.022	1.46	2.49	1.549	2.682	2.251	2.397	1.922	2.168	4.149	2.466	2.408	1.868	2.288	3.887
b1774	ydjJ	CDS	1.742	1.757	1.081	0.772	0.666	0.702	0.947	0.349	0.887	0.622	0.95	0.79	0.634	0.738	1.312	1.255	0.977	0.342	0.698	1.309
b1775	ydjK	CDS	1.615	1.464	1.602	1.314	0.504	0.439	0.433	0.68	0.422	0.353	0.647	0.717	0.64	1.567	0.554	1.092	0.774	0.647	1.036	1.202
b1776	ydjL	CDS	3.093	2.912	1.839	2.571	1.153	1.22	0.845	0.629	1.425	0.904	1.105	1.582	1.406	3.485	2.485	1.43	1.488	0.663	1.478	2.205
b1777	yeaC	CDS	295.073	369.847	152.118	105.964	228.945	137.77	116.035	121.937	246.493	231.557	86.278	69.76	267.083	159.259	329.023	322.83	172.019	131.695	174.804	245.016
b1778	msrB	CDS	301.891	313.731	111.437	97.119	176.053	98.292	68.098	91.607	181.207	165.238	54.977	57.285	210.399	94.091	235.436	226.967	156.718	119.206	130.908	154.653
b1779	gapA	CDS	3336.488	3390.239	3484.396	3060.143	2601.71	7223.459	7081.838	8210.631	3383.621	3347.259	7103.868	6891.17	4180.304	4126.936	6756.347	6764.381	2797.141	4932.054	7525.736	7972.693
b1780	yeaD	CDS	66.009	60.182	37.685	39.657	48.617	199.791	178.735	231.397	66.858	65.836	135.875	118.122	73.194	49.099	161.298	157.411	44.558	145.062	132.474	191.122
b1781	yeaE	CDS	38.208	34.629	12.365	11.896	32.483	20.798	20.35	22.118	20.21	21.102	34.479	29.924	35.299	15.351	34.845	27.245	33.086	17.525	32.214	26.674
b1782	mipA	CDS	266.816	268.124	368.249	332.522	324.108	546.237	482.522	516.767	353.216	367.289	435.232	436.054	548.542	398.404	505.252	518.638	322.1	487.423	382.402	441.231
b1783	yeaG	CDS	341.2	403.1	2.309	1.978	78.801	35.011	33.71	47.034	21.279	21.332	33.673	35.164	92.998	2.133	56.086	60.142	74.339	25.62	54.009	60.091
b1784	yeaH	CDS	114.779	120.179	0.466	0.51	32.426	14.794	11.221	17.081	6.636	6.531	11.161	11.301	29.032	0.542	17.917	21.077	33.624	7.965	20.379	28.48
b1785	cdgI	CDS	0.903	1.477	0.905	0	1.818	1.472	3.63	3.106	0.394	0.44	1.646	2.607	0.94	0.808	8.117	7.813	1.514	1.573	7.64	4.673
b1786	dgcJ	CDS	9.933	8.734	12.914	11.465	11.363	6.488	4.431	6.97	6.584	5.461	5.986	6.377	35.196	9.287	9.489	10.262	12.735	6.29	10.458	8.335
b1787	yeaK	CDS	56.531	63.069	44.421	44.209	49.585	59.289	49.333	62.69	64.947	67.356	57.852	59.978	94.361	39.803	72.831	73.912	64.463	57.156	74.078	64.164
b1788	yoaI	CDS	6.344	9.112	2.194	0	1.893	5.292	4.459	1.985	9.073	8.759	5.667	3.141	6.007	1.894	0	9.361	7.4	5.955	3.597	0
b1789	yeaL	CDS	17.425	12.843	16.18	13.968	24.453	23.055	23.273	22.376	21.312	20.212	24.738	25.575	36.546	20.688	19.817	22.722	28.573	18.484	24.744	19.506
b1790	nimR	CDS	12.842	12.998	9.135	7.657	6.709	6.637	8.479	7.985	8.499	7.305	9.893	8.692	12.2	7.621	10.621	10.762	7.917	6.303	9.845	8.153
b1791	nimT	CDS	14.523	10.591	4.384	6.624	5.675	7.907	6.469	8.925	3.94	3.089	5.16	6.115	10.059	6.73	4.259	4.102	5.732	7.859	4.222	6.11
b1792	yeaO	CDS	71.417	95.542	18.731	9.043	24.556	34.986	43.795	38.996	26.614	22.464	41.038	47.46	41.234	19.144	52.557	57.241	25.468	26.951	65.813	55.345
b1793	yoaF	CDS	30.746	41.273	42.272	39.098	35.85	37.839	40.185	42.085	35.905	46.25	53.476	50.22	54.912	31	40.236	33.405	40.946	28.373	50.991	35.468
b1794	dgcP	CDS	75.117	67.92	20.429	18.355	73.242	69.968	57.871	57.376	50.577	52.807	72.762	75.747	81.425	20.061	78.261	67.378	73.556	58.918	65.417	73.058
b1795	yeaQ	CDS	1069.322	941.422	47.916	22.851	501.626	339.632	379.361	588.319	160.897	147.307	359.856	321.385	958.27	28.353	525.94	576.313	782.87	469.038	323.501	185.272
b1796	yoaG	CDS	1.96	8.423	5.79	3.715	2.986	2.346	2.132	3.558	1.157	3.104	1.219	3.754	96.507	5.569	5.224	7.698	2.654	0.61	1.327	0.889
b1797	yeaR	CDS	1.708	2.215	5.118	4.546	1.932	0.351	1.228	2.388	1.323	1.728	0.62	1.908	75.514	6.008	3.54	5.187	3.372	1.179	2.173	1.175
b1798	leuE	CDS	14.916	19.632	33.306	29.471	45.252	35.893	29.142	29.023	28.905	31.664	53.7	48.597	61.692	32.522	52.757	56.707	41.496	32.5	48.465	38.287
b1799	dmlR	CDS	43.757	46.194	10.619	11.498	8.603	6.233	7.937	9.923	9.794	7.611	11.323	14.99	15.154	10.546	18.346	18.934	8.304	6.622	18.159	16.196
b1800	dmlA	CDS	6.795	8.859	1.739	1.298	2.104	2.977	3.065	3.934	3.557	2.64	4.886	5.162	5.459	1.602	5.281	5.068	2.459	4.071	3.974	3.235
b1801	yeaV	CDS	1.754	1.36	0.255	0.209	0.447	0.105	0.036	0.126	0.073	0.262	0.291	0.19	0.393	0.275	0.353	0.861	0.269	0.247	0.41	0.292
b1802	yeaW	CDS	1.389	1.181	0.573	0.045	0.397	0.853	0.324	0.671	0.565	0.769	0.771	0.684	1.149	0.442	0.566	0.815	0.82	0.496	0.575	1.099
b1803	yeaX	CDS	5.039	5.282	1.86	0.99	0.411	1.412	1.238	2.157	0.657	1.232	2.361	2.276	2.84	0.978	2.045	2.035	0.754	1.04	1.452	2.122
b1804	rnd	CDS	40.227	41.963	52.518	53.3	70.958	60.618	58.518	56.852	48.514	51.461	56.819	54.548	84.127	55.425	42.682	44.062	75.063	54.105	65.624	71.932
b1805	fadD	CDS	69.373	69.061	37.35	30.941	34.036	21.559	24.033	19.775	23.072	23.071	24.161	24.498	37.654	38.703	28.972	27.147	32.765	23.351	22.976	27.131
b1806	yeaY	CDS	86.066	86.674	84.019	84.096	130.996	79.901	83.878	81.723	79.931	78.314	84.946	79.61	140.508	86.407	103.091	99.809	124.497	81.611	101.509	106.098
b1807	tsaB	CDS	58.606	51.36	64.499	62.797	66.709	60.644	54.744	54.49	66.687	66.497	72.813	77.152	129.093	65.147	83.047	80.354	70.892	60.03	73.255	69.508
b1808	yoaA	CDS	25.327	28.246	22.563	17.47	38.998	23.131	23.545	21.345	22.82	24.12	31.553	30.659	35.712	20.046	31.197	28.906	37.941	23.534	31.96	28.278
b1809	yoaB	CDS	223.392	259.613	178.255	127.854	196.863	238.536	242.892	250.812	269.835	284.296	233.276	245.338	258.878	185.611	363.152	359.349	193.551	198.713	341.702	291.955
b1810	yoaC	CDS	133.062	163.718	24.261	17.792	51.34	38.394	49.935	49.49	23.639	20.738	60.001	65.222	35.952	24.03	49.92	58.537	56.82	33.943	58.629	44.463
b1811	yoaH	CDS	74.588	64.377	82.918	63.501	93.847	87.004	91.028	83.931	63.509	76.04	75.483	101.069	103.722	48.336	104.088	117.219	132.201	150.609	93.518	71.936
b1812	pabB	CDS	19.865	18.987	10.755	11.054	14.482	17.192	16.498	19.736	15.834	13.624	20.297	20.076	24.822	10.422	19.043	18.162	16.081	15.838	18.361	18.058
b1813	nudL	CDS	44.783	41.817	19.89	16.871	26.687	27.441	33.15	35	28.473	26.349	37.041	36.309	55.449	17.732	38.522	33.782	32.879	28.849	37.04	41.805
b1814	sdaA	CDS	24.852	22.742	126.352	127.415	117.676	138.565	137.07	140.981	89.835	83.388	69.967	70.625	70.005	131.633	113.542	120.923	143.628	142.231	118.894	122.365
b1815	pdeD	CDS	4.743	8.444	0.605	0.819	3.263	1.927	2.472	1.531	1.258	1.455	0.961	2.131	3.077	1.119	2.79	3.278	3.888	1.788	2.193	1.913
b1816	yoaE	CDS	47.228	53.001	22.929	26.309	82.232	52.514	44.215	48.08	32.308	30.698	35.924	38.106	27.304	24.843	51.489	51.07	84.324	45.035	55.755	61.16
b1817	manX	CDS	525.826	495.048	603.974	693.32	403.348	314.104	287.96	368.096	204.563	204.375	152.537	148.234	138.672	684.559	478.74	435.425	551.712	240.08	943.872	1083.454
b1818	manY	CDS	548.741	490.872	505.919	538.425	350.329	316.609	257.352	356.894	158.606	151.964	168.355	167.494	125.754	597.539	333.791	301.33	482.514	218.458	651.477	910.579
b1819	manZ	CDS	708.207	657.857	683.066	807.578	488.032	477.111	359.166	477.355	221.417	201.158	268.685	248.555	163.497	832.969	429.447	388.657	680.918	321.124	851.343	1100.381
b1820	yobD	CDS	34.888	28.604	64.582	71.965	46.869	39.072	25.611	31.041	19.947	23.691	24.415	19.817	24.941	64.882	44.845	43.97	69.513	26.272	109.963	138.073
b1821	mntP	CDS	1.536	0.937	42.247	34.812	6.66	3.653	2.936	4.226	4.2	3.626	3.673	2.908	6.563	37.354	8.092	8.899	8.479	5.12	7.137	5.394
b1822	rlmA	CDS	54.343	55.452	39.241	35.372	73.667	52.577	45.658	43.991	51.225	52.029	58.709	62.155	76.935	44.561	68.054	62.856	76.083	50.672	57.15	60.489
b1823	cspC	CDS	6450.094	7146.705	6137.938	4733.836	6427.534	5904.189	5761.751	6567.21	4397.722	5150.898	7801.252	9374.039	6277.672	5411.729	6235.085	6246.193	7205.926	5535.933	10903.768	7267.262
b1824	yobF	CDS	1983.195	1801.183	1578.073	1231.04	915.526	954.241	896.371	1181.185	780.995	810.926	1675.291	1848.29	1541.811	668.594	1226.082	1260.921	1558.759	2013.501	1571.942	919.756
b1825	yebO	CDS	259.865	238.737	687.228	510.704	655.376	556.758	484.759	575.398	564.889	540.899	518.083	563.743	775.395	534.116	489.68	513.401	711.424	666.515	511.71	385.547
b1826	mgrB	CDS	78.111	71.427	207.136	142.319	80.046	78.234	52.016	88.272	90.412	90.353	96.075	83.206	137.756	110.828	39.829	61.203	112.641	183.92	83.74	49.478
b1827	kdgR	CDS	105.657	116.377	108.068	86.656	61.979	106.969	101.667	113.531	81.925	74.25	109.129	103.956	106.159	106.34	89.073	85.3	64.445	96.767	104.909	88.318
b1828	yebQ	CDS	5.035	3.211	2.548	2.492	6.69	2.941	2.65	2.692	2.388	2.52	2.707	2.8	10.925	2.714	2.273	2.814	6.928	2.86	2.003	2.178
b1829	htpX	CDS	208.75	208.763	234.246	189.768	299.792	270.578	224.812	249.371	211.636	207.871	214.878	219.848	162.62	239.737	217.192	225.775	328.383	243.462	228.536	235.777
b1830	prc	CDS	318.365	338.75	165.929	170.241	311.948	289.453	264.306	258.95	249.703	250.826	309.781	290.864	367.963	194.113	272.543	262.536	309.976	249.007	290.817	336.404
b1831	proQ	CDS	540.549	545.847	644.559	578.634	546.592	684.712	634.981	638.966	637.547	633.79	671.485	666.307	852.718	670.401	599.755	590.016	546.741	674.655	553.964	631.452
b1832	msrC	CDS	408.868	434.527	197.583	179.473	238.641	162.208	152.549	183.745	246.34	267.129	294.337	280.715	410.171	191.531	229.251	233.223	262.224	171.742	221.5	241.978
b1833	yebS	CDS	25.921	29.248	12.377	9.726	32.155	15.817	12.984	15.904	12.201	13.82	19.638	17.507	22.105	11.577	19.406	17.07	31.506	15.687	16.913	18.902
b1834	yebT	CDS	54.745	53.801	14.044	10.352	34.386	25.125	24.004	24.317	21.368	21.935	25.33	23.892	36.099	15.336	30.714	31.631	35.492	22.026	27.663	32.62
b1835	rsmF	CDS	26.778	23.68	22.041	24.88	23.531	26.698	23.732	26.825	25.378	25.096	33.644	32.328	40.232	26.015	39.63	33.946	27.115	24.967	30.648	39.831
b1836	yebV	CDS	1375.359	1170.534	13.995	8.711	156.179	77.803	99.203	159.802	37.962	37.664	76.159	92.067	272.256	10.279	133.37	120.546	240.155	137.377	101.759	79.069
b1837	yebW	CDS	81.402	96.067	11.037	9.441	37.78	28.68	33.594	39.343	13.782	13.525	27.893	30.344	77.2	8.027	36.178	29.691	51.852	38.614	24.447	20.334
b1838	pphA	CDS	16.379	18.204	2.524	1.533	26.09	2.614	3.484	4.678	3.142	2.8	8.378	7.947	9.408	0.832	5.529	8.876	33.78	3.943	4.024	4.655
b1839	yebY	CDS	80.162	101.725	123.516	100.413	172.876	122.013	108.747	105.713	194.828	201.37	150.139	143.753	298.956	134.324	183.914	202.613	144.413	117.009	184.655	208.045
b1840	yebZ	CDS	32.343	38.298	74.296	60.274	117.095	44.905	43.376	45.471	101.028	102.002	64.015	63.335	133.301	75.772	88.948	88.644	110.228	41.669	82.876	98.98
b1841	yobA	CDS	58.759	65.841	137.337	117.626	191.249	93.897	100.148	118.638	152.35	160.134	117.621	128.611	200.996	111.566	145.043	141.624	172.822	89.264	153.874	157.984
b1842	holE	CDS	39.708	34.056	56.635	47.956	33.338	52.924	45.261	69.009	43.072	41.921	48.299	47.824	84.918	40.893	53.244	49.357	52.558	117.745	47.647	31.548
b1843	yobB	CDS	30.848	33.414	14.584	10.347	38.189	36.409	36.3	37.347	25.495	27.256	32.681	38.816	42.817	13.886	45.298	45.33	36.515	33.853	51.859	38.228
b1844	exoX	CDS	49.118	64.059	21.053	21.949	25.554	22.135	21.693	26.873	26.382	23.827	37.92	41.947	41.669	24.109	43.926	43.437	25.93	26.204	28.034	34.742
b1845	ptrB	CDS	36.798	37.552	4.761	4.96	21.551	12.305	13.78	15.191	10.939	10.578	16.12	15.281	22.31	5.838	16.944	18.567	20.712	11.723	15.864	20.363
b1846	yebE	CDS	17.392	20.457	6.91	8.469	34.553	10.333	13.004	15.155	10.104	8.607	11.645	10.076	9.079	6.704	27.615	32.564	39.513	16.782	23.952	21.886
b1847	yebF	CDS	919.871	1029.006	57.098	52.046	431.845	226.909	232.687	232.458	305.684	315.2	295.301	280.814	473.056	79.102	714.207	713.628	414.152	168.264	371.248	360.423
b1848	yebG	CDS	125.643	107.772	79.072	77.693	148.88	137.755	113.863	175.441	197.51	168.247	223.398	233.825	117.153	45.788	316.445	355.777	215.366	215.328	149.159	117.502
b1849	purT	CDS	99.749	87.916	2.852	2.434	126.38	268.276	252.535	270.506	219.955	193.225	204.658	202.227	89.235	4.09	399.767	413.942	128.844	228.953	139.848	196.417
b1850	eda	CDS	193.52	208.274	188.64	166.316	147.349	310.548	300.347	318.697	270.967	256.887	337.533	326.819	328.29	201.038	413.73	395.147	155.6	261.849	281.404	278.969
b1851	edd	CDS	19.329	17.586	22.55	23.579	18.481	27.42	32.409	33.594	30.785	27.035	31.58	31.834	41.057	22.636	34.607	34.119	19.35	32.929	38.038	37.579
b1852	zwf	CDS	98.842	98.279	53.463	59.326	78.632	54.968	53.496	56.719	87.704	68.101	69.577	63.824	99.312	62.079	91.1	95.981	55.473	47.082	79.285	105.316
b1853	yebK	CDS	59.902	62.992	49.613	55.157	21.244	19.453	24.035	24.371	21.291	24.5	23.312	22.806	30.885	52.346	41.679	35.098	18.365	16.941	68.03	58.935
b1854	pykA	CDS	204.299	208.458	140.975	155.946	177.629	371.941	361.155	418.53	112.486	112.585	288.279	302.767	199.101	160.935	254.555	262.513	218.183	275.213	380.475	408.171
b1855	lpxM	CDS	104.649	96.467	54.549	43.723	59.038	45.945	43.293	40.572	43.341	42.578	41.119	43.201	102.268	63.221	48.058	44.291	56.608	39.837	46.571	48.399
b1856	mepM	CDS	970.199	966.897	58.792	62.4	108.981	43.55	41.813	40.4	52.224	49.581	37.2	37.784	115.278	67.755	57.658	60.573	101.11	39.159	70.571	87.617
b1857	znuA	CDS	4319.147	4427.114	62.779	63.927	90.847	49.463	47.305	50.811	59.759	63.928	35.423	34.197	96.403	71.139	52.662	48.53	93.041	44.518	95.097	114.409
b1858	znuC	CDS	248.626	273.58	25.196	29.406	37.756	33.646	34.712	40.381	30.347	35.207	37.781	38.677	56.066	25.714	35.783	37.487	30.095	28.475	42.534	49.79
b1859	znuB	CDS	198.846	211.336	24.176	15.663	37.768	29.148	30.078	28.168	31.546	30.078	34.383	36.571	43.253	24.1	31.012	31.221	35.681	27.786	39.401	44.165
b1860	ruvB	CDS	67.083	68.56	27.84	21.317	42.189	43.073	41.34	40.424	42.742	42.809	49.17	47.922	57.054	28.793	65.082	63.322	40.614	36.6	49.71	53.901
b1861	ruvA	CDS	48.773	44.035	31.539	27.234	36.979	39.127	35.57	42.689	43.801	38.718	51.653	59.138	47.151	27.905	69.402	66.168	37.415	43.02	43.594	39.923
b1862	yebB	CDS	0.68	1.939	0.84	1.336	1.401	0.168	0.086	0.691	0.614	0.718	1.234	0.911	1.36	0.412	1.48	3.695	1.852	0.815	1.521	0.647
b1863	ruvC	CDS	156.185	164.76	249.788	254.614	205.35	228.641	223.609	220.456	241.655	235.778	240.907	221.48	272.898	287.208	261.44	266.937	198.674	200.037	240.876	272.86
b1864	yebC	CDS	230.561	230.411	266.79	277.556	209.932	246.321	260.571	248.665	289.153	262.32	249.71	246.847	313.625	303.135	331.062	323.607	190.159	224.303	266.197	317.654
b1865	nudB	CDS	163.798	147.027	146.638	166.067	173.235	167.002	167.301	158.7	176.647	169.941	194.682	188.363	248.537	182.022	222.412	232.885	149.979	142.02	173.352	227.736
b1866	aspS	CDS	216.651	193.823	154.176	181.051	179.427	190.25	187.116	187.401	200.979	189.271	233.337	210.579	289.365	180.67	279.17	281.803	169.439	170.939	197.432	264.967
b1867	yecD	CDS	42.567	45.608	28.801	29.262	25.587	22.185	20.549	24.302	31.642	31.057	36.513	34.557	81.763	32.926	39.562	46.342	26.637	19.85	22.219	28.919
b1868	yecE	CDS	19.959	19.341	13.724	11.005	14.286	10.764	9.019	7.728	14.087	14.532	17.498	13.153	41.857	19.092	21.242	20.642	15.447	9.161	11.759	16.446
b1869	yecN	CDS	161.106	168.593	66.365	63.832	100.434	90.002	76.907	98.007	87.739	85.521	119.836	113.116	128.537	76.02	130.834	126.253	98.66	75.902	122.961	110.993
b1870	cmoA	CDS	76.245	75.053	55.291	51.47	63.006	56.834	50.093	50.1	57.405	57.481	71.848	69.294	79.69	60.61	79.616	74.201	56.69	45.322	63.743	73.245
b1871	cmoB	CDS	65.689	75.194	48.909	42.428	60.801	51.558	51.534	50.675	57.416	57.16	63.642	60.871	73.489	56.034	77.79	76.144	58.631	41.951	68.191	80.732
b1872	torZ	CDS	2.72	4.583	1.156	0.642	1.901	1.829	1.905	1.865	2.309	1.781	2.347	1.945	2.284	1.289	3.239	2.629	2.138	1.094	2.442	2.624
b1873	torY	CDS	1.676	1.231	0.251	0.366	1.715	0.092	0.236	0.237	0.433	0.737	0.811	0.349	0.974	0.09	3.328	3.541	1.897	0.142	0.343	0.591
b1874	cutC	CDS	76.557	74.787	33.424	28.952	101.13	34.491	34.294	37.903	28.8	26.832	46.633	45.691	56.826	30.549	50.888	53.421	154.533	34.767	50.739	52.002
b1875	yecM	CDS	50.204	54.749	28.639	26.909	28.215	23.121	20.733	29.723	30.522	29.34	40.929	40.955	43.996	27.84	42.035	42.008	34.688	26.742	36.92	36.034
b1876	argS	CDS	118.623	114.434	122.63	139.648	98.823	199.453	162.707	163.285	144.64	143.142	155.825	137.469	156.703	140.235	179.127	165.402	109.702	169.735	137.527	148.484
b1877	yecT	CDS	2.41	2.283	2.638	4.119	10.973	8.678	4.361	4.368	3.788	3.43	4.563	4.271	8.384	5.897	3.519	3.484	11.719	4.567	5.186	4.923
b1878	flhE	CDS	0.978	3.72	3.341	1.409	7.965	10.091	6.949	8.02	6.262	4.749	7.571	7.412	4.333	1.328	3.567	2.834	9.268	7.273	11.326	6.457
b1879	flhA	CDS	3.475	4.219	3.124	2.943	7.229	7.703	5.592	5.663	5.129	6.128	7.227	8.698	5.006	3.037	4.307	3.908	8.468	8.26	7.318	8.106
b1880	flhB	CDS	1.048	0.81	3.428	3.265	4.432	5.298	3.984	3.967	3.132	3.013	5.783	4.831	3.184	3.007	2.357	2.338	4.205	6.316	4.625	4.247
b1881	cheZ	CDS	8.421	9.148	2.107	0.625	7.318	6.462	7.056	6.219	4.144	5.745	9.379	9.203	6.063	2.698	6.62	7.416	6.626	7.928	5.103	6.002
b1882	cheY	CDS	7.687	7.905	1.299	0.904	7.198	7.513	7.736	8.683	4.885	4.716	10.235	7.822	4.771	0.637	4.412	8.317	9.837	8.646	5.81	5.339
b1883	cheB	CDS	0.903	1.114	0.373	0.767	1.278	1.732	1.338	1.464	1.487	0.927	3.164	2.382	1.382	0.781	1.669	0.936	1.989	1.85	1.413	2.448
b1884	cheR	CDS	1.666	1.266	1.124	0.702	2.193	2.494	1.238	1.361	0.799	1.037	3.283	3.479	1.026	0.231	1.776	1.636	1.974	2.256	2.757	1.511
b1885	tap	CDS	1.439	1.974	0.46	0.11	3.148	2.018	1.542	2.569	0.727	0.946	3.42	3.86	1.673	0.574	0.656	1.145	2.213	2.37	1.095	2.478
b1886	tar	CDS	1.511	1.215	0.499	0.136	2.571	3.192	2.488	2.884	0.828	0.977	4.923	4.894	0.873	0.688	0.805	0.946	2.659	3.87	1.623	1.331
b1887	cheW	CDS	6.355	4.641	2.057	0.2	4.288	7.969	6.038	5.685	4.725	3.757	7.035	6.161	2.002	2.614	3.54	4.485	3.902	8.064	4.389	3.615
b1888	cheA	CDS	1.891	1.948	0.727	0.653	3.502	2.995	2.912	2.466	1.401	1.308	3.861	3.804	1.557	1.189	2.092	1.667	3.151	3.307	1.538	2.483
b1889	motB	CDS	1.41	1.548	1.143	1.222	6.056	2.207	3.844	2.501	1.741	1.284	4.654	3.617	0.919	0.617	0.722	2.262	4.846	2.626	1.804	2.141
b1890	motA	CDS	1.875	0.898	1.063	1.474	8.113	3.84	4.862	3.96	1.818	1.066	6.561	7.396	1.35	0.952	1.435	1.734	7.793	5.482	2.37	3.114
b1891	flhC	CDS	34.693	31.076	15.435	16.089	11.885	11.735	15.227	14.936	23.857	23.733	17.685	15.188	17.648	16.143	35.771	32.593	12.749	10.221	47.849	53.83
b1892	flhD	CDS	48.762	49.596	23.23	15.637	20.595	19.214	24.378	27.606	35.735	36.374	24.652	24.741	23.181	19.689	57.373	47.418	18.955	15.714	59.563	64.511
b1893	insB-5	CDS	2.957	2.748	5.261	3.684	15.48	4.481	4.401	3.179	6.348	5.426	7.864	7.88	8.565	5.693	7.325	7.035	14.061	3.952	6.406	5.545
b1894	insA-5	CDS	4.166	5.225	9.644	7.787	29.74	11.182	8	9.324	8.27	10.212	11.935	13.83	17.211	7.791	8.857	8.604	32.832	11.235	11.903	11.092
b1895	uspC	CDS	27.234	31.72	12.886	11.033	17.719	22.61	40.982	51.852	14.557	15.637	26.47	22.036	24.7	10.314	29.858	35.436	14.037	20.717	57.726	45.957
b1896	otsA	CDS	173.814	194.063	2.78	3.216	44.035	23.416	22.723	27.766	13.482	13.952	28.239	29.506	83.236	2.878	50.02	48.121	45.207	16.94	29.57	32.237
b1897	otsB	CDS	139.624	139.988	2.185	1.572	43.729	12.898	13.02	20.194	10.439	9.287	24.979	23.055	64.767	0.652	33.853	41.434	44.229	14.525	16.637	22.258
b1900	araG	CDS	3.416	4.772	0.943	0.98	1.328	1.217	0.773	1.461	0.873	0.928	1.162	2.159	1.457	1.034	1.809	2.011	1.747	0.84	1.62	1.761
b1901	araF	CDS	6.47	5.772	0.861	0.763	1.355	0.765	1.051	1.105	0.802	1.148	1.703	1.888	1.848	0.778	1.77	2.449	1.128	0.767	1.471	2.235
b1902	ftnB	CDS	63.139	67.077	31.259	24.278	25.039	40.696	33.542	39.175	26.567	23.937	41.716	48.637	8.385	24.464	60.945	61.366	30.834	32.876	59.627	56.676
b1904	yecR	CDS	2.056	2.297	8.104	5.439	13.954	8.576	5.458	6.592	10.127	7.514	9.642	11.535	11.291	5.064	6.294	6.472	12.591	12.957	9.159	5.221
b1905	ftnA	CDS	50.832	56.784	201.098	153.184	46.192	551.749	494.778	630.477	40.065	38.022	247.737	271.941	39.516	185.292	55.537	55.921	67.97	448.411	48.319	49.519
b1906	yecH	CDS	6.405	9.745	11.516	1.049	22.565	45.046	54.4	69.243	11.467	15.103	63.844	66.412	26.544	5.386	46.733	53.24	41.077	90.998	89.697	47.716
b1907	tyrP	CDS	6.511	7.543	23.375	20.773	22.956	15.798	11.03	10.875	16.812	13.48	11.088	10.838	40.124	23.792	12.987	11.786	24.602	14.15	11.351	14.012
b1908	yecA	CDS	89.176	98.09	42.262	37.198	159.495	84.653	88.255	105.676	108.47	99.994	93.665	87.972	84.478	41.506	119.129	124.854	159.983	82.349	125.728	135.118
b1909	leuZ	tRNA	0	0	0	0	0	0	0	0	0	0	0	0	0	0	0	0	0	0	0	0
b1910	cysT	tRNA	0	0	0	0	0	0	0	0	0	0	0	0	0	0	0	0	0	0	0	0
b1911	glyW	tRNA	0	0	0	0	0	0	0	0	0	0	0	0	0	0	0	0	0	0	0	0
b1912	pgsA	CDS	104.681	103.599	88.02	81.217	126.472	114.702	128.145	148.552	96.69	94.945	151.652	150.42	148.322	87.209	105.225	125.025	123.267	109.072	159.353	158.461
b1913	uvrC	CDS	87.74	94.102	57.325	59.584	138.128	125.511	112.815	118.827	97.677	90.328	145.515	145.096	131.017	65.462	132.043	125.386	132.987	104.972	168.717	178.838
b1914	uvrY	CDS	129.24	131.715	138.408	113.698	200.663	237.407	207.272	207.548	177.863	169.709	259.182	257.117	182.358	135.72	224.5	223.507	199.281	218.55	266.685	229.766
b1915	yecF	CDS	36.895	26.932	199.209	183.958	81.371	99.353	95.131	109.284	66.331	52.056	80.111	83.909	88.724	118.99	47.3	69.603	136.086	200.482	60.188	42.655
b1916	sdiA	CDS	35.225	38.525	53.966	37.121	48.034	14.953	14.245	17.653	26.133	26.638	24.554	20.297	22.769	40.64	37.284	39.696	54.609	17.976	27.909	27.719
b1917	tcyN	CDS	96.635	89.792	10.798	10.967	42.195	38.577	42.449	36.736	45.298	43.646	38.722	34.525	78.11	9.805	66.985	63.699	42.63	32.028	57.536	72.196
b1918	tcyL	CDS	75.257	70.715	7.368	11.102	33.791	30.923	34.172	35.898	37.181	36.713	40.063	30.726	63.781	8.435	57.678	61.363	34.59	30.409	49.719	67.499
b1919	dcyD	CDS	94.466	97.855	11.365	14.82	39.742	39.898	48.801	49.087	52.575	55.278	43.734	41.152	66.972	15.061	75.22	79.103	35.894	40.748	55.019	74
b1920	tcyJ	CDS	640.448	653.854	25.362	24.328	279.184	536.753	671.531	626.019	465.809	461.803	435.947	392.968	276.156	24.89	537.503	590.471	275.255	548.877	772.585	724.515
b1921	fliZ	CDS	3.76	4.526	6.676	3.786	11.071	20.958	19.27	19.394	16.97	18.082	18.281	17.823	6.856	6.305	5.599	7.657	13.285	21.32	19.597	20.039
b1922	fliA	CDS	1.459	1.107	9.981	8.078	14.836	29.294	20.987	21.2	22.199	21.039	24.897	25.191	7.446	11.67	8.01	7.053	16.525	30.86	25.59	26.208
b1923	fliC	CDS	27.077	27.163	7.016	4.541	34.782	40.631	42.426	33.686	13.965	13.371	57.901	56.981	14.325	4.716	18.986	20.354	35.101	52.001	20.579	21.515
b1924	fliD	CDS	1.457	1.19	0.655	0.716	3.743	5.404	3.715	3.554	1.994	2.249	4.758	3.77	1.479	0.53	1.653	1.816	4.056	5.968	2.224	4.278
b1925	fliS	CDS	1.247	2.457	0.841	0.245	3.022	7.129	7.53	6.338	3.927	4.212	5.49	8.291	2.839	0.907	2.403	2.312	3.781	5.651	4.266	3.958
b1926	fliT	CDS	2.52	3.849	1.636	3.646	6.109	5.866	6.253	5.907	5.495	3.621	10.094	9.836	3.878	1.358	4.005	1.701	5.507	8.603	7.076	7.733
b1927	amyA	CDS	142.504	153.571	4.907	3.502	47.213	33.611	35.726	39.824	15.347	15.997	34.658	36.752	38.319	5.196	53.877	55.574	50.718	25.467	29.678	30.61
b1928	yedD	CDS	145.685	155.742	151.105	118.1	126.369	121.294	102.398	112.873	128.602	143.873	161.218	174.71	154.486	159.119	164.397	173.786	116.131	120.608	195.742	167.227
b1929	yedE	CDS	125.071	100.735	49.847	49.268	5.211	4.357	6.168	4.644	6.319	5.518	5.695	4.124	10.068	51.717	5.205	6.792	5.356	5.796	8.791	10.197
b1930	yedF	CDS	262.897	227.726	128.748	105.656	8.599	8.204	15.56	15.918	16.058	17.34	11.125	12.801	17.386	135.448	15.387	23.522	8.509	13.074	20.866	23.636
b1931	yedK	CDS	11.26	13.825	1.721	2.785	2.302	2.794	2.799	4.127	1.978	2.183	3.706	2.465	4.525	1.932	4.001	3.428	3.049	2.136	2.5	1.945
b1932	yedL	CDS	6.726	11.295	2.015	2.203	40.679	21.47	14.846	27.241	22.052	22.091	4.029	4.122	47.043	2.589	11.152	7.918	41.583	28.193	16.86	16.945
b1936	intG	pseudo	3.673	3.429	3.632	2.527	2.137	2.173	2.797	1.68	1.518	3.878	3.91	3.546	4.974	2.317	4.568	3.758	2.611	1.121	2.127	3.965
b1937	fliE	CDS	0.813	5.062	16.086	8.472	10.094	25.66	18.66	16.538	22.178	17.69	14.64	18.495	6.207	9.943	4.855	3.328	14.184	33.319	14.559	10.948
b1938	fliF	CDS	1.035	0.977	8.677	7.148	12.189	21.605	12.463	14.9	15.36	14.316	15.274	18.536	5.988	7.732	3.957	3.792	12.865	20.231	16.488	19.101
b1939	fliG	CDS	1.543	2.482	6.66	5.966	19.953	22.039	18.775	16.973	20.139	18.549	20.91	20.031	7.283	5.815	6.622	4.342	22.039	24.102	28.006	27.536
b1940	fliH	CDS	2.76	1.277	7.208	5.717	21.479	19.597	14.916	14.938	18.104	15.71	18.767	18.001	6.105	5.247	4.313	4.149	23.151	19.828	21.99	21.879
b1941	fliI	CDS	1.193	0.909	3.135	2.235	18.713	14.542	8.499	8.284	9.456	9.076	10.34	11.04	3.489	3.148	3.942	3.744	16.453	15.131	12.526	13.568
b1942	fliJ	CDS	0.577	0.599	1.919	2.722	10.854	9.046	6.443	6.336	6.675	5.605	6.533	6.437	2.344	1.4	1.364	1.033	15.368	10.713	8.749	9.672
b1943	fliK	CDS	1.386	0.613	1.307	2.031	13.016	10.189	8.831	7.551	6.193	5.683	8.352	8.454	2.824	1.477	2.119	2.963	13.131	10.928	8.466	7.903
b1944	fliL	CDS	1.763	1.6	16.495	11.857	30.238	43.566	34.733	25.711	25.722	25.13	25.433	27.836	14.785	18.123	7.606	7.469	31.279	39.187	32.662	30.715
b1945	fliM	CDS	1.275	2.248	9.786	8.693	24.669	30.035	22.385	21.019	19.958	20.536	21.858	22.997	10.544	13.555	5.992	6.324	24.596	25.508	24.024	28.228
b1946	fliN	CDS	1.547	1.477	8.457	4.865	19.261	27.578	19.098	19.63	16.619	20.647	23.656	22.37	9.065	8.046	6.696	4.748	24.927	27.401	24.435	24.125
b1947	fliO	CDS	0.77	0.436	6.922	4.54	17.511	25.121	15.846	20.496	13.665	14.412	15.174	19.147	6.463	5.705	3.134	4.386	25.476	26.663	19.458	18.222
b1948	fliP	CDS	0.868	0.864	2.153	3.548	13.565	11.226	9.903	6.388	6.669	5.974	10.314	9.198	4.017	2.998	1.252	2.353	10.858	11.075	8.042	8.729
b1949	fliQ	CDS	0.664	1.181	4.265	7.926	12.605	10.946	7.417	9.551	9.605	6.612	7.622	10.382	2.336	3.499	1.298	3.155	12.591	11	9.292	9.519
b1950	fliR	CDS	0.456	0.744	0.733	0.865	7.617	4.371	3.21	2.32	2.996	4.026	4.227	4.58	1.685	1.202	1.095	1.25	7.97	4.603	3.501	3.808
b1951	rcsA	CDS	5.748	5.367	1.698	2.744	3.663	2.915	1.834	3.089	3.393	3.988	2.066	3.083	2.123	0.876	16.545	14.386	3.891	3.579	4.15	2.815
b1952	dsrB	CDS	46.092	48.936	45.822	70.868	43.638	37.421	34.952	50.993	26.602	20.895	41.454	50.309	46.722	32.619	33.381	40.217	56.786	76.563	43.676	19.624
b1953	yodD	CDS	142.493	165.76	5.859	0.442	28.764	12.63	18.479	27.418	13.231	15.186	19.574	22.419	47.306	1.526	37.454	40.235	44.943	15.671	23.664	26.255
b1954	dsrA	ncRNA	2.356	0	0.529	0	1.713	0	0	0	0	1.244	0.57	1.895	0.725	2.286	0.732	1.506	2.791	0	1.24	1.496
b1955	yedP	CDS	58.905	75.108	2.258	3.949	11.995	7.986	7.139	8.172	4.605	5.238	10.088	9.16	23.885	2.315	17.025	11.724	13.212	5.09	9.587	9.09
b1956	dgcQ	CDS	31.29	29.792	6.142	7.872	24.212	12.578	12.275	15.275	11.49	9.671	17.143	14.851	22.848	6.101	16.731	18.053	23.064	11.594	15.82	17.505
b1957	yodC	CDS	135.249	144.652	19.131	17.885	95.974	47.482	43.773	48.11	50.321	43.9	59.342	48.655	67.21	22.278	65.642	85.041	71.253	52.716	64.862	64.89
b1958	yedI	CDS	45.047	53.445	12.495	12.122	36.776	19.536	19.945	20.429	20.812	17.945	24.253	25.745	25.422	11.644	28.288	27.588	28.805	19.801	30.444	28.671
b1959	yedA	CDS	1.669	1.327	1.601	0.984	7.606	0.713	1.412	1.527	1.437	0.94	0.915	0.656	4.52	1.619	1.107	1.494	5.009	1.261	0.937	0.848
b1960	vsr	CDS	17.462	25.054	16.431	12.401	25.369	28.745	22.364	25.716	27.81	26.705	30.005	31.915	40.576	17.628	36.396	32.554	25.932	24.417	35.682	30.6
b1961	dcm	CDS	45.7	43.921	29.38	25.638	38.059	42.829	37.885	41.118	46.341	41.556	45.324	49.714	65.652	27.329	51.669	49.041	40.744	44.268	48.478	50.234
b1962	yedJ	CDS	28.935	48.229	22.768	15.916	60.713	45.256	40.282	44.348	51.403	56.625	66.579	64.478	103.492	23.751	52.969	58.418	60.286	46.523	45.387	42.397
b1963	yedR	CDS	15.401	14.814	11.705	8.874	32.172	36.647	25.866	33.022	25.739	25.867	40.307	44.976	73.931	6.588	26.292	33.569	33.305	43.808	17.542	9.333
b1967	hchA	CDS	241.723	276.818	12.382	7.21	27.874	27.097	30.709	40.111	17.641	19.684	18.275	19.546	82.322	13.713	68.514	68.449	36.423	19.238	26.407	29.097
b1968	hprS	CDS	15.403	17.171	9.339	7.225	13.216	8.643	6.239	8.855	10.534	10.231	12.862	16.541	17.126	8.615	15.967	17.237	15.134	7.493	11.533	12.209
b1969	hprR	CDS	24.897	30.77	20.805	17.983	23.696	14.396	12.927	15.272	19.02	19.804	26.085	26.254	18.866	17.275	29.919	27.644	22.439	15.751	20.915	18.01
b1970	yedX	CDS	20.052	19.259	2.893	1.338	5.04	2.196	3.644	1.636	3.324	3.398	11.019	14.471	3.656	2.162	9.082	8.863	3.167	2.589	4.301	4.872
b1971	msrP	CDS	25.392	34.141	4.354	2.255	9.072	6.761	8.333	7.905	6.82	7.132	10.065	10.801	8.661	3.413	9.448	9.487	8.65	6.177	8.375	8.417
b1972	msrQ	CDS	27.636	30.297	2.825	2.534	9.023	5.203	3.19	6.43	3.703	4.976	6.159	9.031	8.132	2.971	6.914	5.409	9.85	4.845	6.193	6.445
b1973	zinT	CDS	8774.29	9817.447	5.307	5.801	5.571	3.57	4.554	3.041	3.008	4.072	3.504	5.15	7.557	7.102	5.384	3.926	6.938	4.048	9.945	12.794
b1974	yodB	CDS	72.86	88.091	3.297	1.233	0.374	2.474	2.155	2.747	3.488	2.343	2.335	3.312	2.138	2.341	1.32	2.962	1.738	1.009	2.032	1.593
b1975	serU	tRNA	0	0	0	0	0	0	0	0	0	0	0	0	0	0	0	0	0	0	0	0
b1976	mtfA	CDS	192.131	199.565	21.936	13.882	14.32	11.522	19.099	18.605	21.687	17.83	18.704	21.42	23.554	14.579	48.554	48.036	13.814	12.033	43.203	50.064
b1977	asnT	tRNA	0	0	0	0	0	0	0	0	0	0	0	0	0	0	0	0	0	0	0	0
b1978	yeeJ	CDS	3.83	4.416	1.933	1.523	5.055	3.112	3.322	3.121	3.089	2.79	4.211	3.596	4.599	2.213	4.655	4.991	4.454	2.745	4.407	4.45
b1981	shiA	CDS	157.894	149.335	21.406	16.861	53.947	18.949	19.392	25.949	39.301	35.861	33.058	31.007	47.365	18.913	43.307	46.022	52.804	17.973	64.768	76.628
b1982	amn	CDS	101.783	101.451	23.777	17.857	59.859	41.005	36.929	44.469	41.539	47.109	46.35	40.494	83.362	26.926	66.355	61.698	64.351	37.51	59.07	90.916
b1983	yeeN	CDS	127.072	143.304	198.462	166.581	137.063	221.38	231.569	242.893	123.268	133.777	217.783	203.521	193.885	192.767	291.26	275.63	143.456	178.336	239.666	209.359
b1984	asnW	tRNA	0	0	0	0	0	0	0	0	0	0	0	0	0	0	0	0	0	0	0	0
b1985	yeeO	CDS	12.125	12.222	2.382	2.083	9.792	7.006	6.201	6.401	4.088	4.903	10.587	11.033	13.812	1.845	8.722	11.599	11.846	5.814	7.548	6.966
b1986	asnU	tRNA	0	0	0	0	0	0	0	0	0	0	0	0	0	0	0	0	0	0	0	0
b1987	cbl	CDS	21.985	26.326	2.519	1.8	63.633	48.447	45.616	47.658	32.222	36.521	27.375	29.186	35.815	1.568	29.217	32.866	80.276	39.684	54.861	56.789
b1988	nac	CDS	4.019	7.122	1.104	0.823	77.069	34.064	19.322	31.949	20.12	21.51	5.24	3.053	34.217	0.487	14.578	13.919	82.421	23.255	39.495	49.474
b1989	asnV	tRNA	0	0	0	0	0	0	0	0	0	0	0	0	0	0	0	0	0	0	0	0
b1990	ldtA	CDS	65.084	72.326	6.567	7.34	27.212	13.699	17.088	19.487	19.4	17.395	27.61	27.746	32.551	7.38	31.795	26.723	27.223	13.906	23.102	23.328
b1991	cobT	CDS	27.781	31.327	7.955	7.203	21.415	13.004	9.56	13.868	30.627	19.561	19.192	17.557	24.646	7.596	19.531	24.906	12.411	12.571	22.755	20.785
b1992	cobS	CDS	15.807	21.398	6.842	4.907	13.322	8.148	7.166	9.173	18.851	12.071	12.997	10.453	16.277	6.816	12.334	15.369	9.465	6.243	13.234	10.189
b1993	cobU	CDS	14.359	19.033	15.777	10.421	15.378	11.103	11.194	11.879	15.703	14.912	15.757	13.741	14.036	13.158	15.465	17.942	14.053	12.883	15.069	12.394
b1994	insH-6	CDS	34.015	33.016	31.211	31.094	29.701	26.165	23.394	26.452	35.082	33.558	28.983	28.66	32.953	37.133	36.576	36.756	27.734	22.837	47.861	53.361
b1996	insD-3	CDS	19.672	21.716	9.196	7.255	11.665	9.478	9.032	10.559	12.137	11.559	14.191	14.519	15.62	10.194	14.703	14.711	11.323	8.066	15.374	12.465
b1997	insC-3	CDS	29.097	33.62	16.246	12.641	14.776	13.051	13.695	16.625	15.857	16.385	20.988	21.606	26.352	11.358	20.955	23.935	16.817	15.629	20.555	15.881
b1999	yeeP	pseudo	14.675	10.98	4.001	1.773	4.432	5.099	5.128	6.359	6.212	5.842	6.984	8.902	10.808	3.034	7.928	9.383	4.332	3.669	5.066	7.79
b2000	flu	CDS	17.968	12.539	2.665	2.881	5.749	5.44	9.753	7.981	9.66	8.037	7.51	6.148	9.34	3.06	12.919	16.403	4.74	5.568	3.415	8.665
b2001	yeeR	CDS	3.811	2.913	1.232	1.215	2.658	1.384	1.951	1.682	2.054	2.294	1.828	1.631	2.798	1.459	2.972	3.89	1.647	1.122	2.006	1.57
b2002	yeeS	CDS	5.159	2.378	2.164	0.676	2.668	2.147	2.967	2.273	2.782	2.905	1.276	3.135	3.387	0.779	3.208	3.445	2.119	1.449	1.931	1.892
b2003	yeeT	CDS	0	0	0.208	0	0.671	0.569	0	0	0.715	0	0	1.238	0.142	0	0	0.885	0.438	0	0.486	0.293
b2004	cbeA	CDS	0.833	0	0	0	0.943	0.068	0	0.141	0	0.586	0.134	0	0.256	0.404	0	0.089	0.592	0.484	0.439	1.411
b2005	cbtA	CDS	0.137	0.425	0	0	0.132	0	0	0	0	0	0	0.293	0.252	0	0	0	0.194	0.119	0.719	0.174
b2006	yeeW	CDS	2.628	0.273	1.89	0	0	0.259	1.067	1.336	1.086	0.832	3.814	0.564	3.72	0.255	1.961	5.713	2.366	2.519	0.83	0.334
b2007	yeeX	CDS	948.471	968.873	611.977	424.038	459.951	871.524	849.278	1091.472	623.219	570.502	990.693	1134.217	613.156	593.293	1336.144	1343.681	490.493	687.656	1253.508	1029.249
b2008	yeeA	CDS	21.049	23.24	10.483	9.034	15.248	11.02	10.56	10.035	13.243	7.254	12.877	14.532	23.228	9.014	20.4	18.377	16.646	9.489	14.214	17.142
b2009	sbmC	CDS	64.757	65.939	11.273	8.817	33.542	24.087	26.118	30.444	19.986	23.283	37.766	40.816	45.509	10.069	46.384	51.564	38.011	22.802	36.196	26.768
b2010	dacD	CDS	7.289	9.064	6.987	5.739	16.05	7.489	5.884	7.767	7.347	8.483	11.43	11.209	26.375	7.029	10.157	11.904	15.73	7.386	9.339	9.479
b2011	sbcB	CDS	33.481	37.484	19.839	19.218	30.861	30.248	30.561	33.782	30.465	31.634	38.302	36.41	40.194	24.998	39.316	35.883	27.581	26.178	41.069	48.846
b2012	yeeD	CDS	581.659	524.557	19.901	21.864	623.77	617.967	759.478	755.836	638.684	632.582	336.345	313.621	1675.198	20.497	572.845	618.33	701.511	783.638	612.65	542.514
b2013	yeeE	CDS	161.957	152.739	4.111	3.376	107.507	254.263	298.834	291.319	231.061	224.622	140.216	128.4	308.372	3.286	208.241	222.659	110.174	278.704	197.42	189.243
b2014	plaP	CDS	180.615	115.619	433.066	431.451	183.033	481.266	424.911	402.52	249.354	244.482	199.371	191.538	225.656	522.05	100.491	102.797	190.288	405.571	231.533	257.373
b2015	yeeY	CDS	20.47	26.235	6.836	6.199	36.355	17.437	17.506	18.737	13.203	12.827	22.661	21.364	25.535	8.072	23.127	26.21	38.094	15.584	23.641	24.978
b2016	yeeZ	CDS	119.258	114.686	62.259	51.696	133.273	100.272	109.738	121.366	89.778	92.657	122.916	122.482	134.979	61.408	130.196	126.326	130.622	88.755	133.771	147.368
b2017	yefM	CDS	53.887	44.401	26.506	20.281	33.517	47.712	37.567	48.374	50.824	34.778	48.505	43.621	47.556	18.447	60.313	61.496	41.144	48.738	52.24	40.925
b2018	hisL	CDS	26.124	20.845	9.033	0	11.69	5.943	13.259	8.172	6.226	1.061	27.224	17.243	19.788	2.925	13.745	12.848	9.522	12.26	20.1	0
b2019	hisG	CDS	281.384	217.345	10.851	11.917	51.285	29.132	28.522	35.772	38.928	33.692	62.893	62.351	35.041	9.888	35.298	34.547	47.997	26.698	44.032	71.321
b2020	hisD	CDS	235.622	188.344	7.325	6.135	43.668	24.543	27.881	30.519	34.37	30.532	57.529	48.982	33.785	9.105	29.861	33.692	35.539	22.143	38.222	78.355
b2021	hisC	CDS	228.347	187.16	3.721	5.759	42.748	23.137	26.736	26.364	32.367	28.338	58.755	44.442	32.744	6.824	30.287	33.62	37.613	23.936	40.024	72.814
b2022	hisB	CDS	244.078	209.808	12.638	11.787	48.288	35.926	40.278	45.608	41.923	40.296	68.043	65.872	43.024	12.778	47.795	45.341	40.652	33.099	48.472	88.188
b2023	hisH	CDS	224.96	203.402	7.483	11.502	44.64	33.893	37.098	35.92	39.76	35.883	60.243	55.102	41.302	13.292	40.813	49.117	43.674	22.709	49.023	81.527
b2024	hisA	CDS	201.19	181.865	10.33	8.699	51.097	36.349	34.889	40.977	42.059	41.124	68.031	63.229	42.263	13.137	45.032	48.523	45.635	30.591	49.091	83.671
b2025	hisF	CDS	206.92	204.548	10.642	9.04	54.607	41.124	40.836	44.854	32.865	39.617	68.924	68.367	51.222	11.102	51.137	49.84	53.251	36.298	55.897	83.574
b2026	hisI	CDS	260.613	280.107	17.011	20.034	79.599	64.799	67.06	62.523	57.637	59.624	116.716	100.405	77.297	21.934	75.442	80.783	79.194	52.762	97.547	124.659
b2027	wzzB	CDS	309.342	299.858	286.256	229.081	404.864	520.945	457.485	467.582	368.525	370.147	397.658	413.42	491.733	283.252	342.541	338.451	402.816	468.835	396.81	395.313
b2028	ugd	CDS	19.672	16.671	10.461	6.343	34.102	28.268	24.47	21.695	17.551	18.45	21.713	20.205	32.645	13.079	17.256	18.81	30.337	23.154	24.272	30.499
b2029	gnd	CDS	523.98	531.929	465.733	483.101	611.495	996.837	992.406	1035.571	639.976	595.977	893.768	868.338	981.884	532.685	1391.94	1441.946	573.825	850.954	773.748	961.491
b2030	insH-7	CDS	27.013	27.371	23.504	23.761	25.356	23.119	20.272	21.291	28.637	30.177	24.411	23.284	29.422	29.013	31.588	28.642	21.946	16.69	38.777	49.16
b2032	wbbK	CDS	93.786	96.477	86.965	83.135	141.659	146.748	168.157	162.454	112.233	136.747	150.091	153.614	203.427	99.057	173.327	162.878	123.449	120.914	129.338	197.15
b2033	wbbJ	CDS	135.305	135.811	116.684	108.844	163.301	201.818	205.643	201.461	154.563	182.162	195.538	181.347	255.818	149.236	220.079	200.68	136.816	158.772	161.813	227.681
b2034	wbbI	CDS	118.923	110.807	114.167	110.595	129.713	168.421	184.622	173.519	149.258	186.515	164.267	155.366	226.508	124.243	188.293	189.715	114.342	132.928	137.029	189.502
b2035	wbbH	CDS	78.358	73.174	62.112	67.397	150.52	118.115	127.945	115.038	96.097	112.348	109.436	105.002	155.712	75.3	128.847	131.164	114.813	102.508	124.388	147.28
b2036	glf	CDS	174.966	178.556	117.522	129.533	244.706	243.602	249.431	226.902	269.533	313.423	204.21	201.577	281.977	144.311	253.205	246.791	194.695	185.666	205.378	280.25
b2037	rfbX	CDS	96.472	83.971	90.009	96.955	139.636	154.369	155.006	150.546	98.236	118.299	149.636	132.693	179.519	121.505	126.535	126.012	131.721	132.285	97.228	157.663
b2038	rfbC	CDS	167.138	161.752	123.915	120.56	179.903	243.223	234.491	226.352	185.186	196.377	221.321	200.099	243.027	159.309	195.464	198.457	164.925	183.65	170.223	221.906
b2039	rfbA	CDS	201.081	182.095	135.952	149.377	223.267	266.082	274.823	257.522	215.656	232.345	267.838	243.185	281.295	176.914	253.355	238.776	202.514	221.157	183.605	238.839
b2040	rfbD	CDS	162.043	150.37	120.667	144.739	182.284	228.429	213.092	210.898	175.766	188.476	236.09	213.008	234.986	170.613	204.139	193.593	165.44	174.503	153.796	223.579
b2041	rfbB	CDS	179.352	161.888	148.378	169.399	178.788	239.103	240.346	233.085	182.846	195.948	268.734	242.395	267.136	182.732	216.238	207.047	172.835	200.875	184.712	231.151
b2042	galF	CDS	485.896	485.412	314.371	263.202	302.882	479.362	421.887	431.679	374.433	373.007	458.599	485.683	408.994	298.304	493.493	471.069	312.948	480.039	467.894	474.25
b2043	wcaM	CDS	4.941	4.896	2.427	3.88	5.04	2.444	3.058	2.838	4.363	3.316	5.136	4.176	4.137	2.78	3.563	5.003	6.319	3.057	3.539	4.898
b2044	wcaL	CDS	4.323	4.571	2.226	1.382	5.493	2.234	2.386	2.453	3.077	3.633	4.203	4.321	3.952	2.647	4.932	4.615	6.404	2.432	3.557	4.157
b2045	wcaK	CDS	1.9	1.681	0.809	0.039	1.842	0.927	0.812	1.606	1.363	0.992	1.432	1.416	1.526	0.737	1.617	1.458	1.877	1.151	0.8	1.219
b2046	wzxC	CDS	1.057	1.725	0.28	0	1.444	0.581	0.686	0.405	0.412	0.732	0.637	0.595	1.493	0.437	1.25	0.62	0.952	0.423	0.474	0.704
b2047	wcaJ	CDS	0.955	1.029	0.165	0.217	0.463	0.29	0.093	0.429	0.569	0.271	0.498	0.433	0.384	0.499	0.64	0.611	0.418	0.224	0.58	0.28
b2048	cpsG	CDS	1.701	1.124	0.134	0.808	0.507	0.332	0.645	0.608	0.521	0.71	0.904	0.842	0.943	0.363	1.209	1.577	0.319	0.586	0.708	0.949
b2049	cpsB	CDS	0.927	1.776	0.449	0.315	0.761	0.439	0.326	0.544	1.252	0.659	0.863	1.147	1.448	0.588	2.084	1.778	0.845	0.513	0.864	1.449
b2050	wcaI	CDS	0.419	0.695	0.621	0.905	0.447	0.165	0.404	0.596	0.476	0.84	0.284	0.674	0.953	0.162	0.963	1.178	0.258	0.274	0.287	0.664
b2051	gmm	CDS	0.534	2.492	0.624	0	0.621	0.158	0.759	0.434	0.827	0.507	1.24	0.916	1.051	0.311	2.058	1.092	0.759	0.884	0.731	0.813
b2052	fcl	CDS	1.087	1.101	0.143	0.261	0.694	0.575	0.242	0.485	0.219	1.092	0.77	0.484	1.045	0.154	1.187	2.001	0.603	0.439	0.335	1.145
b2053	gmd	CDS	1.256	1.398	0.185	0.269	0.509	0.81	0.348	0.882	0.92	0.844	0.972	0.661	0.899	0.31	2.698	2.686	0.996	0.597	0.24	1.421
b2054	wcaF	CDS	0.56	0.194	0.042	0	0	0.138	0.616	0.095	0.578	0.197	0.09	0.05	0.402	0	0.871	1.015	0.31	0.081	0.197	0.119
b2055	wcaE	CDS	0.412	0.889	0.247	0	0.865	0.237	0.627	0.139	1.204	0.253	0.531	0.552	0.253	0.233	2.175	2.5	0.358	0.209	0.361	0.174
b2056	wcaD	CDS	1.157	0.48	0.038	0	0.938	0.373	0.128	0.385	0.304	0.511	0.712	0.429	0.104	0.184	1.753	2.044	0.937	0.238	0.421	0.401
b2057	wcaC	CDS	0.505	1.069	0.529	0	0.653	0.643	0.384	0.321	0.652	0.355	0.631	0.338	0.285	0.49	0.942	1.641	0.419	0.587	0.819	0.881
b2058	wcaB	CDS	0.262	1.522	0.141	0.515	0.559	0.465	0	0.053	0.866	0.221	0.507	0.731	0.387	0.254	1.173	0.871	0.646	0.091	0.11	0.2
b2059	wcaA	CDS	0.427	0.443	0.247	0	0.384	0.18	0.248	0.372	0.315	0.322	0.354	0.425	0.563	0.089	1.366	0.897	0.376	0.106	0.514	0.581
b2060	wzc	CDS	0.663	0.786	0.277	0.116	0.253	0.14	0.144	0.289	0.44	0.275	0.252	0.407	0.379	0.23	0.737	1.121	0.292	0.351	0.349	0.256
b2061	wzb	CDS	0	0.359	0.311	0	0.224	0	0.351	0	0	0.122	0	0.124	0	0.224	0.287	0.885	0.109	0	0	0.22
b2062	wza	CDS	0.315	0.373	0.081	0.265	0.305	0	0.091	0.183	0.139	0.19	0.174	0.193	0.166	0	0.839	1.207	0	0.118	0	0.171
b2063	yegH	CDS	32.124	33.759	21.259	18.024	32.966	24.271	30.474	29.665	19.278	16.838	31.618	28.8	44.279	20.276	23.173	23.331	26.428	24.643	27.76	35.656
b2064	asmA	CDS	46.946	51.335	36.475	34.357	55.378	47.916	45.1	44.171	40.635	40.487	51.7	51.434	50.452	37.275	46.369	43.278	56.854	42.711	52.294	53.328
b2065	dcd	CDS	139.775	160.607	153.394	132.935	163.094	212.447	192.244	188.062	185.052	177.449	206.06	207.902	192.961	165.724	173.169	181.154	152.366	187.012	187.955	178.991
b2066	udk	CDS	62.578	59.282	99.163	81.609	77.776	164.382	150.984	141.679	102.262	102.511	121.381	131.198	143.587	113.529	106.162	102.831	78.33	156.316	90.216	94.814
b2067	dgcE	CDS	21.019	22.765	3.36	3.096	14.57	8.572	8.857	11.085	6.54	7.239	12.195	11.148	16.9	2.727	10.948	12.027	16.627	11.159	11.415	10.57
b2068	alkA	CDS	19.314	21.037	4.124	3.736	11.119	5.712	6.065	7.731	5.548	6.946	11.448	12.494	9.509	3.279	11.109	10.882	12.127	6.733	10.358	9.503
b2069	yegD	CDS	28.481	22.04	35.273	29.81	20.05	14.263	13.302	14.67	24.017	25.87	22.137	21.814	14.312	33.843	31.793	31.044	21.464	14.26	25.76	24.478
b2070	yegI	CDS	3	3.14	1.301	1.241	1.455	1.531	1.656	2.114	2.147	1.445	2.19	2.823	2.559	1.021	3.011	3.534	2.644	1.537	2.3	2.339
b2071	yegJ	CDS	2.773	2.646	0.798	1.853	1.936	2.187	2.139	2.706	0.802	2.225	1.503	2.498	2.048	0.753	4.138	3.688	3.679	1.353	2.569	1.408
[truncated: 2,567 more rows]
