# Supplementary material for: Transcriptomic profiling of Escherichia coli K-12 in response to a compendium of stressors
Source: Sci Rep. 2022 May 24;12:8788. doi: 10.1038/s41598-022-12463-3 (PMC9130244; doi:10.1038/s41598-022-12463-3)
Supplement: Supplementary file 2 — Supplementary Tables. [file 41598_2022_12463_MOESM2_ESM.xlsx]

## Sheet: Table S1
Protein	Name	Role in stress response
RecA	DNA recombination/repair protein	Required for SOS response
GadB	Glutamate decarboxylase B	Confers resistance to extreme acid conditions
YodD	Stress-induced protein	Cellular response to hydrogen peroxide and acid stress
FbaB	Fructose-bisphosphate aldolase class I	Required for growth on three-carbon substrates
PpsA	Phosphoenolpyruvate synthetase	Required for growth on three-carbon substrates
YgaM	Inner membrane protein that associates with the ribosome	Controlled by the general stress response master regulator, RpoS
DnaK	Chaperone protein DnaK	Involved in heat shock response(Arsene et al., 2000; Lara-Ortiz et al., 2012)
PurL	phosphoribosylformylglycinamide synthetase	Involved in purine de novo biosynthesis pathway
TalA	Transaldolase A	Induced by osmotic stress only under aerobic conditions
PutA	Proline dehydrogenase	Protection from oxidative stress
YeaG	protein kinase YeaG	Adaptation to sustained nitrogen starvation
ElaB	Tail-anchored inner membrane protein ElaB	Role in multiple stress responses; member of RpoS regulon (heat and oxidative stress, nutrient starvation/limitation)
RpoS	RNA polymerase, sigma S (sigma 38) factor	Master regulator of the general stress response in E. coli
GltA	Citrate synthase	Involved in OmpR-dependent response to acid stress
MsyB	Acidic protein MsyB	Role in stress response to nutrient starvation
OtsB	Trehalose-6-phosphate phosphatase	Involved in response to osmotic stress and cold stress
KatE	Catalase hydroperoxidase II	Involved in oxidative stress response
YdiZ	Putative endoribonuclease YdiZ	Role in stress response to nutrient starvation
HchA	Protein/nucleic acid deglycase 1	Role in protection from carbonyl stress, severe heat shock and starvation and acid resistance of stationary-phase cells
Mdh	Malate dehydrogenase	Role in Zn(II) stress
YccJ	PF13993 family protein YccJ	Protection from Hypochlorous acid stress
ThrA	Fused aspartate kinase/homoserine dehydrogenase 1	Novel amino acid substitutions Gly474Asp and Cys554Tyr on ThrA have been shown to induce lysine accumulation and confer high temperature stress tolerance
PoxB	Pyruvate oxidase	Part of the σS regulon, induced during osmotic stress and during growth when glycerol is available as the primary carbon source
GadA	Glutamate decarboxylase A	Resistance to extreme acid stress
YebV	DUF1480 domain-containing protein
yegP	Protein YgeP
YiaG	Putative DNA-binding transcriptional regulator
MaeB	Malate dehydrogenase
FrdA	Fumarate reductase flavoprotein subunit
HisI	Phosphoribosyl-ATP pyrophosphatase
GltB	Glutamate synthase subunit GltB
GuaA	GMP synthetase
PheA	Fused chorismate mutase/prephenate dehydratase

## Sheet: Table S2
	Cluster1	Cluster2	Cluster3	Cluster4	Cluster5
Cluster Theme	Flagellar Assembly	Energy Metabolism	SOS Response & DNA Repair	RNA Binding Proteins	Biosynthesis of amino acids & secondary metabolites
	fliF	elaB	uvrC	rplL	hisA
	fliE	ycaC	recG	rplQ	hisF
	motA	yeaH	recN	rpsO	tdcE
	fliJ	ybaY	recO	rpmB	aldA
	fliI	yeaG	recF	rplI	hisI
	fliH	talA	recD	rpsT	tdcB
	flgH	tktB	recQ	rpmH	lldD
	fliQ	yiaG	sbcD	rpsU	ugpC
	flgG	yegP	recR	rpsQ	hisD
	fliP	yeaQ	sbcC	rpmC	ugpE
	flgF	ycgB	recJ	rplP	ugpA
	fliO	ygaM	radA	rplY	hisC
	fliN	dkgA	polA	ykgO	hisB
	fliM	fic	recA	rpsC	metQ
	fliL	fbaB	recB	tsf	cfa
	flhE	psiF	recC	rpsS	nirB
	flgE	dps	ruvC	rpmE	dld
	flgD	yodD	lexA	ykgM	nirD
	flgC	yebV	ruvA	rpsR	cyoD
	fliK	ybgS	ruvB	rplK	cyoE
	flgB	yqjC	uvrA	rplJ	cyoA
	flgA	yqjD	uvrB		fepG
	tar	wrbA	uvrD		cyoB
	fliR	ldtE	recX		fepC
	ycgR	poxB	mutL		cyoC
	cheY	yccJ			mdh
	cheZ	hchA			pta
	flhB	ydiZ			entF
	flgK	katE			fes
	flgJ	otsB			fepA
	flgI	otsA			entD
	motB	osmY			argC
	fliS	msyB			argB
	fliD	osmC			aceA
	fliC	ygaU			aceB
	fliA	sra			cirA
	fliZ				exbD
	fliG				exbB

## Sheet: Table S3
Module : blue
Gene	MMsaddlebrown	GS_NOX	pvalue_GS_NOX	padj_FDR	kTotal	kWithin	kOut	kDiff
yaaA	0.822444	0.830527	5.82e-06	0.00107969	1.75117	0.736504	1.01467	-0.278165
priC	0.465637	0.366466	0.11201	0.999332	0.253135	0.0332168	0.219918	-0.186701
hemH	0.969016	0.944665	3.78e-10	4.83e-07	8.36513	6.00404	2.36109	3.64294
cusF	0.872863	0.885716	2.07e-07	6.8e-05	1.48108	1.35052	0.130558	1.21996
cusB	0.88433	0.893271	1.15e-07	4.85e-05	1.80435	1.46291	0.341438	1.12147
ahpC	0.871817	0.864752	8.71e-07	0.000237777	1.75353	1.34648	0.407047	0.939431
ahpF	0.928385	0.944268	4.02e-10	4.83e-07	3.06695	2.64506	0.421893	2.22317
pagP	0.657837	0.612736	0.004075	0.241613	0.873729	0.107608	0.766121	-0.658513
grxA	0.940606	0.88829	1.7e-07	6.06e-05	3.90647	2.95101	0.95546	1.99555
yciT	0.567136	0.606689	0.00456512	0.253097	0.251436	0.00758799	0.243848	-0.23626
cnu	0.704275	0.679999	0.000971281	0.0863833	0.332597	0.137282	0.195315	-0.0580338
iscX	0.56857	0.498257	0.0253575	0.636804	1.56089	1.0532	0.507682	0.545521
fdx	0.647477	0.547704	0.0124254	0.465297	1.99688	1.29268	0.704206	0.588471
hscA	0.552468	0.474677	0.0344478	0.72292	2.51687	1.13094	1.38592	-0.254976
hscB	0.74368	0.707214	0.0004882	0.0508323	0.908129	0.728836	0.179293	0.549544
iscA	0.568378	0.514682	0.0202331	0.616964	1.8137	1.22563	0.588063	0.63757
iscU	0.613038	0.539348	0.0141203	0.496789	2.654	1.52994	1.12407	0.405869
iscS	0.712189	0.64259	0.00224693	0.165382	2.14082	1.41621	0.724607	0.691603
trxC	0.791486	0.841097	3.39e-06	0.000724445	0.806732	0.54129	0.265442	0.275848
hypF	0.851569	0.832135	5.37e-06	0.00104241	8.35783	3.50599	4.85184	-1.34585
hydN	0.947328	0.892248	1.25e-07	4.85e-05	11.5541	7.53417	4.01992	3.51425
hycI	0.983656	0.955042	6.05e-11	2.58e-07	9.66564	7.20511	2.46053	4.74458
hycH	0.973739	0.943513	4.53e-10	4.83e-07	8.87272	7.12707	1.74565	5.38142
hycG	0.983877	0.939081	8.79e-10	5.6e-07	11.5837	8.52015	3.06358	5.45657
hycF	0.965622	0.921988	7.64e-09	3.62e-06	11.2514	8.20763	3.04375	5.16388
hycE	0.982752	0.941138	6.5e-10	5.55e-07	10.7047	8.23433	2.47036	5.76397
hycD	0.960525	0.931572	2.43e-09	1.3e-06	9.90724	7.29471	2.61253	4.68218
hycC	0.963662	0.938778	9.18e-10	5.6e-07	10.3193	7.64713	2.67222	4.97491
hycB	0.933615	0.869474	6.44e-07	0.000196419	12.6333	7.25196	5.38133	1.87063
hycA	0.863875	0.784964	4.15e-05	0.00590483	14.8265	5.02365	9.80285	-4.77919
hypA	0.818801	0.747847	0.000150024	0.0188197	12.0196	3.13284	8.88674	-5.7539
aaeA	0.61783	0.608124	0.00444462	0.249659	0.251274	0.0716314	0.179642	-0.108011
ccp	0.806552	0.801399	2.16e-05	0.00342212	9.30858	3.21512	6.09346	-2.87834
katG	0.760351	0.802323	2.08e-05	0.00342003	3.74732	1.31271	2.43461	-1.12191
yijE	0.709577	0.823238	8.26e-06	0.00146938	0.588348	0.225713	0.362635	-0.136922
fdhF	0.891242	0.847109	2.45e-06	0.000551551	13.9537	6.14944	7.80426	-1.65482
trpR	0.660049	0.609778	0.00430898	0.247448	0.211264	0.0540283	0.157236	-0.103208
oxyS	0.743805	0.791285	3.25e-05	0.00495888	0.327582	0.209606	0.117976	0.0916302
ymgI	0.664644	0.585934	0.00663186	0.318106	0.467794	0.0771106	0.390683	-0.313573
fnrS	0.775918	0.746959	0.000154296	0.0188197	6.2851	1.7369	4.5482	-2.8113
insI2	0.481434	0.45351	0.0446093	0.81037	0.0060376	0.00153631	0.00450129	-0.00296498
Module : darkorange
Gene	MMdarkorange	GS_LB	pvalue_GS_LB	padj_FDR	kTotal	kWithin	kOut	kDiff
yaaI	0.736203	-0.561768	0.00994645	0.0561883	2.31041	0.661232	1.64918	-0.987946
thiP	0.485357	-0.195802	0.408055	0.573336	14.0494	2.43248	11.6169	-9.18445
thiB	0.602254	-0.330922	0.15411	0.301787	15.0167	3.95875	11.058	-7.09926
guaC	0.758604	-0.504979	0.0231491	0.0932296	12.1739	3.55352	8.62035	-5.06683
glnD	0.902461	-0.754355	0.000121701	0.00918536	32.0562	14.3659	17.6903	-3.32446
skp	0.820627	-0.590421	0.00613014	0.0428718	6.5638	3.01873	3.54507	-0.526341
mltD	0.627622	-0.479884	0.0322499	0.11461	2.59743	0.636289	1.96114	-1.32485
gloB	0.685537	-0.484471	0.030406	0.110565	3.29784	0.816292	2.48155	-1.66525
yafQ	0.92873	-0.790498	3.35e-05	0.0080209	58.6313	15.8559	42.7754	-26.9195
frsA	0.77634	-0.544455	0.0130638	0.0656881	10.554	2.63034	7.92367	-5.29333
yagU	0.60784	-0.517781	0.019366	0.0838471	4.39175	0.770426	3.62133	-2.8509
ykgJ	0.381739	-0.165657	0.485187	0.640503	0.106755	0.0125093	0.0942459	-0.0817366
ecpA	0.607985	-0.423803	0.0625826	0.174808	1.44945	0.28818	1.16127	-0.873088
yahG	0.705694	-0.373898	0.104378	0.239997	5.15554	1.66667	3.48886	-1.82219
tauA	0.798477	-0.653731	0.00177075	0.0227007	17.8995	5.93556	11.9639	-6.02836
insF-2	0.406134	-0.569621	0.00874763	0.0522289	0.365161	0.0197284	0.345432	-0.325704
phoA	0.807255	-0.713376	0.00041342	0.0122562	56.2977	6.08171	50.216	-44.1343
ribD	0.4043	-0.274572	0.241381	0.405053	0.582955	0.0754665	0.507489	-0.432022
yajL	0.539462	-0.604972	0.00471283	0.0377468	0.980774	0.285048	0.695726	-0.410677
ylbG	0.563278	-0.337618	0.145447	0.290426	0.441236	0.114404	0.326832	-0.212428
purK	0.982037	-0.755074	0.000118872	0.00918536	56.0797	27.1312	28.9485	-1.81732
purE	0.974441	-0.784935	4.15e-05	0.0080209	53.5454	24.1578	29.3876	-5.22979
ybcJ	0.932997	-0.727878	0.000274827	0.0107444	32.7704	16.0164	16.754	-0.737538
folD	0.932795	-0.640534	0.00234558	0.0262073	39.2491	17.4933	21.7558	-4.26246
ompT	0.385511	-0.348456	0.132156	0.272987	0.449725	0.0429001	0.406825	-0.363925
speF	0.657785	-0.573049	0.00826272	0.0506077	1.2976	0.297637	0.999965	-0.702327
ybfD	0.903712	-0.720496	0.000339369	0.0112307	47.5557	13.1359	34.4198	-21.2839
ybgP	0.290643	-0.160233	0.499787	0.653074	0.0771682	0.0113503	0.0658179	-0.0544676
mngB	0.752279	-0.352785	0.127095	0.265965	2.43791	0.819464	1.61845	-0.798987
tolB	0.606273	-0.364605	0.113983	0.251413	2.56309	0.55059	2.0125	-1.46191
cpoB	0.645321	-0.462904	0.0398479	0.130453	2.02858	0.493327	1.53525	-1.04193
bioA	0.890985	-0.745177	0.000163183	0.0093583	53.1164	17.2829	35.8335	-18.5505
bioB	0.854247	-0.688537	0.000788811	0.0155181	40.4424	12.2359	28.2065	-15.9706
bioF	0.832749	-0.714438	0.00040157	0.0121582	40.0937	11.2619	28.8318	-17.57
bioC	0.823242	-0.678852	0.000998304	0.0169165	37.9898	10.3599	27.6299	-17.27
bioD	0.843132	-0.709104	0.00046413	0.012822	37.3741	10.7222	26.6519	-15.9297
uvrB	0.734153	-0.660847	0.00151331	0.0209751	40.7616	4.40166	36.3599	-31.9583
moaA	0.569603	-0.314563	0.176767	0.329528	0.688036	0.192481	0.495556	-0.303075
ybiJ	0.790065	-0.670673	0.00121007	0.018582	3.60276	1.58222	2.02054	-0.438326
ldtB	0.533962	-0.359399	0.119632	0.257543	2.5429	0.581236	1.96166	-1.38042
iaaA	0.860443	-0.62269	0.00336341	0.0320225	19.2114	8.61999	10.5914	-1.97141
gsiA	0.809143	-0.64986	0.00192554	0.0234861	22.1592	6.36943	15.7898	-9.42036
gsiB	0.835776	-0.713093	0.000416626	0.012266	32.6884	6.58768	26.1007	-19.513
clpS	0.802617	-0.510653	0.021406	0.0893277	5.71975	2.10811	3.61164	-1.50353
cydD	0.762435	-0.50204	0.024095	0.0956851	3.60403	1.76972	1.83431	-0.0645853
kdsB	0.721566	-0.532413	0.0156641	0.0735643	7.25007	1.4969	5.75317	-4.25627
ssuD	0.769969	-0.672245	0.00116668	0.0183784	32.8731	5.8418	27.0313	-21.1895
helD	0.711053	-0.598366	0.00531838	0.0401133	19.525	3.72261	15.8024	-12.0798
torA	0.48025	-0.265656	0.257616	0.421688	1.06267	0.333876	0.72879	-0.394914
pgaB	0.466891	-0.370913	0.107396	0.243479	2.1058	0.262557	1.84325	-1.58069
pgaA	0.504759	-0.366051	0.112447	0.249111	1.34443	0.443537	0.900896	-0.457359
ghrA	0.836908	-0.74542	0.000161945	0.0093583	35.7729	9.14379	26.6291	-17.4853
ycdX	0.893064	-0.690262	0.000755702	0.0152174	47.9944	15.118	32.8764	-17.7584
ycdY	0.920626	-0.706258	0.00050077	0.0130109	29.3761	15.075	14.3011	0.773882
dinI	0.830859	-0.550875	0.0118271	0.0620717	27.3233	7.26606	20.0572	-12.7912
pyrC	0.885608	-0.689321	0.000773615	0.0154325	41.7663	13.9667	27.7995	-13.8328
yceB	0.781261	-0.544051	0.0131448	0.066018	27.8835	4.35215	23.5314	-19.1792
thiK	0.886661	-0.699693	0.000594759	0.0137318	27.8397	13.289	14.5506	-1.26159
nagZ	0.816699	-0.594897	0.00566115	0.041109	12.5412	4.43399	8.10726	-3.67327
mfd	0.790593	-0.628866	0.00297623	0.0303234	8.02032	3.27961	4.74071	-1.46109
purB	0.798642	-0.55	0.0119898	0.0624199	11.5745	5.71802	5.85647	-0.138449
lit	0.867047	-0.597277	0.00542406	0.0403402	13.7428	6.73421	7.00854	-0.274329
ispE	0.539352	-0.260508	0.2673	0.430524	1.71222	0.198651	1.51357	-1.31492
lolB	0.806712	-0.710991	0.000441118	0.0127249	29.1496	7.8094	21.3402	-13.5308
purU	0.806602	-0.730251	0.000256454	0.0107444	23.9049	8.68341	15.2215	-6.53807
trpA	0.905712	-0.69878	0.000608946	0.0137318	33.4257	13.8245	19.6011	-5.77658
trpB	0.897176	-0.698659	0.000610846	0.0137318	29.7492	12.8898	16.8595	-3.9697
trpC	0.811381	-0.634896	0.00263473	0.0281192	12.8029	5.91214	6.89074	-0.9786
trpD	0.818942	-0.642214	0.00226472	0.0258505	13.4742	5.37227	8.10196	-2.72969
trpE	0.829285	-0.624894	0.00322074	0.0315539	17.048	4.54884	12.4992	-7.95034
sohB	0.765671	-0.591337	0.00603167	0.0427727	11.1788	2.40712	8.7717	-6.36457
cysB	0.59707	-0.412343	0.070812	0.189646	0.994396	0.156835	0.837561	-0.680726
yciW	0.875072	-0.661336	0.00149685	0.0208145	39.2227	12.7995	26.4233	-13.6238
ycjW	0.242874	-0.179266	0.449506	0.609768	0.0459843	0.00558333	0.0404009	-0.0348176
ralR	0.600969	-0.477715	0.0331517	0.115909	2.21862	0.640106	1.57851	-0.938408
insH-5	0.483029	-0.358873	0.120214	0.257757	0.770578	0.150351	0.620227	-0.469876
yddG	0.432026	-0.211626	0.370419	0.537681	7.3631	0.117081	7.24601	-7.12893
ydeO	0.672507	-0.55033	0.0119281	0.0622509	4.67832	1.03081	3.64751	-2.61671
pdxH	0.797702	-0.549728	0.0120408	0.0626093	9.21594	2.94289	6.27305	-3.33016
purR	0.842708	-0.636913	0.00252801	0.0273911	7.79796	3.66746	4.1305	-0.46304
menI	0.841887	-0.688678	0.000786064	0.0155181	45.2201	10.7192	34.5009	-23.7816
ydiJ	0.851285	-0.726813	0.000283437	0.0107444	50.4301	12.6765	37.7536	-25.0771
pheM	0.900132	-0.704453	0.000525257	0.013068	41.8905	11.0309	30.8595	-19.8286
tcyP	0.963671	-0.753888	0.000123567	0.00918536	53.1323	25.6881	27.4442	-1.75611
yeaK	0.427586	-0.156539	0.50985	0.661565	0.142961	0.0292421	0.113719	-0.0844767
dgcP	0.908374	-0.763402	9e-05	0.00823514	59.3266	15.8202	43.5064	-27.6861
yobB	0.886156	-0.710988	0.000441154	0.0127249	26.6804	8.86587	17.8146	-8.94869
yebG	0.671448	-0.31614	0.17449	0.326423	2.17009	0.731388	1.4387	-0.707313
purT	0.971434	-0.751915	0.00013173	0.00918536	49.5248	25.7135	23.8113	1.90226
cheZ	0.7461	-0.773053	6.43e-05	0.0080209	11.4625	2.31343	9.14906	-6.83563
cheY	0.769621	-0.652802	0.00180689	0.0229572	20.5897	3.78685	16.8028	-13.016
cheR	0.534762	-0.0723381	0.761835	0.853391	0.210644	0.0312209	0.179423	-0.148202
tap	0.678351	-0.809356	1.55e-05	0.0080209	5.07214	0.706829	4.36531	-3.65848
cheW	0.600943	-0.673501	0.00113295	0.0181145	1.44542	0.327797	1.11762	-0.789826
yecA	0.737526	-0.627661	0.00304872	0.030703	12.4785	1.84194	10.6366	-8.79464
tcyN	0.762628	-0.657589	0.00162698	0.021705	54.2721	6.91414	47.3579	-40.4438
tcyL	0.809495	-0.674304	0.00111182	0.0179107	51.2473	9.0138	42.2335	-33.2197
dcyD	0.779529	-0.68658	0.000827828	0.0159189	41.2677	8.38793	32.8797	-24.4918
tcyJ	0.929889	-0.743123	0.000173963	0.00943098	47.4386	20.0793	27.3592	-7.2799
vsr	0.730671	-0.576806	0.00775658	0.048839	4.46392	1.35433	3.10959	-1.75526
dcm	0.730064	-0.471764	0.0357277	0.121526	2.9479	1.08498	1.86292	-0.777941
sbcB	0.684384	-0.631707	0.00281099	0.0291625	2.16294	0.600202	1.56273	-0.962532
yeeD	0.90335	-0.744459	0.000166886	0.00937416	42.7018	15.0362	27.6656	-12.6294
yeeE	0.951956	-0.743464	0.000172134	0.00943098	50.6279	23.8938	26.7341	-2.84028
yeeZ	0.833957	-0.695191	0.000667526	0.0142483	28.7642	5.92997	22.8342	-16.9043
yefM	0.767024	-0.446481	0.0484491	0.148265	4.56083	1.96112	2.59971	-0.63859
cpsG	0.441101	-0.195884	0.407854	0.573336	0.091612	0.0138432	0.0777688	-0.0639256
yegX	0.722193	-0.448461	0.0473426	0.14626	13.7546	6.97449	6.78012	0.194374
thiD	0.787491	-0.526275	0.0171409	0.0780113	16.6172	9.92291	6.69434	3.22857
thiM	0.789893	-0.517337	0.0194884	0.0840746	14.9697	9.44534	5.52437	3.92096
yehC	0.482356	-0.322152	0.165991	0.316206	1.47978	0.415446	1.06433	-0.648888
yehM	0.705694	-0.373898	0.104378	0.239997	5.15554	1.66667	3.48886	-1.82219
yehR	0.660212	-0.579413	0.00742059	0.0476368	0.629359	0.213164	0.416196	-0.203032
rcsB	0.741438	-0.640043	0.00236965	0.0262073	3.75697	1.52143	2.23554	-0.714112
yfaY	0.497104	-0.356895	0.12242	0.260589	0.789181	0.185815	0.603366	-0.417551
yfbV	0.803948	-0.647745	0.0020148	0.0241541	25.1748	5.85701	19.3178	-13.4607
purF	0.974032	-0.766598	8.07e-05	0.0080209	61.9039	28.468	33.4359	-4.96784
cvpA	0.952595	-0.768022	7.68e-05	0.0080209	60.3291	23.8877	36.4414	-12.5537
truA	0.450843	-0.423589	0.062729	0.174912	0.197378	0.0231228	0.174255	-0.151133
mepA	0.796028	-0.705645	0.000508976	0.0130109	12.0024	5.8061	6.19627	-0.390165
aroC	0.804057	-0.714961	0.000395839	0.0121582	19.3946	8.25344	11.1412	-2.88773
yfcP	0.534329	-0.74969	0.000141483	0.00918536	0.255199	0.0377602	0.217439	-0.179679
emrY	0.535725	-0.581875	0.00711414	0.0462961	0.307832	0.0446107	0.263222	-0.218611
evgA	0.803549	-0.505541	0.0229716	0.0928652	20.3607	5.91241	14.4483	-8.53586
evgS	0.805025	-0.624604	0.00323919	0.0315539	25.4777	5.48231	19.9954	-14.5131
xapB	0.367813	-0.23929	0.309585	0.471962	0.0125658	0.00108918	0.0114767	-0.0103875
cysK	0.963497	-0.750009	0.000140047	0.00918536	52.1933	24.4833	27.7101	-3.22681
pdxK	0.819865	-0.562535	0.00982368	0.0557619	13.3616	4.15753	9.20405	-5.04652
cysM	0.919972	-0.741237	0.000184396	0.00943281	42.8181	14.9084	27.9097	-13.0014
cysA	0.969244	-0.778981	5.19e-05	0.0080209	58.4676	24.4718	33.9958	-9.52398
cysW	0.978337	-0.806698	1.73e-05	0.0080209	61.6503	27.0628	34.5875	-7.52466
cysU	0.977998	-0.761185	9.7e-05	0.00846037	55.9489	28.0389	27.91	0.128829
cysP	0.947037	-0.720999	0.000334591	0.0112307	37.0512	19.4667	17.5845	1.88214
nudK	0.868176	-0.631385	0.00282932	0.0291748	12.3157	5.77605	6.53963	-0.763585
ypfH	0.868598	-0.749673	0.000141557	0.00918536	40.8935	9.27797	31.6155	-22.3376
ypfJ	0.854857	-0.645161	0.00212852	0.0248949	40.9348	8.44803	32.4867	-24.0387
purC	0.98274	-0.756397	0.000113818	0.00918536	58.7301	27.1443	31.5858	-4.4415
dapA	0.713151	-0.491416	0.0277727	0.104053	14.8571	2.00633	12.8508	-10.8445
hyfI	0.737128	-0.892596	1.22e-07	0.000259551	6.34157	1.72732	4.61425	-2.88693
purM	0.985377	-0.763717	8.91e-05	0.00823514	67.1391	29.6021	37.537	-7.93491
purN	0.974167	-0.74805	0.000149064	0.00919139	57.766	26.086	31.6801	-5.59408
ppk	0.781807	-0.633917	0.00268783	0.0285431	15.5497	3.81862	11.7311	-7.91251
guaA	0.676214	-0.380678	0.0977514	0.230553	6.64609	2.12266	4.52343	-2.40077
guaB	0.797869	-0.51692	0.0196038	0.0843636	9.22563	4.29533	4.93031	-0.63498
glyA	0.922731	-0.667046	0.00131541	0.0194982	28.8315	13.771	15.0605	-1.28945
glrR	0.623612	-0.449028	0.0470295	0.14559	0.917531	0.4552	0.462331	-0.00713063
purL	0.979252	-0.768095	7.66e-05	0.0080209	63.0497	28.9086	34.1411	-5.2324
grcA	0.857367	-0.579886	0.00736081	0.0473956	35.0606	8.65247	26.4081	-17.7557
yfjI	0.921418	-0.755399	0.000117614	0.00918536	39.8354	16.9124	22.923	-6.01064
abpA	0.73503	-0.608025	0.00445282	0.0370351	7.22437	1.55633	5.66803	-4.1117
cysC	0.939832	-0.797724	2.52e-05	0.0080209	46.7784	17.0665	29.7119	-12.6455
cysN	0.964756	-0.784831	4.17e-05	0.0080209	58.7532	24.2	34.5532	-10.3532
cysD	0.979551	-0.744937	0.000164411	0.0093583	57.9744	27.6906	30.2838	-2.5933
cysH	0.976789	-0.771189	6.87e-05	0.0080209	61.8514	26.5872	35.2642	-8.67704
cysI	0.985629	-0.79957	2.33e-05	0.0080209	63.6794	29.0211	34.6583	-5.63718
cysJ	0.99325	-0.763191	9.07e-05	0.00823514	60.2987	30.3304	29.9683	0.36208
recD	0.640932	-0.560303	0.0101841	0.0566383	7.74647	0.943993	6.80247	-5.85848
thyA	0.731156	-0.55435	0.0111982	0.0599814	5.69395	1.64891	4.04505	-2.39614
ptsP	0.735921	-0.652032	0.00183734	0.0231375	3.9698	1.06981	2.89999	-1.83018
yqeJ	0.642834	-0.612799	0.00407015	0.035173	1.53992	0.396622	1.1433	-0.74668
ygeN	0.314162	-0.318431	0.171216	0.322276	0.0554968	0.0314137	0.0240831	0.00733062
ygfF	0.84384	-0.685194	0.000856453	0.016025	17.1961	6.08181	11.1143	-5.03245
gcvP	0.845244	-0.601071	0.00506311	0.0392276	17.3735	7.93311	9.44043	-1.50732
gcvH	0.760814	-0.498684	0.0252125	0.0986111	16.4493	5.6542	10.7951	-5.14087
gcvT	0.646529	-0.407081	0.0748509	0.195612	9.67417	3.57936	6.09481	-2.51544
argK	0.423005	-0.559599	0.0103001	0.0569778	0.362935	0.0237143	0.339221	-0.315506
speC	0.874401	-0.784456	4.23e-05	0.0080209	35.0266	11.5051	23.5216	-12.0165
gss	0.888487	-0.657344	0.00163579	0.0217319	22.7862	8.31145	14.4747	-6.16329
yhaK	0.386712	-0.0701167	0.768955	0.85799	0.0593002	0.00549692	0.0538033	-0.0483064
mtr	0.740021	-0.495047	0.0264691	0.101075	21.9846	2.93584	19.0488	-16.1129
lptA	0.424617	-0.268769	0.251871	0.415372	0.267741	0.00769416	0.260047	-0.252353
yrdA	0.833666	-0.708592	0.000470546	0.012822	20.0995	4.4511	15.6484	-11.1974
rsmB	0.520892	-0.337103	0.1461	0.291177	1.1272	0.387755	0.739443	-0.351688
zntR	0.765404	-0.703416	0.000539782	0.0132447	9.44746	2.54724	6.90022	-4.35297
gspJ	0.308053	-0.104363	0.661478	0.783315	0.0165806	0.00319122	0.0133894	-0.0101981
gspK	0.351519	-0.541351	0.0136981	0.0673698	0.0919704	0.0342056	0.0577648	-0.0235592
bfr	0.927581	-0.771843	6.71e-05	0.0080209	66.1066	17.5821	48.5245	-30.9424
bfd	0.849517	-0.663453	0.00142727	0.0204344	31.6365	9.83792	21.7985	-11.9606
hofP	0.692272	-0.404998	0.076496	0.198397	2.14736	0.507847	1.63951	-1.13166
feoA	0.900985	-0.579909	0.00735797	0.0473956	16.1685	7.91244	8.25601	-0.343576
feoB	0.806356	-0.567259	0.00909513	0.0534279	7.95618	3.39936	4.55682	-1.15746
yibG	0.404974	-0.363216	0.115471	0.252922	0.177921	0.00819796	0.169723	-0.161525
xanP	0.964099	-0.777097	5.56e-05	0.0080209	50.2859	21.6469	28.639	-6.99202
nlpA	0.862469	-0.688736	0.000784925	0.0155181	39.2045	13.6838	25.5206	-11.8368
hsrA	0.756081	-0.564724	0.00948048	0.0544545	13.1488	3.16724	9.9816	-6.81436
cyaA	0.901114	-0.625701	0.00316976	0.031251	35.8839	10.4926	25.3913	-14.8987
yigL	0.730891	-0.423703	0.0626507	0.174808	4.84134	1.94366	2.89768	-0.954014
bioP	0.639878	-0.33913	0.143538	0.287683	4.41022	1.57581	2.83442	-1.25861
yiiE	0.418544	-0.10176	0.669457	0.787955	0.114208	0.0655056	0.0487021	0.0168035
sbp	0.886645	-0.605205	0.0046925	0.037721	17.4164	9.2937	8.12275	1.17095
ppc	0.76146	-0.634115	0.00267702	0.0284992	23.5269	5.57724	17.9496	-12.3724
thiH	0.774772	-0.526489	0.0170874	0.0778968	13.5338	10.0384	3.49542	6.54296
thiG	0.759146	-0.50438	0.0233395	0.0936434	12.7684	9.6634	3.10501	6.55838
thiF	0.742057	-0.470314	0.0363782	0.123253	11.9911	9.2869	2.70425	6.58265
thiE	0.723596	-0.475769	0.0339774	0.118023	11.8833	9.18282	2.70052	6.4823
thiC	0.723084	-0.473215	0.0350858	0.120371	11.3193	8.90557	2.41374	6.49183
zraP	0.641044	-0.708778	0.000468206	0.012822	0.245586	0.120092	0.125494	-0.00540167
purD	0.943866	-0.698825	0.000608249	0.0137318	39.7623	19.9641	19.7982	0.16595
purH	0.950541	-0.701832	0.000562619	0.013418	39.5676	20.7723	18.7953	1.97709
psiE	0.739972	-0.496626	0.0259177	0.100039	16.9772	2.1254	14.8518	-12.7264
ghxP	0.844751	-0.704444	0.000525384	0.013068	29.642	9.08852	20.5535	-11.465
yjcE	0.545789	-0.393647	0.0859391	0.214296	0.816356	0.351213	0.465143	-0.11393
dsbD	0.622141	-0.381804	0.0966815	0.229169	1.54231	0.254838	1.28747	-1.03263
yzfA	0.617592	-0.398437	0.0818549	0.207382	2.14773	0.401551	1.74618	-1.34463
pyrI	0.927881	-0.747488	0.000151741	0.00919139	50.9025	19.8014	31.1012	-11.2998
pyrB	0.920227	-0.722431	0.000321316	0.0112307	49.0592	18.4346	30.6247	-12.1901
yjgL	0.777309	-0.689419	0.000771732	0.0154325	13.2691	2.89524	10.3738	-7.47859
fimA	0.876688	-0.63162	0.00281597	0.0291625	15.0025	8.06905	6.93347	1.13558
fimI	0.935057	-0.721998	0.000325283	0.0112307	32.0586	15.9384	16.1202	-0.181761
fimC	0.853606	-0.615908	0.00383585	0.0341522	17.1396	8.91957	8.22004	0.699527
fimD	0.818177	-0.624624	0.00323793	0.0315539	13.4569	7.59259	5.86435	1.72825
fimF	0.81845	-0.642318	0.00225979	0.0258505	13.5786	6.97034	6.60831	0.362028
fimG	0.859124	-0.667941	0.00128872	0.0192362	16.7935	8.53604	8.25751	0.278533
fimH	0.816567	-0.595973	0.00555292	0.040731	12.4444	5.54804	6.89638	-1.34834
iraD	0.882412	-0.636619	0.00254338	0.0274878	16.895	8.55344	8.34152	0.211923
yjjB	0.61898	-0.369106	0.109254	0.245736	2.8377	1.12097	1.71672	-0.595746
yjjP	0.683357	-0.474428	0.0345561	0.119438	4.7173	1.38155	3.33575	-1.9542
yjjG	0.832498	-0.708875	0.000466998	0.012822	10.2978	5.36413	4.93367	0.430455
thiS	0.751619	-0.486614	0.0295735	0.108742	12.7596	9.62922	3.13036	6.49886
rdlD	0.429365	-0.281061	0.229986	0.391007	0.248408	0.00956572	0.238842	-0.229277
insX	0.253635	-0.35955	0.119465	0.257382	0.215079	0.0105706	0.204508	-0.193937
rzoD	0.372092	-0.257214	0.273614	0.436493	0.0665333	0.0163907	0.0501426	-0.033752
yoeB	0.792277	-0.64114	0.00231611	0.0261573	11.5201	3.01945	8.5006	-5.48115
arfA	0.69752	-0.569424	0.00877623	0.0522534	6.46839	1.28296	5.18544	-3.90248
yoeA	0.589747	-0.429219	0.0589544	0.167672	3.14974	1.12064	2.0291	-0.908462
ylcI	0.658045	-0.196642	0.406006	0.571273	0.851503	0.291277	0.560226	-0.268948
sroH	0.726555	-0.477993	0.0330353	0.115739	11.2759	8.57617	2.6997	5.87647
ytiC	0.866644	-0.612436	0.00409824	0.0352729	16.6376	7.22944	9.4082	-2.17876
ytiD	0.941488	-0.665803	0.00135325	0.019698	28.0625	15.1047	12.9578	2.14694
idlP	0.894521	-0.553547	0.0113412	0.060595	18.883	9.22845	9.65459	-0.426142
Module: darkred
Gene	MMdarkred	GS_PoorM9	pvalue_GS_PoorM9	padj_FDR	kTotal	kWithin	kOut	kDiff
mog	0.874214	-0.697004	0.000637372	0.00397836	76.1326	13.8359	62.2967	-48.4608
satP	0.720776	-0.324256	0.163086	0.280731	10.1241	3.99723	6.12682	-2.12959
rpsT	0.888449	-0.5857	0.00665894	0.0247237	49.972	17.5003	32.4717	-14.9714
ribF	0.914213	-0.900285	6.41e-08	2.28e-06	84.1255	18.7619	65.3636	-46.6017
lspA	0.513271	-0.383146	0.0954173	0.187713	0.587746	0.328846	0.2589	0.0699453
fkpB	0.40177	-0.395637	0.0842251	0.17206	0.369159	0.0732359	0.295924	-0.222688
ispH	0.558225	-0.381087	0.0973621	0.190747	2.28255	0.660899	1.62165	-0.960752
djlA	0.765344	-0.820743	9.28e-06	0.000131626	29.9122	7.07902	22.8331	-15.7541
thiQ	0.517888	-0.873233	5.02e-07	1.23e-05	18.0105	1.65606	16.3544	-14.6984
secM	0.843767	-0.732763	0.000238149	0.0018586	26.148	9.6794	16.4686	-6.78918
secA	0.733957	-0.756477	0.000113518	0.0010075	14.6363	4.04783	10.5885	-6.54066
yacL	0.455502	-0.272434	0.245213	0.378868	0.518669	0.0877721	0.430897	-0.343125
speD	0.720915	-0.413013	0.0703095	0.150226	7.80355	5.73015	2.0734	3.65675
speE	0.647853	-0.289866	0.215095	0.344297	4.17622	3.03448	1.14174	1.89274
yadG	0.610778	-0.348534	0.132063	0.240416	1.02408	0.656834	0.367244	0.28959
pcnB	0.83227	-0.662116	0.0014709	0.00768578	12.9635	5.10456	7.85892	-2.75436
hrpB	0.798635	-0.639634	0.00238985	0.0111378	32.7382	5.62462	27.1136	-21.489
map	0.43203	-0.581964	0.00710334	0.0259625	1.06474	0.355135	0.709601	-0.354466
rpsB	0.937601	-0.612585	0.00408668	0.0170768	69.8181	37.5456	32.2724	5.27319
tsf	0.898389	-0.621488	0.00344344	0.0149239	57.9197	31.5647	26.3551	5.2096
lpxD	0.506821	-0.527793	0.0167656	0.0489021	1.31481	0.431224	0.883584	-0.45236
yaeQ	0.84544	-0.875463	4.32e-07	1.08e-05	46.9353	9.9328	37.0025	-27.0697
trmO	0.70552	-0.282269	0.227905	0.359146	3.25787	1.91525	1.34262	0.572634
rcsF	0.466309	-0.121131	0.610954	0.72449	3.85687	0.240155	3.61672	-3.37656
yagL	0.052754	-0.379525	0.0988556	0.193053	0.186906	0.0594591	0.127447	-0.0679877
yahH	0.148043	-0.314794	0.176433	0.296415	0.0201306	0.000946643	0.0191839	-0.0182373
yahM	0.675032	-0.727535	0.000277577	0.0020973	12.2407	3.85897	8.38171	-4.52274
ddlA	0.723015	-0.914953	1.62e-08	7.35e-07	53.6296	6.52682	47.1028	-40.576
proY	0.76095	-0.8584	1.29e-06	2.64e-05	31.1037	5.02728	26.0764	-21.0491
tgt	0.879127	-0.562684	0.00980002	0.032916	23.6111	15.4863	8.12477	7.36152
secF	0.928728	-0.571995	0.00840934	0.0293776	82.8442	33.4811	49.3632	-15.8821
tsx	0.939149	-0.688005	0.000799253	0.00477873	73.0592	31.5991	41.4601	-9.86095
ribE	0.821273	-0.795596	2.74e-05	0.000326553	30.1978	7.18121	23.0166	-15.8354
nusB	0.814712	-0.787149	3.82e-05	0.000425559	33.6847	8.34283	25.3419	-16.9991
dxs	0.32089	-0.232478	0.323971	0.463328	0.240478	0.0896709	0.150807	-0.061136
ispA	0.678322	-0.477962	0.033048	0.0841762	6.6902	2.31896	4.37124	-2.05229
thiI	0.909496	-0.853654	1.7e-06	3.25e-05	62.3051	18.8752	43.4299	-24.5546
ampG	0.971168	-0.697585	0.000627945	0.0039422	68.9719	30.8613	38.1106	-7.24938
yajG	0.873391	-0.417799	0.0667982	0.144094	56.6821	27.8976	28.7844	-0.886834
tig	0.913144	-0.560995	0.0100712	0.0336161	76.7938	36.2609	40.5329	-4.27202
acrB	0.290133	0.275729	0.239322	0.372599	0.99186	0.0641727	0.927687	-0.863514
ybaM	0.246143	-0.186971	0.429925	0.564029	0.131324	0.0249952	0.106329	-0.0813337
ybaL	0.190033	0.0164353	0.945171	0.963192	1.18056	0.0437751	1.13678	-1.09301
selU	0.714456	-0.807222	1.69e-05	0.000217166	13.9677	2.26386	11.7038	-9.43993
lpxH	0.567441	-0.309824	0.183733	0.305434	2.21443	0.836763	1.37766	-0.540901
sfmD	0.170179	-0.32545	0.161452	0.278416	0.0221635	0.00433877	0.0178247	-0.0134859
emrE	0.724623	-0.365553	0.112974	0.214827	24.236	4.5074	19.7286	-15.2212
borD	0.757939	-0.509434	0.0217716	0.0595789	16.5113	6.62472	9.88662	-3.2619
cusS	0.342117	-0.0703355	0.768253	0.847024	0.232396	0.0748687	0.157527	-0.0826585
cusR	0.501313	-0.0894667	0.707587	0.801882	1.08454	0.430319	0.654225	-0.223907
pheP	0.932032	-0.658349	0.00159984	0.00820879	84.0553	28.6056	55.4496	-26.844
ybeF	0.629615	-0.567933	0.00899476	0.0308423	3.81179	0.581812	3.22998	-2.64817
rlpA	0.745037	-0.413207	0.0701643	0.150051	5.07798	2.8681	2.20988	0.658214
mrdB	0.82237	-0.512187	0.0209533	0.0579337	16.1329	8.31664	7.81629	0.500351
mrdA	0.888745	-0.590962	0.00607182	0.0231021	29.2732	14.567	14.7061	-0.139109
rlmH	0.894681	-0.724325	0.000304444	0.00225637	43.7875	12.5325	31.2549	-18.7224
rsfS	0.861169	-0.612566	0.00408819	0.0170768	28.5967	10.7434	17.8533	-7.10994
ybeQ	0.421284	0.000992251	0.996687	0.997388	0.845487	0.061543	0.783944	-0.722401
umpH	0.441283	-0.334482	0.149461	0.264092	2.73048	0.362748	2.36773	-2.00498
ybfE	0.88276	-0.712915	0.000418654	0.00286416	46.3624	14.2211	32.1413	-17.9202
mngR	0.637856	-0.556559	0.0108128	0.035151	3.22163	1.03016	2.19147	-1.16131
ybgC	0.648158	-0.581339	0.00717999	0.0261978	8.04087	3.63825	4.40261	-0.764363
tolQ	0.758913	-0.724397	0.000303821	0.00225567	11.218	4.73366	6.48438	-1.75072
tolR	0.5965	-0.514078	0.0204056	0.0566394	1.32648	0.833049	0.493433	0.339616
tolA	0.626366	-0.651267	0.00186803	0.00914522	8.51474	2.53677	5.97797	-3.4412
ybhC	0.673289	-0.63714	0.00251626	0.0115878	6.63874	1.86792	4.77083	-2.90291
rlmF	0.85012	-0.60347	0.00484526	0.0194038	19.039	11.9811	7.05786	4.92325
rhtA	0.653937	-0.410733	0.0720298	0.152983	3.01438	0.961585	2.0528	-1.09121
ybiT	0.708787	-0.266068	0.256852	0.390909	13.257	3.88459	9.37241	-5.48782
mdfA	0.746996	-0.302182	0.195352	0.320015	10.037	5.92051	4.11651	1.804
rimK	0.763898	-0.376425	0.101871	0.197946	18.6558	6.35277	12.303	-5.95025
ybjS	0.598487	-0.552818	0.0114719	0.0366022	1.6996	0.432941	1.26666	-0.833723
infA	0.740477	-0.690261	0.000755724	0.00456321	13.5485	5.46622	8.08226	-2.61604
cmk	0.859025	-0.539022	0.01419	0.0430236	15.0332	9.66127	5.37189	4.28938
rpsA	0.846236	-0.43061	0.0580493	0.129813	38.7943	29.8868	8.90743	20.9794
msbA	0.841429	-0.620743	0.00349385	0.015127	13.8358	5.87168	7.96411	-2.09243
cmoM	0.812797	-0.361465	0.117366	0.220333	61.8164	14.2591	47.5573	-33.2982
rlmL	0.893559	-0.607905	0.00446279	0.0181964	30.7936	19.8212	10.9724	8.84883
uup	0.865627	-0.568129	0.00896582	0.0307925	18.3438	13.0865	5.25731	7.82916
pqiB	0.762358	-0.554245	0.0112169	0.0360852	9.93166	4.21643	5.71523	-1.49879
pqiC	0.78043	-0.506346	0.0227192	0.0617642	6.22228	2.89482	3.32746	-0.432639
yccE	0.344264	-0.490071	0.0282679	0.0739572	0.189881	0.0367698	0.153111	-0.116341
rutR	0.585327	-0.291352	0.212646	0.34076	0.327498	0.174609	0.152889	0.0217196
opgC	0.811502	-0.415365	0.0685672	0.147092	16.1288	7.83568	8.29316	-0.457477
lpxL	0.930067	-0.79034	3.37e-05	0.000388211	65.9322	20.1708	45.7613	-25.5905
rluC	0.960249	-0.606245	0.00460294	0.0186634	65.9953	33.6408	32.3545	1.28628
yceD	0.902416	-0.478354	0.032884	0.0838601	63.4936	25.756	37.7376	-11.9816
rpmF	0.894505	-0.554783	0.0111219	0.0359319	74.2452	26.9101	47.3351	-20.425
plsX	0.857102	-0.47999	0.0322064	0.0823782	28.088	14.2164	13.8716	0.344834
fabH	0.853689	-0.581831	0.00711959	0.0259996	14.0058	9.47664	4.52917	4.94746
fabD	0.8257	-0.520569	0.0186118	0.0530398	18.4652	14.7542	3.71099	11.0432
acpP	0.687258	-0.286831	0.220154	0.350424	19.2927	4.07001	15.2227	-11.1527
mltG	0.676834	-0.505397	0.0230169	0.0623471	2.07067	0.949125	1.12154	-0.172418
tmk	0.645013	-0.52877	0.0165277	0.0484593	1.72775	0.644308	1.08344	-0.439135
holB	0.63965	-0.782574	4.54e-05	0.000477427	6.27495	1.332	4.94295	-3.61095
ptsG	0.801413	-0.514457	0.0202971	0.0564853	21.8855	7.84926	14.0363	-6.18703
potB	0.795677	-0.735731	0.000217975	0.00173284	10.8886	3.31601	7.57259	-4.25659
potA	0.7089	-0.576958	0.00773669	0.0276616	4.9435	1.67049	3.27301	-1.60252
ymfD	0.51765	-0.461146	0.0407075	0.0993833	1.74866	0.383126	1.36553	-0.982408
dsbB	0.820836	-0.422562	0.0634368	0.138793	19.563	8.62048	10.9425	-2.32206
nhaB	0.629476	-0.211972	0.36962	0.509661	4.99961	2.22376	2.77585	-0.552084
pth	0.746768	-0.513786	0.0204893	0.0568349	9.69692	3.12321	6.57371	-3.4505
narK	0.238964	-0.502085	0.0240804	0.0645672	0.973842	0.528543	0.445299	0.0832432
narG	0.249517	-0.541259	0.0137171	0.0420679	1.44921	0.709511	0.739699	-0.0301878
narH	0.368157	-0.517312	0.0194953	0.0547534	2.20038	1.54566	0.654714	0.890949
narJ	0.423804	-0.49902	0.0250987	0.0668412	2.62649	1.82636	0.800135	1.02622
narI	0.525594	-0.521493	0.0183669	0.0525525	3.31279	1.87316	1.43962	0.433541
ychE	0.764682	-0.901472	5.78e-08	2.11e-06	41.4044	7.50902	33.8953	-26.3863
yciA	0.860668	-0.457346	0.0426144	0.102548	34.3328	16.4229	17.9099	-1.48705
rluB	0.912198	-0.769683	7.24e-05	0.000707725	48.0981	17.7997	30.2984	-12.4988
yciN	0.718872	-0.76632	8.14e-05	0.000769234	14.4223	2.7593	11.663	-8.90367
intR	0.15175	0.0240734	0.919756	0.946458	0.0966897	0.0307052	0.0659845	-0.0352793
ydbH	0.371709	-0.0638333	0.78919	0.863417	0.099332	0.0317428	0.0675893	-0.0358465
insI-2	0.331109	-0.366903	0.11155	0.212718	0.667813	0.493376	0.174437	0.318939
sutR	0.264342	-0.291508	0.212389	0.340604	0.129074	0.043747	0.0853274	-0.0415805
ydcR	0.251612	0.191458	0.418737	0.55309	0.223384	0.0473126	0.176071	-0.128758
ydcY	0.716504	-0.386668	0.0921572	0.183316	8.06009	3.84349	4.21661	-0.373122
fdnG	0.785167	-0.744376	0.000167316	0.00140329	18.942	5.20427	13.7378	-8.5335
fdnH	0.805477	-0.628	0.0030282	0.0134241	18.9154	7.09233	11.8231	-4.73076
fdnI	0.784061	-0.561952	0.00991684	0.0332822	17.3102	6.20222	11.1079	-4.90573
marR	0.843288	-0.648843	0.00196805	0.00953645	16.9475	5.86704	11.0805	-5.21346
gnsB	0.407656	-0.131331	0.581008	0.700261	2.52809	0.677528	1.85056	-1.17303
dicA	0.559344	-0.499305	0.0250027	0.066627	4.11384	1.71538	2.39846	-0.683086
ynfA	0.385188	0.0589455	0.805022	0.874018	0.301948	0.163726	0.138222	0.0255039
ynfB	0.242009	0.156167	0.510869	0.636388	0.626781	0.05745	0.569331	-0.511881
ydgI	0.778337	-0.546374	0.0126836	0.039755	16.169	3.92899	12.2401	-8.31107
rsxD	0.556203	-0.0658122	0.782803	0.85885	4.31871	1.13523	3.18349	-2.04826
rsxG	0.45701	0.004189	0.986016	0.98926	3.24085	0.554174	2.68667	-2.1325
rsxE	0.496968	-0.0575799	0.809459	0.876383	2.88263	0.744653	2.13797	-1.39332
dtpA	0.751953	-0.975922	2.37e-13	1.12e-10	78.0106	9.66904	68.3416	-58.6725
ydhI	0.746784	-0.417884	0.0667375	0.144036	13.2844	4.0782	9.20623	-5.12802
ydhK	0.733109	-0.35239	0.127552	0.234605	21.8313	4.12998	17.7013	-13.5714
rnt	0.758778	-0.587647	0.00643642	0.0241239	7.10606	2.95296	4.1531	-1.20014
sodB	0.884317	-0.91087	2.43e-08	1.03e-06	67.6867	13.4572	54.2296	-40.7724
lpp	0.2838	0.167797	0.479484	0.608839	1.39218	0.321448	1.07073	-0.749285
pheT	0.553972	-0.00984881	0.967129	0.977432	1.96163	1.21999	0.741636	0.478355
pheS	0.798613	-0.334129	0.149917	0.26468	14.8371	11.1358	3.70126	7.43455
rplT	0.865063	-0.482547	0.0311693	0.0802059	42.9002	23.8804	19.0197	4.86068
rpmI	0.821046	-0.407721	0.0743507	0.156742	36.0014	19.4794	16.522	2.95736
infC	0.828927	-0.369966	0.108367	0.208106	19.4216	12.9288	6.49276	6.43604
ydiY	0.826418	-0.476722	0.0335711	0.0853065	30.928	9.77928	21.1487	-11.3695
cedA	0.325481	-0.131455	0.58065	0.700027	0.506183	0.201651	0.304531	-0.10288
xthA	0.624754	-0.522365	0.0181383	0.052108	3.22217	0.717836	2.50433	-1.78649
topB	0.744324	-0.64876	0.00197153	0.00954248	7.26425	3.80778	3.45647	0.351317
yeaL	0.615403	-0.691173	0.000738711	0.00447948	4.30416	1.02643	3.27773	-2.2513
yoaF	0.541308	-0.376074	0.102216	0.198346	0.19292	0.052081	0.140839	-0.0887584
leuE	0.549207	-0.882703	2.59e-07	7.11e-06	15.5199	1.67883	13.841	-12.1622
rnd	0.799332	-0.585594	0.00667119	0.0247431	12.1625	5.76168	6.40081	-0.639135
tsaB	0.645906	-0.647798	0.00201252	0.0096969	5.13294	1.22431	3.90863	-2.68432
sdaA	0.874106	-0.818116	1.05e-05	0.000145616	50.7986	13.1813	37.6173	-24.436
yebO	0.907198	-0.785812	4.02e-05	0.000442093	41.0572	14.3847	26.6725	-12.2879
mgrB	0.650461	-0.197967	0.402786	0.539872	5.70903	2.94977	2.75925	0.19052
htpX	0.655851	-0.304155	0.192307	0.316937	3.89161	1.44715	2.44446	-0.997316
proQ	0.836326	-0.44061	0.0518465	0.119104	23.1188	12.5458	10.573	1.9728
yebY	0.465021	-0.722916	0.000316923	0.00231273	2.39598	0.588409	1.80757	-1.21916
yobA	0.711675	-0.838898	3.81e-06	6.33e-05	17.4417	3.17992	14.2618	-11.0819
holE	0.571226	-0.364707	0.113873	0.215672	1.85353	0.876004	0.977528	-0.101524
ruvC	0.902917	-0.700684	0.000579684	0.0037046	97.48	22.2457	75.2343	-52.9886
flhB	0.761041	-0.696943	0.000638365	0.00397836	20.065	4.32565	15.7393	-11.4137
tyrP	0.749232	-0.52153	0.018357	0.0525525	12.4241	3.69268	8.73138	-5.0387
yecF	0.852316	-0.52817	0.0166736	0.048753	29.079	11.7838	17.2952	-5.51144
dsrB	0.335436	0.0156944	0.947639	0.964534	0.958843	0.46786	0.490983	-0.0231232
plaP	0.821832	-0.344476	0.136933	0.247383	22.4441	14.7187	7.72535	6.99339
yegQ	0.673509	-0.401867	0.0790197	0.163994	3.38231	1.69654	1.68577	0.0107688
bglX	0.432551	-0.160107	0.50013	0.626667	1.55093	0.52469	1.02624	-0.501549
lpxT	0.837349	-0.411844	0.0711879	0.151421	53.6943	15.0396	38.6548	-23.6152
rplY	0.904891	-0.535908	0.01487	0.0445475	51.8544	20.9378	30.9166	-9.97877
yejK	0.857413	-0.577849	0.00762061	0.0273381	30.5819	15.1872	15.3948	-0.207575
yejL	0.574903	-0.475146	0.0342452	0.0866071	3.19016	0.796075	2.39408	-1.59801
yejM	0.688661	-0.80143	2.16e-05	0.000268253	17.0417	3.70997	13.3317	-9.62176
napF	0.135588	-0.556319	0.0108542	0.0351569	2.08628	0.366337	1.71994	-1.35361
eco	0.824028	-0.912747	2.02e-08	8.72e-07	72.491	11.1644	61.3266	-50.1622
yfaA	0.674898	-0.680969	0.000948897	0.00540833	6.5275	1.8613	4.66619	-2.80489
gyrA	0.86416	-0.541419	0.0136838	0.0419957	20.6213	11.9989	8.62236	3.37658
yfaH	0.383374	-0.263005	0.262574	0.395779	0.0835508	0.0433737	0.0401771	0.00319662
yfaZ	0.86787	-0.441872	0.0511013	0.11788	75.1296	21.2788	53.8508	-32.572
nudI	0.568907	-0.731739	0.000245472	0.00190185	3.52283	0.733956	2.78887	-2.05492
menH	0.538287	-0.808254	1.62e-05	0.000210295	7.62457	0.875805	6.74877	-5.87296
menD	0.405903	-0.702941	0.00054654	0.00353512	2.48805	0.239099	2.24895	-2.00986
dedD	0.803467	-0.511651	0.0211105	0.05818	13.9419	5.99035	7.95153	-1.96118
usg	0.200351	-0.185155	0.434498	0.567066	0.576852	0.076805	0.500047	-0.423242
flk	0.876769	-0.817976	1.05e-05	0.000146069	39.4469	12.5511	26.8959	-14.3448
yfcL	0.726416	-0.796007	2.7e-05	0.000323379	9.87859	2.81113	7.06746	-4.25634
mlaA	0.777547	-0.357249	0.122023	0.226884	15.5326	10.3838	5.1488	5.23502
intS	0.84888	-0.537147	0.0145963	0.0438814	55	13.0248	41.9752	-28.9504
yfdH	0.785658	-0.713515	0.000411854	0.0028404	37.8298	6.15883	31.6709	-25.5121
yfeC	0.309123	-0.440884	0.051684	0.118815	0.429645	0.0775698	0.352075	-0.274505
ligA	0.652846	-0.181814	0.442981	0.574973	6.33828	2.87594	3.46234	-0.586405
yfgI	0.101414	-0.217563	0.356828	0.497151	0.0241865	0.00496826	0.0192182	-0.0142499
xseA	0.598077	-0.387303	0.0915785	0.182686	2.32097	0.892038	1.42893	-0.536896
trmJ	0.828806	-0.877121	3.85e-07	9.97e-06	52.852	10.0929	42.7591	-32.6662
suhB	0.753909	-0.395104	0.0846818	0.172804	7.26237	4.62816	2.63422	1.99394
yphG	0.794407	-0.256876	0.274265	0.409098	23.5418	13.678	9.86374	3.81427
mltF	0.679808	-0.468123	0.0373789	0.0929897	9.95974	2.33566	7.62409	-5.28843
tadA	0.839334	-0.521316	0.0184135	0.0526154	15.265	8.15664	7.10832	1.04832
yfhH	0.647026	-0.405803	0.0758571	0.15921	2.92284	0.899642	2.0232	-1.12356
recO	0.80223	-0.781121	4.79e-05	0.000501545	25.8833	8.3612	17.5221	-9.16085
rnc	0.788819	-0.514276	0.0203489	0.0565556	9.92537	5.73727	4.18811	1.54916
lepB	0.899594	-0.650649	0.0018931	0.00922291	29.559	15.6918	13.8673	1.82446
lepA	0.840363	-0.52804	0.0167052	0.0488121	25.6573	13.8529	11.8045	2.04841
yfiC	0.654095	-0.234742	0.319145	0.45796	8.23443	2.07241	6.16203	-4.08962
srmB	0.902549	-0.530046	0.016221	0.047724	66.1981	25.2918	40.9063	-15.6144
yfiF	0.807564	-0.760683	9.87e-05	0.000896415	47.2053	8.16446	39.0408	-30.8763
rplS	0.891796	-0.455152	0.0437465	0.104741	66.1267	26.9857	39.141	-12.1553
trmD	0.901103	-0.480617	0.0319495	0.0818681	63.5323	28.8042	34.7281	-5.92384
rimM	0.872645	-0.422053	0.0637902	0.139272	53.6627	23.8447	29.818	-5.97335
rpsP	0.87565	-0.442243	0.0508837	0.117736	50.0896	21.2023	28.8873	-7.68506
ffh	0.721284	-0.878842	3.41e-07	8.89e-06	32.9489	5.60049	27.3485	-21.748
bamE	0.643164	-0.45662	0.0429865	0.103211	2.51833	0.659952	1.85838	-1.19843
yfjF	0.891895	-0.629694	0.00292725	0.0130307	74.3834	17.0059	57.3775	-40.3716
ratA	0.862196	-0.512927	0.0207375	0.0574115	37.5681	13.9309	23.6371	-9.7062
yfjT	0.333386	-0.153863	0.517203	0.641098	0.0316868	0.003239	0.0284478	-0.0252087
ygaZ	0.580751	-0.707335	0.000486626	0.0032158	3.1172	0.446028	2.67117	-2.22515
emrB	0.761687	-0.654472	0.00174235	0.00870971	20.2892	5.24278	15.0464	-9.80362
yqaA	0.769275	-0.820835	9.24e-06	0.000131504	24.8791	6.6152	18.2639	-11.6487
yqaB	0.778705	-0.85034	2.05e-06	3.79e-05	43.9917	9.41115	34.5805	-25.1694
ygbA	0.336647	0.0177717	0.94072	0.96052	0.127381	0.0152548	0.112126	-0.0968711
umpG	0.535176	-0.355974	0.123456	0.228678	0.49487	0.324806	0.170065	0.154741
truD	0.854783	-0.698861	0.000607678	0.00384893	19.7281	9.29142	10.4367	-1.14525
ispF	0.704062	-0.567451	0.00906644	0.0310133	2.7485	1.90612	0.842376	1.06375
ispD	0.836534	-0.672688	0.00115469	0.00630354	29.4615	9.13331	20.3282	-11.1948
queD	0.936022	-0.543947	0.0131659	0.040751	67.9473	33.3999	34.5474	-1.14749
ygcN	0.759389	-0.586378	0.00658068	0.0245353	17.6118	4.31695	13.2949	-8.97792
queE	0.801312	-0.631879	0.00280127	0.0126279	18.4535	4.73588	13.7176	-8.98175
syd	0.583314	-0.648574	0.00197942	0.00956979	4.42171	0.808503	3.6132	-2.8047
mltA	0.791591	-0.398339	0.0819368	0.16841	38.614	8.83525	29.7787	-20.9435
rppH	0.696024	-0.683467	0.000893286	0.0051804	13.7862	3.12107	10.6651	-7.54401
lysR	0.813281	-0.606566	0.00457552	0.0185851	25.8746	5.91037	19.9643	-14.0539
yqeG	0.873665	-0.924533	5.72e-09	2.74e-07	77.0798	14.7524	62.3274	-47.575
ygeR	0.237861	-0.0499847	0.834233	0.891673	0.266827	0.0396913	0.227135	-0.187444
hyuA	0.208623	0.111479	0.639848	0.749346	0.127499	0.0416622	0.0858372	-0.0441749
ygfM	0.491531	-0.269027	0.251398	0.385541	0.535046	0.155216	0.37983	-0.224614
recJ	0.71183	-0.784265	4.26e-05	0.000455861	17.1845	3.83049	13.354	-9.52353
dsbC	0.625356	-0.685773	0.000844409	0.00497432	2.73474	0.653328	2.08141	-1.42809
xerD	0.769421	-0.651684	0.00185126	0.00909439	21.1859	4.89883	16.2871	-11.3882
fldB	0.791664	-0.904097	4.58e-08	1.76e-06	46.267	7.81593	38.451	-30.6351
ygfX	0.686695	-0.793209	3.02e-05	0.000351689	14.2045	2.69089	11.5136	-8.82274
sdhE	0.625324	-0.626438	0.00312379	0.0138048	2.09855	0.789507	1.30904	-0.519538
ssrS	0.472483	-0.309956	0.183536	0.305227	1.08687	0.202339	0.884534	-0.682194
speB	0.772865	-0.542644	0.0134308	0.0413681	24.8634	6.26221	18.6012	-12.339
yqgC	0.431352	-0.432145	0.0570622	0.128075	0.0524474	0.0146498	0.0377977	-0.0231479
endA	0.828499	-0.823894	8.01e-06	0.00011831	45.3614	9.67008	35.6913	-26.0212
yggT	0.835732	-0.436988	0.0540315	0.122822	27.2691	19.7604	7.50878	12.2516
yggU	0.807592	-0.595098	0.0056408	0.0218914	16.2482	9.84401	6.40423	3.43977
rdgB	0.793912	-0.39853	0.0817771	0.168325	21.4695	15.2157	6.2538	8.9619
yggW	0.838382	-0.61235	0.00410493	0.01713	20.384	14.9637	5.42023	9.54349
yghF	0.816811	-0.541688	0.013628	0.0418847	52.7916	11.128	41.6636	-30.5356
yghG	0.743902	-0.537547	0.014509	0.0436804	28.1487	5.36532	22.7833	-17.418
pppA	0.844996	-0.592148	0.00594552	0.0227432	37.6498	11.4978	26.152	-14.6542
yqhG	0.286032	-0.43498	0.0552727	0.125045	0.0712445	0.0130572	0.0581873	-0.0451301
ftsP	0.775593	-0.635572	0.00259855	0.0118771	24.2103	4.2075	20.0028	-15.7953
plsC	0.894225	-0.686526	0.000828935	0.00490808	63.6377	13.8708	49.7669	-35.896
parC	0.908758	-0.527207	0.0169097	0.0491742	87.9255	33.2193	54.7062	-21.4869
parE	0.715183	-0.519324	0.0189456	0.0537399	10.1605	2.10322	8.05724	-5.95403
ubiK	0.66437	-0.521349	0.0184049	0.0526154	4.7712	1.3596	3.4116	-2.052
bacA	0.858997	-0.480011	0.0321977	0.0823782	31.2323	19.4051	11.8273	7.57782
folB	0.896681	-0.590714	0.00609854	0.0231625	35.8234	19.4763	16.3471	3.12918
tsaD	0.807008	-0.720725	0.000337181	0.00241514	12.2452	4.59201	7.65318	-3.06117
rpsU	0.861428	-0.55937	0.010338	0.0341585	42.8734	14.643	28.2303	-13.5873
higB	0.538445	-0.528983	0.0164762	0.0483416	1.65108	0.260725	1.39035	-1.12963
rlmG	0.890756	-0.669453	0.00124469	0.00669072	44.813	14.8427	29.9703	-15.1276
ygjV	0.569818	-0.425017	0.061755	0.136314	2.73404	0.711192	2.02285	-1.31166
yqjA	0.648011	-0.446085	0.0486727	0.114131	4.82859	1.48037	3.34821	-1.86784
yraK	0.39257	-0.202386	0.392149	0.530445	0.12132	0.0460089	0.0753113	-0.0293024
rpsO	0.931705	-0.63526	0.0026152	0.0119404	74.6337	25.7359	48.8978	-23.1619
truB	0.926606	-0.671214	0.00119499	0.00646567	43.6532	23.384	20.2691	3.11491
rbfA	0.869636	-0.658143	0.00160716	0.00822659	20.7854	13.2747	7.51071	5.76402
infB	0.836525	-0.58197	0.0071026	0.0259625	16.1828	9.5598	6.62301	2.93678
secG	0.887279	-0.699742	0.000594018	0.0037736	35.5643	14.4394	21.1249	-6.68553
glmM	0.847603	-0.685423	0.000851675	0.0050011	53.6931	16.9115	36.7816	-19.8701
ftsH	0.779635	-0.570835	0.00857331	0.0298041	29.2124	5.70331	23.5091	-17.8058
yhbY	0.850053	-0.517987	0.0193096	0.054411	42.8572	12.4256	30.4316	-18.006
obgE	0.72684	-0.610492	0.00425156	0.0175509	11.9303	3.77817	8.15217	-4.37399
rplU	0.879383	-0.503941	0.0234799	0.06332	78.4989	21.61	56.889	-35.279
yrbG	0.821493	-0.787943	3.7e-05	0.000416025	31.3461	6.51164	24.8345	-18.3228
kdsD	0.529351	-0.746676	0.000155676	0.00132952	2.28732	0.444352	1.84297	-1.39862
lptC	0.349168	-0.554585	0.0111567	0.0359726	0.535019	0.154605	0.380414	-0.225809
lptB	0.127191	-0.22764	0.334424	0.474531	0.40947	0.101365	0.308105	-0.206741
gltF	0.709244	-0.387113	0.0917512	0.18286	3.67229	1.88033	1.79196	0.0883666
nanR	0.472479	-0.66729	0.00130809	0.0069803	2.24858	0.383553	1.86503	-1.48148
sspB	0.915311	-0.833271	5.08e-06	8.06e-05	57.5621	18.8768	38.6852	-19.8084
sspA	0.883893	-0.840631	3.48e-06	5.89e-05	55.5164	15.5043	40.0122	-24.5079
rpsI	0.973987	-0.643108	0.00222265	0.0104876	97.7579	43.5896	54.1683	-10.5787
rplM	0.972695	-0.643297	0.00221385	0.0104661	87.9873	39.3336	48.6538	-9.3202
yhcN	0.828253	-0.728271	0.000271714	0.0020603	20.1904	7.66391	12.5265	-4.86254
mreD	0.809852	-0.785213	4.11e-05	0.000448996	27.5546	9.35498	18.1996	-8.84461
mreC	0.822434	-0.716175	0.000382811	0.00268786	15.8091	6.2259	9.58325	-3.35736
dusB	0.833749	-0.509935	0.0216208	0.0593182	18.6841	8.83381	9.85029	-1.01648
fis	0.910772	-0.605977	0.00462589	0.0187007	42.7266	20.7947	21.9319	-1.13722
def	0.58871	-0.579313	0.00743323	0.0268884	5.27837	0.829454	4.44891	-3.61946
fmt	0.473626	-0.563442	0.00968035	0.0326425	1.95442	0.396788	1.55764	-1.16085
rplQ	0.889396	-0.539835	0.0140167	0.0427105	61.0431	34.9129	26.1302	8.78267
rpoA	0.883349	-0.481419	0.0316236	0.0811794	57.7315	34.1264	23.6051	10.5213
rpsD	0.863972	-0.467802	0.0375271	0.0931955	47.2791	31.1085	16.1707	14.9378
rpsK	0.862597	-0.467365	0.0377299	0.0935489	46.4007	31.4589	14.9418	16.5171
rpsM	0.876731	-0.483725	0.0307	0.0791414	47.6673	33.7655	13.9018	19.8636
rpmJ	0.88728	-0.545727	0.0128107	0.0400354	52.094	35.6781	16.4159	19.2622
secY	0.86995	-0.564206	0.00956083	0.0323161	41.749	31.5062	10.2428	21.2634
rplO	0.83698	-0.530262	0.0161695	0.0476053	31.9191	26.4947	5.42441	21.0703
rpmD	0.861696	-0.548689	0.0122371	0.0386676	39.0195	31.5769	7.44261	24.1343
rpsE	0.859772	-0.540795	0.0138142	0.0422441	35.7722	29.8491	5.92316	23.9259
rplR	0.855047	-0.559125	0.0103788	0.0342385	34.5718	28.7843	5.78745	22.9969
rplF	0.837908	-0.533924	0.0153167	0.0455343	30.167	25.7743	4.3927	21.3816
rpsH	0.85	-0.568612	0.00889467	0.0306468	32.5596	27.1568	5.40278	21.7541
rpsN	0.807027	-0.539522	0.0140831	0.0428231	24.5837	21.2573	3.3263	17.931
rplE	0.807622	-0.527592	0.0168149	0.0489985	24.6698	21.356	3.3138	18.0422
rplX	0.837737	-0.531139	0.0159619	0.0470914	30.5856	25.8927	4.69289	21.1999
rplN	0.867896	-0.516635	0.0196832	0.0550999	29.5804	24.0795	5.50094	18.5786
rpsQ	0.910104	-0.611466	0.00417411	0.0172835	67.7918	37.8709	29.9209	7.95005
rpmC	0.921178	-0.590023	0.00617337	0.0233843	66.5677	40.461	26.1067	14.3542
rplP	0.911854	-0.587809	0.00641826	0.0240981	63.5674	39.808	23.7594	16.0486
rpsC	0.908347	-0.588653	0.00632394	0.0238699	59.1759	39.4478	19.7281	19.7197
rplV	0.906031	-0.587145	0.0064932	0.024294	51.2889	36.0866	15.2023	20.8844
rpsS	0.906615	-0.575071	0.00798699	0.0283429	51.1545	35.7775	15.377	20.4005
rplB	0.890167	-0.573297	0.00822844	0.0290068	45.7729	33.7069	12.0659	21.641
rplW	0.880098	-0.545373	0.0128807	0.0401664	38.7407	29.4528	9.28794	20.1649
rplD	0.886863	-0.559608	0.0102985	0.0341073	40.2318	29.5236	10.7082	18.8154
rplC	0.895483	-0.574304	0.00809068	0.028592	41.7251	30.2265	11.4986	18.728
rpsJ	0.907488	-0.583667	0.00689777	0.0253631	35.7192	22.2357	13.4835	8.75215
tufA	0.782	-0.561462	0.00999565	0.0334941	29.1567	14.8793	14.2774	0.601915
fusA	0.819755	-0.572579	0.00832781	0.0291431	31.9676	22.3078	9.65977	12.648
rpsG	0.747887	-0.495457	0.0263252	0.0694515	17.8208	13.7834	4.03747	9.74591
rpsL	0.795777	-0.459081	0.0417357	0.100889	22.9873	17.6182	5.36911	12.2491
slyX	0.759456	-0.336455	0.146927	0.260586	10.2328	6.04365	4.18911	1.85454
yheS	0.903268	-0.626238	0.00313622	0.0138454	51.167	19.8853	31.2818	-11.3965
yheT	0.645421	-0.400911	0.0798029	0.165292	2.46211	1.13417	1.32794	-0.193768
tsgA	0.687394	-0.842435	3.16e-06	5.46e-05	17.9847	2.86955	15.1151	-12.2456
dam	0.792684	-0.390763	0.0884703	0.178741	13.3426	5.21424	8.12835	-2.91411
damX	0.699763	-0.244626	0.298591	0.436536	14.228	6.45137	7.77668	-1.32531
aroB	0.856483	-0.498679	0.0252141	0.0670648	46.6886	13.9694	32.7192	-18.7499
aroK	0.846872	-0.497926	0.0254703	0.0676199	41.0585	12.2237	28.8348	-16.6111
yrfG	0.737424	-0.316663	0.173739	0.293043	23.2401	4.01665	19.2235	-15.2068
yhgH	0.859496	-0.710068	0.000452243	0.00304515	40.9007	11.908	28.9927	-17.0846
yhgN	0.85983	-0.798086	2.48e-05	0.000302414	39.6444	14.2232	25.4212	-11.198
yhhY	0.274887	-0.539308	0.0141289	0.0428992	0.344251	0.0563258	0.287925	-0.2316
panZ	0.76863	-0.924884	5.49e-09	2.66e-07	62.3375	8.68013	53.6574	-44.9772
ftsY	0.862072	-0.591651	0.00599819	0.0228976	42.3812	14.0143	28.3669	-14.3526
tusA	0.680357	-0.287379	0.219234	0.349443	7.7999	3.89041	3.90948	-0.0190718
yhhS	0.661625	-0.755753	0.000116256	0.00102753	7.15808	0.924864	6.23322	-5.30836
nikB	0.158224	-0.63768	0.00248841	0.0114843	3.44822	1.29742	2.15079	-0.85337
nikC	0.233405	-0.708173	0.000475852	0.00316913	4.05635	1.58877	2.46758	-0.878803
nikD	0.223685	-0.67944	0.000984375	0.0055586	3.17365	1.16715	2.0065	-0.839348
yhhI	0.0941486	-0.401453	0.079358	0.164616	0.0235438	0.00266565	0.0208782	-0.0182125
yhiN	0.904728	-0.647886	0.00200873	0.00968958	58.5896	17.9684	40.6212	-22.6529
pitA	0.687892	-0.684842	0.000863855	0.00504337	11.9206	2.8386	9.08197	-6.24337
rlmJ	0.868475	-0.888925	1.62e-07	5.05e-06	60.9273	14.9769	45.9504	-30.9735
arsR	0.582457	-0.194991	0.410038	0.547286	1.90748	0.56245	1.34503	-0.782583
yhjV	0.902009	-0.70903	0.000465058	0.00311669	45.0566	13.7002	31.3564	-17.6561
yiaF	0.789448	-0.445803	0.0488325	0.114353	18.2225	9.76416	8.45834	1.30582
lyxK	0.563425	-0.21036	0.373357	0.513693	2.33076	0.308485	2.02227	-1.71379
trmL	0.859227	-0.799558	2.33e-05	0.000288907	28.5413	9.98903	18.5522	-8.5632
envC	0.873038	-0.796737	2.62e-05	0.000314895	49.4673	10.721	38.7463	-28.0254
yibQ	0.796401	-0.568473	0.00891506	0.0306922	12.2342	4.36881	7.86541	-3.4966
tdh	0.752713	-0.801849	2.12e-05	0.000265173	40.3663	5.92056	34.4458	-28.5252
kbl	0.807576	-0.850499	2.03e-06	3.77e-05	57.8143	9.52496	48.2894	-38.7644
htrL	0.210221	-0.531642	0.0158438	0.0468269	0.961154	0.241485	0.719669	-0.478184
waaC	0.72666	-0.669736	0.00123659	0.00666274	12.5715	5.98173	6.58972	-0.607991
waaA	0.874878	-0.520005	0.0187624	0.0533977	64.8213	16.2075	48.6138	-32.4062
coaD	0.821936	-0.594992	0.0056515	0.0219131	30.3693	11.3296	19.0397	-7.71002
mutM	0.944888	-0.743912	0.000169752	0.00141325	59.88	21.8418	38.0382	-16.1965
rpmG	0.904934	-0.729074	0.000265434	0.00201985	66.8976	19.1143	47.7833	-28.6691
rpmB	0.968912	-0.681697	0.000932389	0.00534278	97.5602	34.7242	62.836	-28.1118
slmA	0.885323	-0.654611	0.00173707	0.00870367	60.5406	23.677	36.8636	-13.1866
rph	0.914152	-0.640474	0.00234848	0.010969	60.9052	25.0256	35.8796	-10.854
yicG	0.928639	-0.653237	0.00178988	0.00890561	63.491	26.0379	37.4531	-11.4151
gmk	0.922598	-0.755519	0.000117153	0.00103118	56.5643	18.7612	37.8032	-19.042
spoT	0.852472	-0.68299	0.000903685	0.00521966	85.45	13.2972	72.1528	-58.8555
trmH	0.86942	-0.641825	0.00228323	0.0107229	67.938	13.9166	54.0214	-40.1047
yicJ	0.328462	-0.0131799	0.95602	0.970036	0.165136	0.0327804	0.132355	-0.099575
yicN	0.725402	-0.776432	5.69e-05	0.000578728	16.7868	3.80271	12.9841	-9.18138
emrD	0.601393	-0.879171	3.34e-07	8.74e-06	43.175	2.90061	40.2744	-37.3738
yidI	0.607772	-0.535289	0.0150083	0.0448987	2.35778	0.365961	1.99182	-1.62586
gyrB	0.873156	-0.819528	9.82e-06	0.000137393	62.2983	15.3257	46.9726	-31.6469
recF	0.844217	-0.682278	0.000919405	0.00528256	42.7457	11.2049	31.5408	-20.3358
dnaN	0.695567	-0.336556	0.146797	0.260586	14.4013	3.14602	11.2553	-8.10925
dnaA	0.694877	-0.560391	0.0101698	0.0338122	10.6268	2.67831	7.9485	-5.27019
rpmH	0.869743	-0.477917	0.0330671	0.0841762	31.8327	16.8654	14.9673	1.89813
rnpA	0.945009	-0.721889	0.000326286	0.00235688	67.2726	24.2604	43.0123	-18.7519
yidC	0.973843	-0.789098	3.54e-05	0.000399987	97.5981	33.9097	63.6885	-29.7788
atpI	0.651055	-0.296135	0.204887	0.33033	5.33007	0.999418	4.33065	-3.33123
rsmG	0.954469	-0.709261	0.000462177	0.00310226	88.6998	26.8302	61.8696	-35.0394
mnmG	0.924415	-0.680332	0.000963539	0.00547716	88.1155	25.575	62.5405	-36.9656
maoP	0.721245	-0.371153	0.107152	0.206143	18.2897	5.62379	12.6659	-7.04212
ilvY	0.753726	-0.456731	0.0429295	0.103132	11.5152	3.4111	8.10412	-4.69302
ppiC	0.747828	-0.598712	0.00528515	0.0207565	10.5753	3.23084	7.34442	-4.11358
yifN	0.735765	-0.776368	5.71e-05	0.000578728	16.7219	3.54545	13.1765	-9.63104
rep	0.86865	-0.770891	6.94e-05	0.000682969	81.6541	13.4069	68.2473	-54.8404
gpp	0.697135	-0.799065	2.38e-05	0.000292259	17.5485	4.15995	13.3886	-9.22866
rhlB	0.760627	-0.797921	2.5e-05	0.000303586	29.3156	4.90622	24.4093	-19.5031
rhoL	0.702691	-0.676735	0.00104986	0.00585864	9.05193	3.09175	5.96017	-2.86842
rho	0.894758	-0.743835	0.00017016	0.00141325	37.1207	15.3811	21.7396	-6.35857
rfe	0.924043	-0.872373	5.32e-07	1.28e-05	99.0134	20.6252	78.3881	-57.7629
wzzE	0.910154	-0.777418	5.49e-05	0.000561042	93.6406	18.0167	75.6239	-57.6072
wecB	0.877639	-0.859215	1.22e-06	2.52e-05	83.014	15.4934	67.5206	-52.0271
wecC	0.811058	-0.902539	5.27e-08	1.97e-06	52.2811	10.8407	41.4404	-30.5997
rffG	0.861001	-0.883402	2.46e-07	6.86e-06	61.0586	16.6517	44.4069	-27.7551
rffH	0.853413	-0.85744	1.36e-06	2.74e-05	53.6423	16.2888	37.3535	-21.0648
rffC	0.859744	-0.825744	7.34e-06	0.000108733	42.3228	14.1988	28.1241	-13.9253
wecE	0.783948	-0.875925	4.18e-07	1.05e-05	40.438	9.20177	31.2362	-22.0344
wzxE	0.776737	-0.732566	0.000239543	0.00186268	24.9511	8.74403	16.2071	-7.46308
wzyE	0.661214	-0.676742	0.00104969	0.00585864	13.1515	4.28598	8.86548	-4.5795
rffM	0.764393	-0.554125	0.0112381	0.0361261	8.52085	2.73509	5.78576	-3.05067
hemD	0.455369	-0.639191	0.00241192	0.0112162	1.45075	0.370968	1.07978	-0.708813
pldA	0.894993	-0.846947	2.48e-06	4.46e-05	75.5998	18.4173	57.1824	-38.7651
recQ	0.789311	-0.894617	1.03e-07	3.34e-06	36.0905	7.03051	29.06	-22.0295
ubiE	0.827615	-0.731263	0.00024894	0.00191827	29.9666	9.74225	20.2244	-10.4821
ubiJ	0.75744	-0.714189	0.000404319	0.00280393	16.5889	4.20486	12.384	-8.17915
ubiB	0.680081	-0.720181	0.000342379	0.00244255	11.6571	2.89485	8.76229	-5.86743
tatC	0.735361	-0.866331	7.89e-07	1.8e-05	36.0749	6.31373	29.7612	-23.4475
rfaH	0.876862	-0.433142	0.0564282	0.127281	33.4175	16.5097	16.9077	-0.397989
srkA	0.570781	-0.764433	8.69e-05	0.00081181	8.09117	1.42486	6.66631	-5.24144
polA	0.433777	-0.621821	0.00342113	0.0148574	2.79111	0.412486	2.37863	-1.96614
spf	0.569925	-0.662484	0.00145878	0.00765362	3.81752	0.689749	3.12777	-2.43802
yihA	0.776909	-0.714402	0.000401974	0.00279583	19.7551	6.07928	13.6758	-7.59653
fdhE	0.588738	-0.612056	0.00412783	0.0171751	9.15053	2.21955	6.93098	-4.71142
fdoI	0.673899	-0.759435	0.000102905	0.000926794	13.1254	4.18288	8.94249	-4.75961
fdoH	0.692103	-0.777931	5.39e-05	0.000553276	14.3521	4.49982	9.85224	-5.35242
fdoG	0.743572	-0.738171	0.0002025	0.00164036	16.4031	4.96422	11.4388	-6.4746
fdhD	0.709298	-0.680608	0.00095718	0.00544827	5.23059	2.09665	3.13394	-1.03728
frvR	0.315885	-0.2688	0.251815	0.38557	0.0204736	0.00261688	0.0178568	-0.0152399
rpmE	0.929824	-0.902349	5.35e-08	1.99e-06	97.977	22.3055	75.6715	-53.366
yiiX	0.438261	-0.0365036	0.878566	0.919715	0.351451	0.0796124	0.271839	-0.192227
yijF	0.206206	-0.365324	0.113218	0.215098	0.0231698	0.0026278	0.020542	-0.0179142
trmA	0.848386	-0.566078	0.00927294	0.0314926	15.9579	9.20502	6.75288	2.45214
btuB	0.69155	-0.646197	0.00208232	0.00996572	8.93738	5.08003	3.85735	1.22268
murB	0.857129	-0.913603	1.86e-08	8.17e-07	64.9325	13.0627	51.8698	-38.8071
birA	0.820466	-0.845166	2.73e-06	4.82e-05	30.0868	8.79232	21.2945	-12.5021
secE	0.922007	-0.574024	0.00812884	0.0287031	46.5863	24.3241	22.2622	2.06196
nusG	0.877808	-0.501638	0.0242269	0.0648836	52.5998	24.9683	27.6314	-2.66311
rplK	0.937377	-0.557971	0.0105721	0.0346106	71.7182	33.1356	38.5826	-5.44702
rplA	0.950708	-0.593689	0.00578473	0.0222879	83.3261	41.3192	42.007	-0.687801
rplJ	0.943845	-0.617164	0.0037445	0.0159847	109.786	40.3089	69.4766	-29.1677
rplL	0.945038	-0.637227	0.00251178	0.0115797	113.101	41.2205	71.8805	-30.66
rpoB	0.643977	-0.281807	0.2287	0.36	5.41992	4.50303	0.916896	3.58613
rpoC	0.743522	-0.349229	0.131242	0.239257	18.253	11.8514	6.40162	5.44976
yjaZ	0.791014	-0.547478	0.0124691	0.0392214	8.5925	4.82577	3.76673	1.05904
yjaB	0.545136	-0.335966	0.147551	0.261585	1.26905	0.409277	0.85977	-0.450493
plsB	0.709243	-0.503303	0.023685	0.063632	8.34375	2.12025	6.22351	-4.10326
yjbM	0.420222	-0.270743	0.24827	0.382346	0.04159	0.012479	0.029111	-0.0166321
dusA	0.623303	-0.713539	0.00041158	0.0028404	10.9182	2.56249	8.35572	-5.79323
pspG	0.52466	-0.711177	0.000438903	0.00296937	3.70149	0.830517	2.87097	-2.04045
dnaB	0.900416	-0.803573	1.98e-05	0.000249267	111.848	17.8155	94.032	-76.2164
alr	0.753862	-0.942669	5.16e-10	3.75e-08	44.6092	7.28375	37.3255	-30.0417
gltP	0.862878	-0.913801	1.82e-08	8.09e-07	94.7348	15.7132	79.0216	-63.3083
dcuS	0.64089	-0.594773	0.00567376	0.0219794	6.1399	2.0965	4.0434	-1.9469
dtpC	0.324497	-0.203216	0.390169	0.528604	0.630933	0.421615	0.209317	0.212298
cadA	0.485564	-0.379984	0.0984148	0.192457	1.85956	1.18488	0.674678	0.510202
cadB	0.421177	-0.326466	0.160072	0.277284	1.48988	0.884458	0.605424	0.279034
cadC	0.652106	-0.46802	0.0374264	0.0930537	3.21192	0.921339	2.29058	-1.36924
efp	0.851317	-0.579591	0.00739806	0.0267874	40.5181	18.1676	22.3505	-4.18292
miaA	0.510103	-0.0649214	0.785676	0.860675	2.32972	0.38927	1.94045	-1.55118
hfq	0.757839	-0.373308	0.10497	0.202768	14.3532	6.24442	8.1088	-1.86438
rpsF	0.964048	-0.59283	0.0058739	0.0225501	71.8645	40.2207	31.6438	8.57696
priB	0.954074	-0.609731	0.00431278	0.0177202	71.1021	42.0184	29.0837	12.9347
rpsR	0.964978	-0.613481	0.00401773	0.0168642	79.1851	43.4775	35.7076	7.76991
rplI	0.95975	-0.624252	0.00326173	0.0142521	74.2318	41.383	32.8489	8.53413
mpl	0.866886	-0.71759	0.00036809	0.00260593	57.1883	15.4446	41.7437	-26.2991
mgtA	0.803121	-0.560033	0.0102285	0.033928	32.9832	7.67898	25.3042	-17.6252
holC	0.351557	-0.32697	0.159389	0.276599	0.451471	0.0523601	0.399111	-0.346751
lptF	0.657515	-0.567847	0.00900761	0.0308615	4.41461	1.32303	3.09158	-1.76855
insI-3	0.255605	-0.31951	0.169691	0.28907	0.656742	0.49027	0.166472	0.323798
mcrB	0.827273	-0.83084	5.73e-06	8.86e-05	38.6737	10.9946	27.6791	-16.6845
hsdS	0.883782	-0.856086	1.47e-06	2.91e-05	46.0666	14.7709	31.2957	-16.5247
hsdM	0.90062	-0.810116	1.5e-05	0.000197785	57.7142	15.5394	42.1748	-26.6354
btsT	0.681041	-0.437002	0.054023	0.122822	11.2706	1.26279	10.0078	-8.74498
rsmC	0.957384	-0.757124	0.000111122	0.000990353	73.5176	26.6601	46.8575	-20.1973
holD	0.860684	-0.737261	0.00020816	0.00167036	26.1415	7.94102	18.2005	-10.2595
rimI	0.820185	-0.894655	1.03e-07	3.34e-06	40.1455	8.26421	31.8813	-23.6171
yaeP	-0.0304317	0.153754	0.517503	0.641283	0.240438	0.0604019	0.180036	-0.119634
ecnA	0.931952	-0.6765	0.00105573	0.00588369	57.2878	23.8739	33.4139	-9.54
tff	0.857755	-0.570891	0.00856534	0.0298007	32.4495	11.6031	20.8464	-9.24332
cyaR	0.68494	-0.412224	0.0709013	0.151037	4.01161	2.46337	1.54825	0.915118
ryfA	0.391814	-0.0582147	0.807396	0.875352	1.40158	0.53076	0.870822	-0.340061
gcvB	0.810123	-0.964102	8.25e-12	1.38e-09	82.7168	11.7804	70.9364	-59.156
glmZ	0.546134	-0.687299	0.00081332	0.00484248	4.28043	0.619054	3.66138	-3.04233
yghJ	0.795506	-0.519792	0.0188195	0.0535246	35.6353	11.318	24.3174	-12.9994
hdfR	0.476832	-0.456549	0.0430231	0.103241	0.431626	0.164348	0.267278	-0.102931
rffT	0.758084	-0.721236	0.000332361	0.00238462	19.2917	6.48342	12.8083	-6.32488
tatD	0.806931	-0.839544	3.68e-06	6.16e-05	43.0272	10.0957	32.9315	-22.8358
torI	0.448147	-0.523775	0.0177734	0.0513337	0.434133	0.0722492	0.361884	-0.289635
ymgF	0.868426	-0.682147	0.000922312	0.00529213	33.2556	9.96797	23.2877	-13.3197
yobH	0.374383	0.00879859	0.970632	0.978887	1.54983	0.55124	0.99859	-0.447351
yecJ	0.650116	-0.583408	0.00692872	0.0254331	8.95211	2.6587	6.29341	-3.63471
ypeB	0.787658	-0.351338	0.128771	0.236135	20.2691	8.1163	12.1528	-4.03654
ysdC	0.563604	-0.519597	0.0188721	0.053567	0.779946	0.222074	0.557873	-0.335799
yidD	0.904161	-0.807966	1.64e-05	0.000212262	50.405	17.8379	32.567	-14.7291
ryfD	0.765174	-0.546792	0.0126021	0.0395867	9.39084	4.12582	5.26501	-1.13919
istR	0.764893	-0.926708	4.43e-09	2.23e-07	45.1594	6.24405	38.9154	-32.6713
symR	0.473675	-0.435509	0.0549442	0.124433	0.129716	0.0280625	0.101653	-0.0735909
xisD	0.210308	-0.0212851	0.929026	0.951995	0.0406751	0.0113456	0.0293295	-0.0179838
uof	0.406178	-0.424553	0.0620701	0.136657	0.110747	0.0109943	0.0997523	-0.0887581
yoeG	0.504907	-0.643094	0.00222329	0.0104876	3.12044	0.453247	2.66719	-2.21394
yoeH	0.677865	-0.364996	0.113566	0.21528	10.9393	3.17679	7.76248	-4.58569
psaA	0.112465	-0.199125	0.399983	0.538143	0.0303725	0.00437598	0.0259965	-0.0216205
yibS	0.187365	-0.37891	0.0994491	0.194124	0.0256255	0.00234469	0.0232808	-0.0209361
yibW	0.246269	-0.446018	0.048711	0.114131	0.0544103	0.014293	0.0401173	-0.0258243
yoeI	0.837594	-0.392343	0.0870771	0.176818	24.6844	14.8124	9.87202	4.9404
esrE	0.643973	-0.679444	0.000984268	0.0055586	5.49306	1.25703	4.23603	-2.97901
agrA	0.657729	-0.841143	3.39e-06	5.78e-05	14.8576	2.45575	12.4019	-9.94613
agrB	0.398268	-0.182822	0.440412	0.573207	0.414369	0.217188	0.197181	0.0200062
rseD	0.295585	-0.239535	0.309076	0.447421	0.450743	0.185375	0.265367	-0.0799917
yliM	0.719413	-0.511733	0.0210864	0.05818	10.3466	3.51782	6.82878	-3.31096
ymdG	0.275267	-0.512241	0.0209376	0.0579277	0.0317006	0.00295067	0.0287499	-0.0257993
Module: green
Gene	MMgreen	GS_LB	pvalue_GS_LB	padj_FDR	kTotal	kWithin	kOut	kDiff
thrL	0.559249	0.499745	0.0248548	0.0978191	1.10044	0.539204	0.561233	-0.0220285
insL-1	0.905687	0.738084	0.000203035	0.00963064	71.6387	23.562	48.0767	-24.5148
rihC	0.84394	0.652412	0.00182227	0.023028	27.8206	11.8572	15.9634	-4.10614
fixB	0.263713	0.272198	0.245637	0.409459	0.0335463	0.00328668	0.0302596	-0.0269729
rluA	0.853734	0.74856	0.000146667	0.00919139	61.669	17.4721	44.1969	-26.7249
rapA	0.854125	0.710181	0.000450878	0.012747	45.7787	13.8781	31.9006	-18.0225
araC	0.50567	0.259199	0.269798	0.43253	18.782	3.69864	15.0833	-11.3847
sgrR	0.475103	0.374857	0.103421	0.238779	1.91206	0.237949	1.67411	-1.43617
cra	0.444926	0.361621	0.117197	0.254742	0.865717	0.299746	0.56597	-0.266224
mraZ	0.824089	0.715539	0.000389595	0.0121582	38.9818	11.08	27.9018	-16.8217
rsmH	0.942673	0.752812	0.000127962	0.00918536	48.6332	21.3269	27.3063	-5.97934
ftsL	0.830553	0.55075	0.0118502	0.0620717	12.8434	5.82447	7.01893	-1.19447
ftsI	0.911636	0.678531	0.00100598	0.0169649	26.2939	13.2334	13.0605	0.172956
murE	0.88785	0.722261	0.00032287	0.0112307	21.8929	9.87931	12.0136	-2.13424
murF	0.762188	0.582887	0.00699137	0.0459221	10.1607	3.2127	6.94802	-3.73532
mraY	0.619378	0.50383	0.0235154	0.0940838	7.22458	1.05646	6.16813	-5.11167
coaE	0.530827	0.588843	0.00630291	0.043539	0.521807	0.190193	0.331614	-0.141421
rpnC	0.588313	0.685552	0.000848984	0.0160077	0.793413	0.233084	0.560329	-0.327245
gluQ	0.857666	0.574364	0.00808253	0.0498842	23.9386	8.90495	15.0337	-6.12871
dksA	0.945275	0.710437	0.000447772	0.012747	46.1572	22.9146	23.2426	-0.328031
mrcB	0.770863	0.685455	0.000851002	0.0160077	29.5679	4.83243	24.7355	-19.903
lpxB	0.745863	0.583176	0.00695655	0.0459003	47.6887	7.48733	40.2014	-32.714
tilS	0.763699	0.528523	0.0165876	0.0765538	9.56892	2.97573	6.59319	-3.61746
yafC	0.693987	0.399499	0.0809689	0.206239	4.58061	1.44535	3.13526	-1.68991
rayT	0.553746	0.284902	0.223409	0.385036	1.11013	0.570544	0.539585	0.0309595
yafP	0.582215	0.513775	0.0204927	0.0866297	1.97306	0.689081	1.28398	-0.5949
prfH	0.484611	0.354376	0.125271	0.263829	0.372907	0.0456408	0.327267	-0.281626
proB	0.529677	0.322786	0.165112	0.314951	6.45966	1.59819	4.86147	-3.26328
yafY	0.588644	0.526999	0.0169611	0.0776875	1.05654	0.335395	0.721147	-0.385752
yagE	0.894894	0.64583	0.00209856	0.0248841	31.8904	20.7563	11.1341	9.62227
yagF	0.956596	0.710313	0.000449269	0.012747	52.1148	28.2953	23.8195	4.47581
yagN	0.520343	0.436982	0.0540357	0.159474	2.89907	0.268401	2.63067	-2.36227
ecpR	0.388265	0.189372	0.423918	0.585855	0.997484	0.176997	0.820487	-0.64349
ykgL	0.5515	0.486109	0.0297681	0.109175	0.189174	0.105921	0.0832533	0.0226672
ykgE	0.664694	0.50796	0.0222198	0.0909637	3.7589	1.64704	2.11187	-0.464834
yahN	0.796971	0.613404	0.00402368	0.0349152	12.633	7.28182	5.35118	1.93064
lacZ	0.756767	0.555558	0.0109861	0.0594419	4.11458	1.81731	2.29728	-0.479973
ampH	0.766923	0.505253	0.0230625	0.0929686	25.8866	7.92103	17.9656	-10.0446
phoB	0.582094	0.491158	0.0278673	0.104264	3.89118	0.682375	3.2088	-2.52643
phoR	0.776418	0.624401	0.00325221	0.0315539	11.6987	3.78412	7.9146	-4.13048
clpP	0.332041	0.354724	0.124874	0.2635	0.356359	0.196848	0.15951	0.0373381
lon	0.88838	0.728305	0.000271441	0.0107444	57.0884	18.3119	38.7765	-20.4645
ppiD	0.850825	0.683928	0.000883332	0.0161808	21.1905	10.5379	10.6526	-0.114655
ybaV	0.642558	0.280446	0.231051	0.392346	2.15915	0.570781	1.58837	-1.01758
queC	0.646442	0.433833	0.0559919	0.163208	2.05452	0.528924	1.52559	-0.996666
ybaE	0.505684	0.201883	0.393353	0.560489	10.6739	4.68456	5.98933	-1.30477
cof	0.37187	0.132685	0.577082	0.717195	0.0868055	0.0221763	0.0646292	-0.0424529
decR	0.782263	0.739406	0.000195034	0.00957011	17.7452	4.61339	13.1318	-8.51838
mdlA	0.823822	0.661478	0.00149212	0.0208145	17.4893	5.99411	11.4952	-5.50111
maa	0.660662	0.417458	0.0670439	0.182649	7.90843	2.20059	5.70785	-3.50726
acrR	0.911655	0.714898	0.000396533	0.0121582	26.9575	11.4912	15.4663	-3.97514
mscK	0.716467	0.509382	0.0217872	0.0903884	4.89008	2.65508	2.23499	0.420089
apt	0.810933	0.607446	0.00450123	0.0370351	14.8311	5.75047	9.08066	-3.3302
fsr	0.671837	0.407579	0.074461	0.195486	4.98961	1.49498	3.49462	-1.99964
sfmF	0.367843	0.337561	0.145519	0.290426	0.0274717	0.00892216	0.0185496	-0.00962739
ybcK	0.213834	0.148814	0.531205	0.680586	0.191357	0.180425	0.0109319	0.169493
ybcQ	0.273495	0.433545	0.0561735	0.163562	0.013454	0.00282312	0.0106309	-0.00780779
essD	0.318334	0.287534	0.218975	0.380001	0.177492	0.0260628	0.151429	-0.125366
rzpD	0.218963	0.0930564	0.696379	0.806131	0.162927	0.0340158	0.128911	-0.094895
nohD	0.185876	0.1448	0.542462	0.690656	0.0182669	0.00528816	0.0129787	-0.00769055
ybdF	0.535549	0.433334	0.0563066	0.16363	1.24362	0.36553	0.878095	-0.512565
insL-2	0.912395	0.738552	0.00020017	0.00963064	72.1316	24.2879	47.8437	-23.5557
cspE	0.740751	0.781811	4.67e-05	0.0080209	5.68162	2.27005	3.41158	-1.14153
hscC	0.783091	0.566198	0.00925481	0.053507	6.39594	3.20759	3.18835	0.0192369
rihA	0.614596	0.367991	0.110412	0.246939	7.68939	5.13329	2.55611	2.57718
nagE	0.673208	0.416648	0.0676304	0.183427	7.82797	3.79512	4.03285	-0.237727
chiP	0.894694	0.707937	0.000478872	0.0128573	25.768	15.5878	10.1801	5.40772
pgm	0.590188	0.360178	0.118775	0.256474	10.9325	2.6452	8.28731	-5.64212
galK	0.71104	0.546887	0.0125835	0.0642033	6.41525	4.50337	1.91188	2.59148
galT	0.544362	0.38117	0.0972827	0.229701	2.10859	1.34597	0.762625	0.58334
galE	0.658381	0.529039	0.0164626	0.076252	4.90321	2.68058	2.22263	0.45795
modE	0.426317	0.415166	0.0687132	0.185539	0.157538	0.0283147	0.129224	-0.100909
ybhK	0.96061	0.782085	4.62e-05	0.0080209	43.3044	19.8577	23.4467	-3.58905
ybjJ	0.614479	0.468772	0.03708	0.124739	0.885282	0.475822	0.40946	0.0663619
ybjC	0.731719	0.713597	0.000410929	0.0122562	11.3742	2.17161	9.20254	-7.03093
rlmC	0.702714	0.603254	0.00486448	0.0381737	19.507	3.24666	16.2604	-13.0137
ycaM	0.827859	0.620383	0.00351836	0.0326519	11.1652	5.00908	6.15609	-1.14701
ycaO	0.772197	0.592033	0.00595773	0.0424961	11.0375	3.62963	7.40785	-3.77821
mukF	0.806454	0.606873	0.00454949	0.0372065	19.5609	5.6728	13.8881	-8.21531
mukE	0.833438	0.61269	0.00407858	0.0351746	15.1915	6.25211	8.93938	-2.68727
mukB	0.810939	0.602781	0.00490697	0.0384365	21.0315	6.27072	14.7608	-8.49007
fabA	0.856117	0.63295	0.00274116	0.0288685	25.9358	9.18303	16.7528	-7.56974
matP	0.461768	0.341201	0.140954	0.285046	0.251306	0.0994939	0.151812	-0.0523184
mgsA	0.605967	0.402073	0.078852	0.202445	8.86121	4.21674	4.64447	-0.427728
etp	0.802899	0.667455	0.00130316	0.019384	11.0686	4.62993	6.43867	-1.80874
gfcE	0.70723	0.691488	0.000732908	0.0149703	7.22942	2.56929	4.66013	-2.09084
gfcD	0.785761	0.591985	0.00596279	0.0424961	8.25898	3.18015	5.07883	-1.89868
gfcC	0.661585	0.531148	0.0159597	0.0744611	3.43298	1.37365	2.05933	-0.685673
putP	0.815242	0.584131	0.0068427	0.045489	19.7199	6.12531	13.5946	-7.46928
ycdZ	0.82566	0.705717	0.000508001	0.0130109	67.2547	14.9393	52.3155	-37.3762
ymfK	0.846878	0.622827	0.00335443	0.0320225	20.1193	8.35308	11.7662	-3.41312
mcrA	0.786736	0.56639	0.00922565	0.053507	19.8483	4.35287	15.4955	-11.1426
iraM	0.826554	0.692347	0.000717278	0.0148967	27.7162	7.92234	19.7939	-11.8715
minE	0.588022	0.363432	0.115238	0.252773	18.8815	6.30335	12.5781	-6.27475
minD	0.569559	0.299381	0.199731	0.356014	16.0002	5.39237	10.6079	-5.21548
dhaR	0.883566	0.767013	7.95e-05	0.0080209	16.6145	6.36697	10.2476	-3.88059
chaA	0.649003	0.490939	0.0279476	0.104473	3.99043	1.12925	2.86118	-1.73192
topA	0.724902	0.601216	0.00504968	0.0392276	10.043	2.65882	7.38415	-4.72533
sapD	0.471187	0.250037	0.28769	0.451028	0.781173	0.172831	0.608342	-0.435511
sapC	0.714343	0.605467	0.0046698	0.037614	2.64115	1.04015	1.601	-0.560844
sapB	0.708423	0.523537	0.0178345	0.0798067	3.24436	1.57724	1.66712	-0.0898824
sapA	0.650254	0.500299	0.0246699	0.0973345	4.00091	1.76218	2.23872	-0.476539
pspE	0.575291	0.503043	0.0237689	0.0948314	2.05818	1.49609	0.562087	0.934001
ycjM	0.733095	0.584103	0.00684598	0.045489	2.56101	1.08743	1.47357	-0.38614
ycjO	0.551514	0.518985	0.0190374	0.0830138	0.477907	0.12426	0.353647	-0.229387
ycjP	0.400752	0.384334	0.0943079	0.22618	0.0827766	0.0278367	0.05494	-0.0271033
ycjX	0.788856	0.619476	0.00358088	0.0329456	10.2829	4.72923	5.5537	-0.824465
ycjF	0.749606	0.545475	0.0128606	0.0650496	10.1436	4.05742	6.08615	-2.02873
tyrR	0.585438	0.38218	0.0963259	0.22858	2.82761	1.35267	1.47494	-0.122268
pgrR	0.412308	0.339984	0.142469	0.286921	0.246646	0.0547929	0.191853	-0.13706
ogt	0.531874	0.362967	0.115738	0.253192	3.52164	0.585179	2.93646	-2.35128
yncI	0.501287	0.389466	0.0896259	0.219388	0.735418	0.220358	0.51506	-0.294701
ydeT	0.613037	0.541471	0.0136731	0.0673698	1.27279	0.382537	0.890255	-0.507718
marA	0.659802	0.594886	0.00566223	0.041109	9.00385	2.23599	6.76785	-4.53186
marB	0.675022	0.551331	0.0117429	0.0620428	11.3059	2.58227	8.72365	-6.14138
ydeE	0.424878	0.19306	0.414778	0.577815	4.00639	0.243441	3.76295	-3.51951
ydfX	0.761637	0.590556	0.0061155	0.0428718	3.6747	1.34087	2.33382	-0.992946
ydfA	0.283206	0.401161	0.0795975	0.204208	0.214733	0.0875653	0.127168	-0.0396024
ydfB	0.395529	0.236119	0.316234	0.479481	0.0415143	0.00816859	0.0333457	-0.0251771
mlc	0.867277	0.628202	0.00301598	0.03051	29.4878	17.3352	12.1526	5.1826
rstA	0.809565	0.679001	0.000994771	0.0169165	16.9205	6.89581	10.0247	-3.12891
rstB	0.788621	0.617207	0.00374139	0.0338009	12.9535	5.79718	7.15635	-1.35917
tus	0.710414	0.557461	0.0106586	0.0583991	3.62505	1.15955	2.4655	-1.30595
uidA	0.69729	0.555403	0.0110132	0.0594987	4.19826	1.39442	2.80383	-1.40941
malX	0.939261	0.707943	0.000478798	0.0128573	46.118	28.6895	17.4285	11.261
malY	0.811439	0.611369	0.00418178	0.0354911	13.8606	8.52	5.34061	3.1794
add	0.819416	0.626877	0.00309668	0.0307989	20.3678	11.266	9.10182	2.16415
ydgK	0.0966889	0.124778	0.600175	0.735403	0.378803	0.0606354	0.318168	-0.257532
rsxC	0.707781	0.536827	0.0146667	0.0706696	7.37115	2.07843	5.29272	-3.2143
nth	0.60767	0.475853	0.0339418	0.117995	7.95332	1.60742	6.34589	-4.73847
ydhJ	0.817504	0.67068	0.00120989	0.018582	23.2678	7.26915	15.9987	-8.7295
ydjM	0.729527	0.607431	0.00450251	0.0370351	30.5763	6.20635	24.3699	-18.1636
ydjE	0.651489	0.57522	0.00796698	0.0495788	2.55731	0.651571	1.90574	-1.25417
ydjF	0.859737	0.631676	0.00281277	0.0291625	27.2421	15.228	12.0141	3.21393
ydjK	0.545063	0.351157	0.128982	0.268859	0.494757	0.08726	0.407497	-0.320237
ydjL	0.794121	0.549422	0.0120984	0.0627507	12.3942	5.62166	6.77253	-1.15087
dgcJ	0.461712	0.440841	0.05171	0.155458	1.02292	0.252469	0.770452	-0.517983
manX	0.578594	0.419889	0.0653071	0.179461	4.65936	3.58544	1.07392	2.51152
manY	0.56767	0.404123	0.0771949	0.199482	5.23561	4.4131	0.822506	3.5906
manZ	0.582865	0.431928	0.0572012	0.164883	5.24241	4.50809	0.734318	3.77377
mntP	0.892091	0.763983	8.83e-05	0.00823514	56.6426	19.4369	37.2057	-17.7688
yebK	0.743069	0.51828	0.0192292	0.0834243	16.9663	10.9483	6.01799	4.93034
cmoA	0.634574	0.329179	0.156423	0.304139	2.08847	0.660281	1.42818	-0.767904
sdiA	0.73558	0.571762	0.00844213	0.0511151	7.69216	2.68322	5.00894	-2.32572
yedD	0.682917	0.417293	0.0671634	0.182741	1.95168	0.795561	1.15612	-0.360556
intG	0.306593	0.42441	0.0621678	0.174143	0.0328761	0.00611633	0.0267598	-0.0206435
cobU	0.403905	0.339554	0.143007	0.286921	0.0980611	0.0400773	0.0579838	-0.0179065
yegD	0.853214	0.63275	0.00275228	0.0288685	14.2552	7.03545	7.2197	-0.184244
rcnB	0.729352	0.624476	0.0032474	0.0315539	8.90085	2.7257	6.17515	-3.44944
yehS	0.785986	0.515427	0.0200219	0.0853879	9.77175	5.14207	4.62968	0.512387
btsR	0.830391	0.556703	0.0107881	0.0588932	25.301	16.1919	9.1091	7.08277
btsS	0.831791	0.582632	0.00702213	0.0459221	26.4487	16.6695	9.7792	6.89034
dusC	0.780831	0.560719	0.0101162	0.0565385	12.527	3.85885	8.66819	-4.80934
cdd	0.882829	0.732502	0.000239997	0.010412	27.3104	13.3533	13.9571	-0.603874
sanA	0.863381	0.730174	0.000257029	0.0107444	29.0169	11.1314	17.8855	-6.75411
yeiS	0.673526	0.6402	0.0023619	0.0262073	32.9968	3.9966	29.0002	-25.0036
preT	0.639368	0.427721	0.0599418	0.170141	2.37143	1.12623	1.2452	-0.118962
preA	0.566953	0.528988	0.016475	0.076252	1.9986	0.548588	1.45001	-0.901426
mglC	0.927596	0.663331	0.00143122	0.0204344	50.5588	22.2828	28.2759	-5.99312
mglA	0.883727	0.615648	0.00385505	0.0341522	43.8391	18.3069	25.5322	-7.22529
mglB	0.847848	0.590979	0.00606994	0.0428718	42.077	14.3692	27.7078	-13.3387
psuG	0.838027	0.591356	0.00602965	0.0427727	13.9834	7.62457	6.3588	1.26577
psuK	0.783615	0.519049	0.0190201	0.0830138	17.0517	7.96982	9.0819	-1.11208
fruA	0.917525	0.698911	0.000606894	0.0137318	37.4724	20.0269	17.4456	2.58131
fruK	0.922105	0.682517	0.000914091	0.0163024	37.7836	23.2091	14.5744	8.63466
fruB	0.889079	0.645937	0.00209383	0.0248841	29.0726	18.5087	10.5639	7.94482
yeiQ	0.814282	0.533402	0.0154361	0.0729841	23.778	9.1208	14.6572	-5.53639
yeiR	0.788388	0.548716	0.0122319	0.0629131	19.2062	5.52675	13.6795	-8.1527
ftp	0.506265	0.499299	0.0250048	0.0981811	8.97977	0.976907	8.00286	-7.02596
atoS	0.403057	0.258611	0.270925	0.433826	1.12589	0.579158	0.546733	0.032425
pmrD	0.758433	0.768165	7.64e-05	0.0080209	29.2528	5.76891	23.4839	-17.715
yfcJ	0.61673	0.413196	0.070173	0.188289	14.9555	1.7783	13.1772	-11.3989
fadL	0.84517	0.677965	0.00101964	0.0170459	24.238	10.5044	13.7336	-3.22923
dsdC	0.322509	0.287337	0.219305	0.380072	0.434389	0.103381	0.331008	-0.227627
glk	0.46859	0.235475	0.317594	0.480613	11.1058	4.44559	6.66021	-2.21462
insL-3	0.912815	0.741024	0.000185607	0.00943281	69.0094	23.5618	45.4476	-21.8857
yfeR	0.685219	0.385958	0.0928077	0.223901	1.37386	0.591876	0.781984	-0.190108
zipA	0.755903	0.651761	0.00184816	0.0231403	11.5172	3.1989	8.31825	-5.11934
crr	0.602486	0.409045	0.0733237	0.193694	4.72757	1.95864	2.76893	-0.810293
ucpA	0.82608	0.590649	0.00610554	0.0428718	18.786	11.1135	7.67254	3.44096
murQ	0.938579	0.676194	0.00106339	0.0174339	41.3108	24.4653	16.8455	7.61979
murP	0.946028	0.680477	0.000960195	0.0166383	42.0762	25.167	16.9093	8.2577
yfeW	0.880681	0.627552	0.00305531	0.030703	20.1505	12.2061	7.94437	4.26176
dapE	0.844729	0.621258	0.00345894	0.0322406	24.2107	8.84262	15.3681	-6.52546
rlmN	0.886098	0.671289	0.00119291	0.018582	44.7873	16.4841	28.3032	-11.8191
hcaT	0.661692	0.492457	0.0273939	0.103308	7.61919	2.02542	5.59377	-3.56835
yphD	0.352986	0.255821	0.276311	0.439155	0.239685	0.0746417	0.165043	-0.0904013
hmp	0.902792	0.665386	0.00136615	0.0197698	27.4745	14.1359	13.3385	0.797388
glrK	0.445242	0.408312	0.0738906	0.194715	1.55025	0.22037	1.32988	-1.10951
pssA	0.662399	0.393768	0.0858349	0.214161	4.96393	2.18103	2.78289	-0.601856
clpB	0.578972	0.428525	0.0594101	0.168856	1.97627	0.595546	1.38073	-0.78518
ypjD	0.399198	0.403603	0.0776131	0.200321	0.64091	0.151949	0.488962	-0.337013
yfjR	0.433308	0.407633	0.0744191	0.195486	0.131188	0.044749	0.0864392	-0.0416902
yfjS	0.70118	0.520721	0.0185712	0.0819015	4.8829	1.3524	3.5305	-2.17809
yfjV	0.68661	0.622471	0.00337791	0.0320225	3.29087	0.852991	2.43788	-1.58489
ypjB	0.529819	0.412025	0.0710509	0.189929	0.403009	0.151673	0.251336	-0.0996633
ygaV	0.615637	0.645394	0.00211807	0.0248949	4.08592	0.674437	3.41149	-2.73705
ygaP	0.746864	0.595112	0.00563945	0.0410833	3.99603	2.2375	1.75852	0.478978
srlA	0.885939	0.650567	0.00189647	0.0233606	27.2607	15.5585	11.7022	3.85633
srlE	0.867407	0.615154	0.00389166	0.0341522	20.1446	9.8137	10.3309	-0.517191
srlB	0.89551	0.639421	0.00240046	0.0264113	24.0791	11.7004	12.3788	-0.678404
srlD	0.91833	0.656862	0.0016533	0.0217319	36.0438	17.5875	18.4563	-0.868833
gutM	0.768094	0.559579	0.0103034	0.0569778	4.13379	2.02178	2.11201	-0.090227
ygbJ	0.627049	0.496325	0.0260221	0.10017	0.556443	0.172523	0.38392	-0.211396
ygbK	0.585377	0.578507	0.00753595	0.0479932	0.287877	0.0703408	0.217536	-0.147195
ygbL	0.206898	-0.105774	0.657169	0.780159	0.0269171	0.00792533	0.0189918	-0.0110665
yqcA	0.631654	0.433492	0.0562065	0.163562	2.50484	1.2649	1.23995	0.0249517
ygdG	0.854227	0.725214	0.000296793	0.0108291	86.2522	20.326	65.9262	-45.6002
fucP	0.605123	0.455851	0.0433834	0.138833	3.14681	1.57568	1.57113	0.00454964
fucI	0.903457	0.692169	0.000720487	0.0148967	28.3911	17.8464	10.5446	7.30179
fucK	0.857731	0.732297	0.000241458	0.010412	22.1822	9.7701	12.4121	-2.642
fucR	0.58928	0.338284	0.144604	0.289411	21.0813	4.26184	16.8194	-12.5576
rlmM	0.905889	0.741383	0.00018357	0.00943281	57.4909	20.4503	37.0407	-16.5904
ygdD	0.773422	0.578448	0.00754356	0.0479932	19.1206	6.89313	12.2275	-5.33438
csdE	0.624513	0.536508	0.014737	0.0708469	19.849	2.68838	17.1606	-14.4722
tcdA	0.807848	0.607442	0.00450155	0.0370351	11.1035	4.56641	6.53712	-1.97071
ygdQ	0.597599	0.515937	0.0198783	0.0850694	9.32735	1.96214	7.36521	-5.40307
ygdR	0.487146	0.53653	0.0147321	0.0708469	1.4433	0.294838	1.14847	-0.853629
aas	0.795716	0.519727	0.0188371	0.0823931	13.4509	4.4157	9.03517	-4.61947
galR	0.747465	0.561545	0.0099824	0.0562407	6.66198	2.41471	4.24727	-1.83256
kduD	0.779945	0.458164	0.0421983	0.135651	12.2339	4.51871	7.71516	-3.19645
kduI	0.887661	0.535833	0.0148867	0.0713257	32.4335	14.2355	18.1981	-3.96257
ygeV	0.536391	0.247834	0.292098	0.455596	7.47973	3.73942	3.7403	-0.000879749
ygeY	0.561263	0.69774	0.000625465	0.0139712	0.388624	0.132582	0.256042	-0.12346
yqeB	0.44392	0.280541	0.230887	0.392223	3.71254	1.61341	2.09914	-0.485732
scpA	0.276069	0.396411	0.0835648	0.209846	0.0724957	0.0016172	0.0708785	-0.0692613
fumE	0.548547	0.577552	0.00765921	0.0485355	0.761151	0.339597	0.421554	-0.0819576
speA	0.774168	0.533232	0.0154749	0.0729972	10.0526	3.43364	6.61897	-3.18534
yqgB	0.607426	0.312621	0.1796	0.332485	1.25811	0.441396	0.816718	-0.375322
galP	0.926499	0.701308	0.000570351	0.0134521	37.1555	23.0985	14.0571	9.04135
yggI	0.792229	0.692122	0.000721336	0.0148967	33.7639	9.98559	23.7784	-13.7928
mutY	0.844533	0.740413	0.000189119	0.00949821	39.8073	11.9822	27.8251	-15.8429
nupG	0.981551	0.74701	0.000154049	0.00919139	63.2856	33.6416	29.6439	3.9977
yghD	0.678432	0.549408	0.012101	0.0627507	6.12806	1.19383	4.93423	-3.74039
yghR	0.46237	0.398849	0.0815105	0.207124	0.0700719	0.0241885	0.0458834	-0.0216949
qseB	0.65199	0.66013	0.00153775	0.0211083	0.996475	0.434103	0.562372	-0.128269
qseC	0.542131	0.383296	0.0952765	0.227215	0.524392	0.282283	0.242109	0.0401736
yqiA	0.727099	0.479764	0.0322994	0.11461	2.81407	1.53643	1.27764	0.258789
cpdA	0.565775	0.316586	0.173849	0.325844	11.4168	3.97496	7.44189	-3.46692
ygiL	0.600773	0.751254	0.000134564	0.00918536	0.255385	0.0875635	0.167821	-0.0802579
yqiH	0.243927	0.18999	0.422381	0.584298	0.195304	0.181964	0.0133398	0.168625
yqiI	0.424768	0.533393	0.015438	0.0729841	0.0805691	0.0121309	0.0684382	-0.0563073
plsY	0.381086	0.273535	0.243233	0.406404	0.843203	0.0847851	0.758418	-0.673633
dnaG	0.747114	0.599491	0.00521093	0.0395827	24.2962	6.32605	17.9702	-11.6441
ygjH	0.91954	0.70977	0.000455898	0.0128041	35.7468	16.8877	18.8591	-1.97134
ebgA	0.923483	0.773598	6.31e-05	0.0080209	55.165	20.9505	34.2145	-13.264
ebgC	0.884723	0.695367	0.000664556	0.0142483	17.8648	8.65949	9.20535	-0.545858
ygjK	0.772076	0.66651	0.00133164	0.0195071	3.74539	1.6524	2.09299	-0.440596
ygjQ	0.590021	0.652387	0.00182326	0.023028	1.1954	0.296987	0.898416	-0.601429
uxaA	0.765547	0.45905	0.0417512	0.134721	22.6234	12.1327	10.4907	1.64197
uxaC	0.682445	0.398524	0.0817825	0.207322	19.2947	8.98482	10.3099	-1.3251
exuR	0.586823	0.396562	0.0834367	0.209647	3.48056	0.80461	2.67595	-1.87134
yhaJ	0.814477	0.737354	0.000207572	0.00973765	12.0598	4.22292	7.83691	-3.61399
yhaL	0.711301	0.766554	8.08e-05	0.0080209	1.6934	0.660219	1.03318	-0.372962
cyuP	0.948847	0.778003	5.38e-05	0.0080209	70.7665	27.9621	42.8044	-14.8423
tdcF	0.741354	0.604262	0.00477505	0.0377948	5.99422	3.39108	2.60314	0.787933
agaR	0.800461	0.650959	0.00188049	0.0233606	17.9108	5.76249	12.1483	-6.38578
kbaZ	0.792768	0.578559	0.00752932	0.0479932	7.1376	3.56173	3.57587	-0.0141482
agaV	0.781121	0.50527	0.0230572	0.0929686	13.9873	7.64141	6.34592	1.2955
agaI	0.29125	-0.0212189	0.929246	0.958433	0.00928431	0.00214092	0.00714338	-0.00500246
lpoA	0.397843	0.257521	0.27302	0.43571	7.25027	1.018	6.23227	-5.21426
yraQ	0.504018	0.373631	0.104646	0.240418	4.29177	0.562411	3.72936	-3.16695
yhbP	0.755779	0.651755	0.00184841	0.0231403	12.7237	4.04985	8.67381	-4.62396
yhbX	0.764891	0.577187	0.00770673	0.0486582	5.17177	2.31792	2.85385	-0.535933
rlmE	0.526496	0.379758	0.0986316	0.231733	2.37527	0.425672	1.9496	-1.52393
greA	0.856715	0.648319	0.00199023	0.0239333	38.6909	12.4146	26.2763	-13.8617
dacB	0.731464	0.583083	0.00696768	0.0459028	15.5996	3.9009	11.6987	-7.79778
mlaD	0.789456	0.604096	0.00478964	0.0377948	55.6483	10.1012	45.5471	-35.4459
mlaE	0.853572	0.698653	0.000610949	0.0137318	67.5086	16.8946	50.614	-33.7194
mlaF	0.833672	0.695559	0.000661305	0.0142483	58.9421	15.4697	43.4725	-28.0028
kdsC	0.309437	0.204002	0.3883	0.555514	1.12398	0.104137	1.01985	-0.915709
yhcF	0.568519	0.454507	0.044084	0.140402	1.43783	0.379491	1.05834	-0.678849
nanE	0.865938	0.604443	0.0047591	0.0377948	32.7491	14.6992	18.05	-3.35082
nanT	0.884063	0.664445	0.00139563	0.0200605	40.1955	17.2547	22.9409	-5.68616
nanA	0.904464	0.665695	0.00135658	0.019698	44.1184	20.9342	23.1842	-2.25006
degS	0.703785	0.631781	0.0028068	0.0291625	29.4257	5.28052	24.1452	-18.8647
yhdT	0.570992	0.615147	0.00389216	0.0341522	6.36155	0.99044	5.37111	-4.38067
yhdV	0.211886	0.243012	0.301892	0.464256	0.286678	0.0813854	0.205293	-0.123908
gspI	0.39051	0.302937	0.194183	0.349551	0.0246245	0.00492958	0.0196949	-0.0147653
tusD	0.215542	0.101574	0.670028	0.788011	0.780396	0.0999274	0.680469	-0.580541
fkpA	0.653319	0.573096	0.00825611	0.0506077	23.2597	2.91981	20.3399	-17.4201
crp	0.439492	0.335007	0.148784	0.294217	5.52688	1.16238	4.3645	-3.20212
frlB	0.654538	0.566421	0.009221	0.053507	1.95639	0.577453	1.37894	-0.801486
frlD	0.802534	0.683123	0.000900763	0.0162939	8.05918	3.22134	4.83784	-1.6165
yhfT	0.555486	0.383457	0.0951263	0.227122	0.588056	0.106068	0.481987	-0.375919
php	0.417726	0.308375	0.185899	0.339916	0.129095	0.0349318	0.0941635	-0.0592318
yhfY	0.666189	0.370983	0.107325	0.243479	8.06553	1.5935	6.47203	-4.87853
yhfZ	0.809924	0.541975	0.0135685	0.067239	16.4976	9.25615	7.24149	2.01466
nudE	0.736072	0.584206	0.00683379	0.045489	11.8069	3.44973	8.35717	-4.90744
igaA	0.889953	0.691627	0.00073036	0.0149703	26.4663	10.0885	16.3777	-6.28918
hslR	0.832152	0.692067	0.000722329	0.0148967	70.8526	15.533	55.3197	-39.7867
hslO	0.845904	0.704362	0.000526515	0.013068	52.2642	13.7882	38.476	-24.6878
yhgE	0.684643	0.554979	0.0110874	0.0596876	2.39664	1.01128	1.38536	-0.374084
pck	0.485542	0.313258	0.178667	0.331766	1.18981	0.26209	0.927723	-0.665633
envZ	0.69959	0.389386	0.0896976	0.219389	2.54746	1.61758	0.929883	0.687698
gntT	0.967235	0.729387	0.000263015	0.0107444	49.5702	24.9941	24.5761	0.41792
malQ	0.500358	0.34081	0.141439	0.285891	2.18981	1.24326	0.946547	0.296714
malP	0.784023	0.590806	0.00608857	0.0428718	10.4658	7.15162	3.31418	3.83744
malT	0.792491	0.526191	0.0171619	0.0780159	24.5803	13.2244	11.3558	1.8686
rtcR	0.574945	0.480619	0.031949	0.11408	0.673609	0.278075	0.395534	-0.11746
glpG	0.626914	0.527705	0.0167872	0.0770585	5.79659	1.90294	3.89366	-1.99072
glpE	0.515106	0.471036	0.036053	0.122248	3.45841	0.458726	2.99968	-2.54096
gntK	0.935	0.75345	0.000125343	0.00918536	46.0592	22.1043	23.9549	-1.85058
acpT	0.579772	0.409605	0.0728925	0.193038	2.4102	0.949216	1.46098	-0.511767
rsmJ	0.758355	0.525219	0.0174057	0.0785463	15.8381	3.44957	12.3886	-8.93898
prlC	0.784195	0.520569	0.0186117	0.081995	25.841	7.54966	18.2913	-10.7416
yhjJ	0.731993	0.5806	0.00727146	0.0471045	12.0346	3.04563	8.98897	-5.94334
dctA	0.924037	0.679662	0.000979161	0.016855	40.6743	21.4773	19.1971	2.28017
pdeK	0.816371	0.746811	0.00015502	0.00919139	22.9137	7.4622	15.4515	-7.98933
yhjR	0.797843	0.71849	0.00035898	0.0116344	5.8586	2.28547	3.57313	-1.28765
yhjX	0.932712	0.746893	0.000154615	0.00919139	45.1386	19.1853	25.9533	-6.76801
wecH	0.325829	0.181406	0.444021	0.60502	0.146711	0.0287679	0.117943	-0.0891749
xylR	0.65177	0.505723	0.0229145	0.0927223	1.97571	0.462844	1.51287	-1.05002
malS	0.767876	0.568274	0.0089444	0.0529513	5.34822	2.8293	2.51891	0.31039
yiaK	0.400154	0.297857	0.202141	0.359558	0.0633756	0.0089404	0.0544352	-0.0454948
yibA	0.250719	0.175905	0.45819	0.617736	0.178325	0.00723456	0.17109	-0.163856
mtlA	0.802008	0.549233	0.012134	0.0627507	28.6666	10.4725	18.1941	-7.72162
mtlD	0.819704	0.542424	0.0134761	0.0671109	32.7493	9.69896	23.0503	-13.3514
mtlR	0.899648	0.596778	0.00547309	0.0404877	33.2764	13.7474	19.5289	-5.78147
lldP	0.896368	0.666503	0.00133185	0.0195071	33.0361	12.8579	20.1781	-7.32021
lldR	0.893216	0.65683	0.00165445	0.0217319	29.7332	11.7776	17.9555	-6.17788
lldD	0.874957	0.607891	0.00446401	0.0370351	27.9925	13.1697	14.8228	-1.65312
waaH	0.684413	0.490657	0.0280515	0.10477	2.0922	0.647756	1.44445	-0.79669
waaY	0.708815	0.578974	0.00747631	0.047779	11.7805	3.88872	7.89176	-4.00304
waaJ	0.637424	0.442624	0.0506613	0.153059	9.91657	2.92964	6.98694	-4.0573
waaO	0.587484	0.344937	0.136373	0.278554	3.22175	1.86651	1.35525	0.511261
waaB	0.689698	0.505891	0.0228616	0.092684	6.91042	3.3371	3.57332	-0.236216
waaS	0.613767	0.467615	0.0376137	0.126137	12.421	2.5123	9.90872	-7.39641
waaP	0.814648	0.57067	0.00859683	0.051836	9.65913	5.35795	4.30118	1.05676
waaG	0.744466	0.437199	0.0539029	0.159357	6.22511	3.19434	3.03076	0.163578
waaQ	0.832801	0.616962	0.00375906	0.0338009	12.6694	5.48989	7.17955	-1.68967
ligB	0.635757	0.512546	0.0208483	0.0875999	0.986004	0.267047	0.718957	-0.45191
yicH	0.528007	0.31955	0.169634	0.321089	0.49175	0.226985	0.264765	-0.0377806
yicI	0.548084	0.43217	0.057046	0.164883	0.294817	0.145837	0.14898	-0.00314322
setC	0.375478	0.288543	0.21729	0.378153	0.0950078	0.0341772	0.0608306	-0.0266535
uhpC	0.69473	0.50396	0.0234738	0.0940052	3.44351	0.949407	2.49411	-1.5447
ivbL	0.876289	0.69031	0.0007548	0.0152174	27.2893	11.6203	15.669	-4.04869
yidJ	0.405004	0.254082	0.279702	0.442568	0.0808721	0.0362298	0.0446422	-0.0084124
glvG	0.211218	-0.107048	0.653286	0.777475	0.0970177	0.0270416	0.0699762	-0.0429346
glvB	0.162617	0.00431812	0.985585	0.992794	0.0250012	0.00874114	0.01626	-0.00751888
yidE	0.883404	0.727108	0.000281034	0.0107444	19.3709	9.21651	10.1544	-0.937848
ibpB	0.790119	0.723423	0.000312384	0.0111131	38.2583	10.2858	27.9725	-17.6867
ibpA	0.925035	0.779243	5.14e-05	0.0080209	47.0387	19.1552	27.8835	-8.72824
dgoK	0.74987	0.525838	0.0172502	0.0781751	14.8529	6.7638	8.08915	-1.32535
yidX	0.658888	0.658121	0.00160794	0.021705	6.55298	1.51236	5.04062	-3.52827
tnaA	0.767238	0.502679	0.023887	0.095036	18.042	11.6676	6.37442	5.29316
tnaB	0.565231	0.334964	0.148839	0.294217	4.39484	2.55222	1.84263	0.709589
yidZ	0.590896	0.447566	0.0478404	0.146929	12.104	1.4018	10.7022	-9.30037
kup	0.709647	0.604126	0.00478702	0.0377948	6.2653	2.75444	3.51086	-0.756421
rbsD	0.897911	0.644225	0.00217102	0.025225	36.1853	21.412	14.7732	6.6388
rbsA	0.901866	0.649271	0.00195008	0.0236235	33.5216	18.7872	14.7344	4.05281
rbsC	0.948053	0.705217	0.000514776	0.013068	45.1968	26.5123	18.6844	7.82793
rbsB	0.951792	0.700087	0.000588729	0.0137318	50.1377	31.1805	18.9572	12.2233
rbsK	0.954388	0.724712	0.000301092	0.0108929	50.6791	29.9374	20.7417	9.1957
rbsR	0.961915	0.730869	0.000251843	0.0107444	55.6348	31.1602	24.4746	6.68561
yifB	0.678305	0.4096	0.0728961	0.193038	1.16551	0.466379	0.699128	-0.232749
ilvL	0.688586	0.574337	0.00808616	0.0498842	3.7878	1.16701	2.62079	-1.45378
uvrD	0.330015	0.237282	0.313785	0.476678	1.64913	0.108157	1.54097	-1.43282
yigF	0.715514	0.552601	0.0115113	0.0611975	11.9386	3.14372	8.79488	-5.65116
rarD	0.873124	0.640126	0.00236554	0.0262073	29.2303	11.4403	17.79	-6.34979
udp	0.883017	0.697172	0.000634636	0.0139712	24.4623	14.0145	10.4479	3.5666
rmuC	0.959009	0.743019	0.000174525	0.00943098	48.3001	20.7221	27.578	-6.85587
ubiD	0.796397	0.68376	0.000886932	0.0161808	69.5641	11.1739	58.3902	-47.2163
hemG	0.726896	0.392736	0.0867331	0.215081	7.24517	3.08165	4.16352	-1.08187
yihG	0.645237	0.552616	0.0115086	0.0611975	12.975	2.04681	10.9282	-8.88136
yihL	0.707877	0.491718	0.0276622	0.10377	5.80218	3.0008	2.80138	0.19942
yihM	0.823858	0.543186	0.0133201	0.066585	16.8668	10.6928	6.174	4.51881
yihN	0.841861	0.625577	0.00317752	0.0312554	19.0292	13.6961	5.33308	8.36306
yiiF	0.612544	0.555007	0.0110824	0.0596876	3.60905	0.767608	2.84144	-2.07384
frvX	0.338205	0.222261	0.346277	0.512217	0.0114907	0.00125011	0.0102406	-0.0089905
menA	0.856976	0.68037	0.000962673	0.0166383	29.4406	10.0052	19.4353	-9.43012
hslV	0.817619	0.725975	0.000290369	0.010779	53.6662	13.0536	40.6125	-27.5589
ftsN	0.908606	0.708513	0.000471551	0.012822	35.3163	14.8231	20.4932	-5.67011
cytR	0.955626	0.704997	0.000517779	0.013068	51.9592	28.6867	23.2726	5.41413
frwB	0.591347	0.560706	0.0101184	0.0565385	0.295776	0.105306	0.190469	-0.0851628
pflD	0.497909	0.402534	0.0784767	0.201696	0.1036	0.0516819	0.0519177	-0.00023581
fabR	0.902181	0.788339	3.65e-05	0.0080209	62.5504	20.6822	41.8682	-21.186
yijD	0.87008	0.61552	0.00386449	0.0341522	23.1978	9.08217	14.1156	-5.03344
coaA	0.802229	0.61962	0.00357089	0.0329456	48.2378	11.3232	36.9146	-25.5914
yjaH	0.908744	0.642072	0.00227144	0.0258581	36.2114	15.8411	20.3703	-4.52919
zraR	0.625592	0.456816	0.0428862	0.137448	1.04021	0.318165	0.722044	-0.403879
rluF	0.553156	0.358966	0.120111	0.257757	3.7283	0.999079	2.72922	-1.73014
malG	0.921252	0.682236	0.000920329	0.0163024	38.1463	24.6747	13.4716	11.2032
malF	0.933657	0.686332	0.000832895	0.0159445	43.6933	28.6184	15.0749	13.5435
malE	0.778499	0.605694	0.00465024	0.0375272	13.2707	9.52845	3.7422	5.78625
malK	0.903069	0.66516	0.00137319	0.0198045	34.8302	24.4331	10.3971	14.036
lamB	0.763435	0.572557	0.00833086	0.0507339	12.6335	9.43788	3.19565	6.24223
malM	0.786885	0.587842	0.00641458	0.0438844	14.0648	10.6099	3.45491	7.15495
ubiC	0.719386	0.637903	0.00247701	0.0270443	20.98	5.07241	15.9076	-10.8352
ubiA	0.745931	0.574361	0.00808293	0.0498842	12.9649	4.13225	8.83264	-4.7004
aphA	0.888853	0.673013	0.00114596	0.0181309	27.4488	18.814	8.63478	10.1793
ssb	0.868887	0.778246	5.33e-05	0.0080209	56.0183	15.3475	40.6708	-25.3233
mdtP	0.305025	0.248003	0.291758	0.455399	0.0126248	0.00359347	0.00903132	-0.00543785
alsC	0.524483	0.377207	0.101104	0.234622	0.277871	0.201826	0.0760451	0.125781
alsA	0.681991	0.473398	0.0350052	0.120371	5.42254	1.74478	3.67776	-1.93298
alsB	0.879379	0.554602	0.0111538	0.0598185	19.9863	12.3539	7.63234	4.72159
alsR	0.891328	0.659383	0.00156353	0.0213365	32.0675	14.7471	17.3203	-2.57321
melR	0.526176	0.310068	0.183369	0.336835	6.36606	2.68492	3.68114	-0.996224
fxsA	0.909746	0.750448	0.000138093	0.00918536	35.8938	13.7191	22.1747	-8.45561
yjeJ	0.541692	0.33293	0.151476	0.298547	0.462162	0.196224	0.265938	-0.0697136
epmA	0.85083	0.686957	0.000820199	0.0159156	32.1142	11.1867	20.9275	-9.74084
yjeM	0.788484	0.670711	0.001209	0.018582	12.2917	4.91802	7.37367	-2.45565
yjeN	0.762152	0.630276	0.00289326	0.0296195	7.20012	3.25987	3.94024	-0.680374
mscM	0.755385	0.527261	0.0168962	0.0774759	7.57914	2.47033	5.1088	-2.63847
psd	0.578139	0.368641	0.109736	0.246197	1.54745	0.677228	0.870223	-0.192995
amiB	0.72105	0.650211	0.00191105	0.0233762	6.46665	1.71845	4.74819	-3.02974
hflX	0.497442	0.382833	0.0957108	0.227626	1.07102	0.116241	0.95478	-0.838539
yjfJ	0.326658	0.218879	0.353854	0.520001	0.153207	0.121415	0.0317923	0.0896223
yjfL	0.318885	0.224193	0.341994	0.507111	0.0698667	0.0391426	0.030724	0.00841856
ulaA	0.273449	0.221202	0.34864	0.51482	0.386492	0.0028663	0.383626	-0.380759
ulaB	0.407172	0.156191	0.510804	0.661999	0.61835	0.191749	0.426601	-0.234852
ulaC	0.648008	0.560444	0.0101612	0.0566334	1.27439	0.495666	0.778727	-0.283061
ulaD	0.637118	0.318105	0.17168	0.323007	1.4718	0.425975	1.04583	-0.619854
ulaE	0.384125	0.131422	0.580746	0.720489	0.258172	0.0240134	0.234158	-0.210145
ulaF	0.668127	0.616936	0.00376094	0.0338009	3.33687	0.683086	2.65378	-1.97069
yjfZ	0.611329	0.377456	0.100861	0.23457	2.42745	0.60506	1.82239	-1.21733
ytfF	0.44527	0.444133	0.0497872	0.151245	2.86078	0.491882	2.3689	-1.87702
cpdB	0.734824	0.536367	0.0147681	0.0709167	13.9388	5.88954	8.04931	-2.15978
ytfP	0.65902	0.420715	0.0647253	0.178496	2.3415	0.704765	1.63673	-0.931969
chpS	0.333327	0.427853	0.0598541	0.170005	0.0476968	0.0269945	0.0207023	0.00629217
yjgA	0.914904	0.72639	0.000286919	0.0107444	62.9884	22.8145	40.1739	-17.3595
treC	0.980474	0.769281	7.35e-05	0.0080209	68.5139	33.3727	35.1412	-1.76848
treB	0.9816	0.766632	8.06e-05	0.0080209	67.2933	33.7652	33.5281	0.237046
bdcA	0.762771	0.580983	0.00722394	0.0468678	5.8331	2.16492	3.66818	-1.50325
lptG	0.822282	0.635386	0.00260846	0.0279086	30.646	7.3814	23.2646	-15.8832
insG	0.880193	0.727311	0.000279386	0.0107444	36.9994	12.8741	24.1253	-11.2512
yjhV	0.197261	0.427096	0.0603571	0.170752	0.0475182	0.00548544	0.0420328	-0.0365473
fecE	0.860282	0.590947	0.00607342	0.0428718	21.5961	10.8102	10.7859	0.0242091
fecD	0.872	0.608532	0.00441084	0.0369563	22.5215	12.1893	10.3322	1.85709
fecC	0.878674	0.623628	0.00330209	0.0318208	24.8891	13.8088	11.0803	2.72845
fecB	0.866059	0.606281	0.00459987	0.0373324	22.4356	13.0112	9.42437	3.58684
fecA	0.836806	0.547805	0.0124061	0.0635794	15.4711	7.69883	7.77226	-0.0734242
yjhQ	0.730145	0.474563	0.0344974	0.119438	7.84661	3.22853	4.61808	-1.38955
yjhR	0.372446	0.200284	0.39719	0.56295	0.535145	0.137179	0.397966	-0.260787
gntP	0.953251	0.676054	0.00106692	0.0174339	50.2009	26.8653	23.3356	3.52971
uxuA	0.956903	0.70641	0.000498751	0.0130109	55.2823	30.4314	24.8509	5.58053
uxuB	0.975178	0.703412	0.000539839	0.0132447	60.692	30.783	29.909	0.874058
uxuR	0.70151	0.506489	0.0226747	0.092189	5.56989	1.63704	3.93285	-2.29581
yjiK	0.350406	0.373878	0.104398	0.239997	0.12047	0.0508811	0.0695893	-0.0187082
yjiR	0.749747	0.572861	0.0082887	0.0506126	12.3231	2.81694	9.50616	-6.68922
lgoR	0.468774	0.246792	0.294197	0.456867	8.1685	3.88003	4.28846	-0.408433
bglJ	0.409919	0.411164	0.0717018	0.191051	0.0440849	0.0147694	0.0293156	-0.0145462
deoC	0.935422	0.754196	0.000122336	0.00918536	45.9092	21.5987	24.3104	-2.71168
deoA	0.921804	0.718414	0.000359743	0.0116344	35.1823	17.3156	17.8667	-0.551049
deoB	0.920045	0.741898	0.000180685	0.00943281	41.6133	17.5939	24.0195	-6.4256
deoD	0.894012	0.721249	0.000332238	0.0112307	39.0528	16.9055	22.1473	-5.24177
yjjJ	0.911327	0.774394	6.13e-05	0.0080209	73.2052	24.5455	48.6597	-24.1142
yjjX	0.807952	0.628391	0.00300462	0.0304673	35.8528	7.87896	27.9739	-20.0949
sokC	0.563678	0.37907	0.0992944	0.232267	0.86745	0.213977	0.653473	-0.439496
omrA	0.452197	0.509627	0.0217132	0.090237	1.23118	0.258637	0.97254	-0.713903
ldrD	0.801238	0.655575	0.00170076	0.0220926	7.89446	3.56795	4.32651	-0.758555
yfjD	0.669002	0.466397	0.0381818	0.127542	2.68923	1.197	1.49223	-0.29523
cyuA	0.936119	0.750274	0.000138864	0.00918536	79.8667	28.3584	51.5083	-23.1499
frlC	0.281912	-0.108461	0.648989	0.774027	0.0252164	0.00282211	0.0223943	-0.0195722
gntU	0.917629	0.711611	0.000433768	0.0126833	49.3042	20.816	28.4882	-7.67221
dgoR	0.76638	0.515661	0.019956	0.0851923	11.7967	5.85144	5.94528	-0.0938413
yafF	0.242966	0.201266	0.39483	0.561094	0.0547539	0.0123752	0.0423787	-0.0300035
ypfN	0.838488	0.511146	0.0212597	0.088804	12.1462	5.82497	6.32125	-0.496284
yibT	0.617004	0.610933	0.00421636	0.0356428	1.43384	0.400024	1.03381	-0.633788
topAI	0.55045	0.455083	0.0437828	0.139693	0.717406	0.266467	0.45094	-0.184473
mgtS	0.762322	0.734799	0.000224144	0.0099674	18.2098	5.4109	12.7989	-7.38797
ypfM	0.650501	0.58512	0.0067263	0.0451487	2.20478	0.879013	1.32577	-0.446752
ygdT	0.542102	0.581166	0.00720138	0.0467925	0.148357	0.0480713	0.100285	-0.0522141
yibV	0.14165	0.340593	0.141709	0.286166	0.00543642	0.0010555	0.00438091	-0.00332541
insO	0.727612	0.70718	0.000488638	0.0129565	6.93975	2.74836	4.19139	-1.44302
ibsD	0.261152	0.547723	0.0124219	0.0635838	0.00811373	0.00157136	0.00654237	-0.00497101
shoB	0.407343	0.460629	0.0409629	0.132981	1.32749	0.247745	1.07975	-0.832004
mgtL	0.544534	0.62994	0.00291285	0.0297487	2.09918	0.574833	1.52435	-0.949517
sdsN	0.616101	0.641224	0.00231205	0.0261573	0.821269	0.195369	0.6259	-0.430531
yadW	0.538074	0.548846	0.0122073	0.0628698	1.19391	0.340067	0.853844	-0.513777
ymgK	0.491107	0.720504	0.000339292	0.0112307	0.220516	0.0386964	0.18182	-0.143124
yecU	0.552428	0.585942	0.00663088	0.0448609	0.343667	0.0898546	0.253813	-0.163958
Module: orange
Gene	MMorange	GS_TMP	pvalue_GS_TMP	padj_FDR	kTotal	kWithin	kOut	kDiff
yagK	0.767462	0.813761	1.27e-05	0.00776893	0.84318	0.609975	0.233204	0.376771
ecpB	0.639191	0.523084	0.0179514	0.485814	0.146218	0.0469142	0.0993034	-0.0523891
rclC	0.623075	0.456833	0.0428774	0.622597	2.8074	0.299162	2.50824	-2.20907
yaiS	0.73901	0.531173	0.0159538	0.457093	0.42147	0.306287	0.115183	0.191104
tauB	0.678799	0.431579	0.0574247	0.687607	7.50863	0.316722	7.19191	-6.87519
fur	0.47396	0.111241	0.640567	0.952484	0.0897383	0.029906	0.0598324	-0.0299264
elfA	0.572731	0.508791	0.0219662	0.50964	0.0740926	0.0110643	0.0630282	-0.0519639
sulA	0.935091	0.648068	0.00200096	0.158187	7.20321	5.98119	1.22201	4.75918
torD	0.7188	0.583713	0.00689228	0.307191	0.798381	0.172489	0.625893	-0.453404
dgcT	0.647074	0.73744	0.000207037	0.0384279	0.884394	0.276428	0.607966	-0.331538
intE	0.982092	0.818352	1.04e-05	0.00737089	7.58325	7.19942	0.383829	6.81559
xisE	0.95386	0.765981	8.24e-05	0.0251275	6.81592	6.23503	0.580887	5.65414
ymfH	0.963437	0.858835	1.25e-06	0.00178173	4.79514	4.48604	0.309095	4.17695
ymfJ	0.941536	0.713315	0.000414108	0.0631367	7.60748	6.85225	0.755225	6.09703
ymfT	0.858267	0.57788	0.00761671	0.316072	5.05174	3.70443	1.34731	2.35711
ymfL	0.921359	0.63429	0.00266749	0.185608	6.70395	6.03745	0.666491	5.37096
ymfM	0.922029	0.682517	0.000914095	0.0929112	7.01453	5.57013	1.4444	4.12573
ymfN	0.957126	0.740168	0.000190547	0.0369747	7.21812	6.40026	0.81786	5.5824
ymfR	0.833527	0.717688	0.00036709	0.0631367	1.26152	0.794389	0.467129	0.32726
beeE	0.928733	0.800543	2.24e-05	0.00957207	5.42109	3.75935	1.66174	2.09761
jayE	0.909497	0.8454	2.7e-06	0.00269772	2.84966	2.46328	0.386382	2.0769
ymfQ	0.781889	0.782329	4.58e-05	0.0177832	0.714708	0.465041	0.249668	0.215373
ycfK	0.63341	0.520038	0.0187535	0.492143	0.103102	0.0279001	0.0752022	-0.047302
umuD	0.962056	0.716712	0.000377173	0.0631367	6.86044	6.16163	0.698807	5.46282
umuC	0.973643	0.749191	0.000143752	0.0292228	7.31833	6.63725	0.681078	5.95617
ruvA	0.763903	0.567928	0.00899558	0.34911	1.37735	0.458287	0.919061	-0.460774
rcsA	0.738314	0.842446	3.16e-06	0.00269772	0.491432	0.265625	0.225806	0.0398187
yeeW	0.427952	0.33943	0.143162	0.811136	0.041612	0.0134075	0.0282045	-0.014797
wcaE	0.671744	0.53753	0.0145126	0.436299	0.104493	0.0579424	0.0465505	0.0113919
napD	0.553745	0.558088	0.0105524	0.378557	2.27856	0.162637	2.11592	-1.95328
yfdV	0.772233	0.671916	0.00117566	0.111764	3.63149	0.606548	3.02494	-2.4184
oxc	0.881446	0.769959	7.17e-05	0.0247006	2.33208	1.6599	0.672184	0.987713
frc	0.789841	0.668929	0.00125981	0.114428	1.50001	0.648988	0.851019	-0.202031
yfdX	0.773544	0.633774	0.00269564	0.185608	2.3941	0.403912	1.99019	-1.58628
recN	0.908767	0.715784	0.000386971	0.0631367	2.66923	2.46311	0.20612	2.25699
pinH	0.631898	0.567946	0.00899292	0.34911	0.100126	0.0225658	0.0775606	-0.0549948
recX	0.849961	0.804399	1.91e-05	0.00905775	1.85689	1.37913	0.477765	0.901366
recA	0.93428	0.671619	0.00118379	0.111764	5.93978	5.63106	0.308718	5.32234
casA	0.740227	0.644817	0.00214405	0.166417	0.500707	0.149557	0.35115	-0.201593
yqeH	0.462137	0.443834	0.0499591	0.66441	0.150048	0.00528658	0.144762	-0.139475
mqsA	0.854569	0.661948	0.00147644	0.131311	2.06092	1.41261	0.648309	0.764301
mqsR	0.778467	0.596628	0.00548789	0.272416	1.52162	0.890746	0.630879	0.259868
agaB	0.454855	0.218536	0.354628	0.908488	0.0244315	0.012218	0.0122135	4.5e-06
nikA	0.635747	0.749524	0.000142236	0.0292228	1.97655	0.2449	1.73165	-1.48675
ghrB	0.739748	0.709138	0.000463713	0.0682618	5.5301	0.310657	5.21944	-4.90878
hemE	0.792964	0.692129	0.000721208	0.084264	1.43989	0.923156	0.516731	0.406425
yjbF	0.542851	0.279609	0.232505	0.86105	0.0778939	0.0204091	0.0574848	-0.0370758
purA	0.827903	0.713672	0.000410086	0.0631367	3.03904	1.00256	2.03648	-1.03392
yjfC	0.738292	0.805154	1.85e-05	0.00905775	0.320842	0.251622	0.0692198	0.182402
qorB	0.703713	0.605694	0.0046502	0.250186	1.95688	0.176358	1.78052	-1.60416
fimB	0.557659	0.43938	0.0525808	0.676107	0.533372	0.137172	0.3962	-0.259029
yjiS	0.39939	0.420774	0.0646832	0.711038	0.0226287	0.000178104	0.0224505	-0.0222724
ycgH	0.875251	0.749341	0.000143066	0.0292228	2.49421	1.4927	1.00151	0.491185
sgrS	0.850641	0.928298	3.66e-09	1.56e-05	2.36124	1.96687	0.394369	1.5725
yncK	0.405138	0.157385	0.507539	0.923558	0.0361106	0.00976379	0.0263468	-0.016583
ohsC	0.563919	0.417017	0.0673626	0.720729	0.0784958	0.0129162	0.0655796	-0.0526634
sibE	0.367652	0.419193	0.0658009	0.714769	0.0359816	0.00103477	0.0349468	-0.033912
tisB	0.85325	0.527535	0.016829	0.469562	2.47398	1.51292	0.961055	0.551865
sgrT	0.851331	0.922108	7.54e-09	1.61e-05	2.33003	1.96191	0.36812	1.59379
oweE	0.938124	0.670879	0.0012043	0.111764	7.49409	5.88917	1.60492	4.28426
aaaE	0.947938	0.75293	0.000127473	0.0292228	6.56884	5.68633	0.882517	4.80381
Module: purple
Gene	MMpurple	GS_PoorM9	pvalue_GS_PoorM9	padj_FDR	kTotal	kWithin	kOut	kDiff
mokC	0.759791	0.474277	0.0346214	0.0874549	3.57721	1.57496	2.00225	-0.42729
clcA	0.869545	0.637933	0.00247546	0.0114369	9.00935	2.4448	6.56455	-4.11975
cdaR	0.81011	0.561725	0.00995328	0.0333783	8.11821	1.60798	6.51023	-4.90226
lafU	0.531003	0.352696	0.127198	0.234157	0.241555	0.0533437	0.188211	-0.134867
ykfB	0.843457	0.840454	3.51e-06	5.92e-05	20.3919	3.46314	16.9287	-13.4656
yagG	0.827826	0.601586	0.00501565	0.0199923	5.86095	1.84734	4.01361	-2.16627
ykgF	0.862515	0.586907	0.00652032	0.0243741	12.8777	3.37017	9.50753	-6.13736
ykgG	0.785393	0.568798	0.00886738	0.0305774	3.41585	1.32828	2.08757	-0.759287
lacY	0.583193	0.352935	0.126922	0.233951	0.502163	0.0765975	0.425566	-0.348968
yaiZ	0.865964	0.837236	4.15e-06	6.77e-05	23.8941	3.87194	20.0222	-16.1503
acpH	0.867344	0.785122	4.12e-05	0.000448996	21.2868	3.73442	17.5524	-13.818
yajD	0.518567	0.456826	0.0428811	0.103074	1.18765	0.149519	1.03814	-0.888616
clpX	0.695738	0.469071	0.0369433	0.092121	2.78453	0.983005	1.80152	-0.818518
tesB	0.584636	0.498713	0.0252028	0.0670648	1.36386	0.188496	1.17537	-0.986874
allC	0.581598	0.438941	0.0528452	0.120833	0.129944	0.0262063	0.103738	-0.0775317
tfaX	0.574522	0.383156	0.0954081	0.187713	0.174228	0.0261851	0.148043	-0.121858
ybdJ	0.774736	0.443124	0.0503701	0.116928	4.9049	1.30958	3.59532	-2.28574
rnk	0.823321	0.539918	0.0139991	0.0427105	9.45492	3.16305	6.29187	-3.12882
kdpE	0.732663	0.558152	0.0105416	0.0345372	4.32223	0.903151	3.41908	-2.51592
modF	0.923316	0.844732	2.79e-06	4.91e-05	35.8833	7.35291	28.5304	-21.1775
ybhQ	0.880847	0.601243	0.00504718	0.0200993	10.9401	4.05508	6.88505	-2.82997
ycaN	0.850889	0.718724	0.000356642	0.00252908	7.59222	2.02456	5.56766	-3.5431
ycbX	0.824523	0.614416	0.00394688	0.016633	11.5564	2.24271	9.31373	-7.07101
etk	0.779575	0.475803	0.0339631	0.0860978	8.49314	1.31671	7.17642	-5.85971
ycgZ	0.499884	0.285058	0.223145	0.353734	1.73276	0.158896	1.57386	-1.41497
minC	0.632818	0.466167	0.0382896	0.0947035	2.05627	0.177641	1.87863	-1.70099
ycgN	0.893863	0.783031	4.46e-05	0.000470473	23.3696	4.98313	18.3865	-13.4034
yciU	0.79613	0.616004	0.00382885	0.0162368	6.31231	1.6865	4.62581	-2.93931
clsA	0.601285	0.570994	0.00855072	0.0297741	1.25752	0.109364	1.14815	-1.03879
mppA	0.883023	0.581018	0.00721964	0.0262751	22.4522	5.91759	16.5346	-10.6171
feaR	0.907595	0.865886	8.11e-07	1.83e-05	30.9461	6.0819	24.8642	-18.7823
paaB	0.76523	0.563138	0.00972814	0.0327064	2.43854	0.701089	1.73745	-1.03636
paaD	0.630469	0.472345	0.0354696	0.0891754	0.295237	0.0927138	0.202523	-0.109809
paaE	0.578401	0.571353	0.00849975	0.029645	0.728679	0.0871288	0.64155	-0.554421
paaF	0.648598	0.389887	0.0892494	0.17955	0.804108	0.140968	0.663141	-0.522173
aldA	0.965667	0.793306	3e-05	0.000351301	36.78	11.6889	25.0911	-13.4023
ydcO	0.619754	0.469907	0.0365622	0.0912773	1.20485	0.205211	0.999643	-0.794432
ydeN	0.659035	0.710667	0.000444998	0.00300585	3.42985	1.25926	2.17059	-0.911326
ydeR	0.549248	0.504663	0.0232495	0.0628178	0.0772753	0.0225546	0.0547207	-0.032166
lsrR	0.901695	0.72219	0.00032352	0.0023413	12.2437	4.13207	8.11161	-3.97955
nohA	0.505325	0.35919	0.119862	0.224132	0.31936	0.0585844	0.260775	-0.202191
ydfE	0.883378	0.678627	0.00100369	0.005654	12.692	3.37133	9.32064	-5.94931
uidC	0.824941	0.544948	0.0129653	0.0403453	20.5088	2.40167	18.1072	-15.7055
rsxA	0.71207	0.524558	0.0175733	0.0508268	5.07956	0.761789	4.31777	-3.55599
rsxB	0.783072	0.488338	0.0289168	0.0752152	7.81401	1.44698	6.36703	-4.92005
chbC	0.902434	0.662466	0.00145937	0.00765362	11.2956	4.45696	6.83864	-2.38168
nimR	0.752709	0.587862	0.00641227	0.0240968	5.6807	0.771959	4.90875	-4.13679
fadD	0.916577	0.724766	0.000300624	0.00224127	16.8392	6.28273	10.5564	-4.2737
lpxM	0.752285	0.634594	0.002651	0.012078	4.01229	1.38745	2.62483	-1.23738
yedE	0.950092	0.667307	0.00130759	0.0069803	30.3525	9.75683	20.5957	-10.8389
yedF	0.932549	0.6345	0.0026561	0.0120865	31.6292	8.79471	22.8344	-14.0397
gatD	0.777604	0.676249	0.00106201	0.00588795	6.41601	3.36542	3.05059	0.314827
gatC	0.573979	0.653123	0.00179436	0.00891705	3.77552	2.20844	1.56708	0.641368
gatB	0.644313	0.686591	0.000827608	0.00490703	5.69307	3.33882	2.35425	0.984575
gatA	0.706426	0.713315	0.00041411	0.00285135	7.26593	3.75792	3.508	0.24992
gatZ	0.75843	0.767947	7.7e-05	0.000743496	10.6958	3.24135	7.4544	-4.21305
yegT	0.719823	0.609663	0.00431832	0.0177259	0.960234	0.261343	0.698891	-0.437547
yegU	0.754229	0.517699	0.0193885	0.0545255	2.57286	0.882012	1.69084	-0.808832
yegV	0.779695	0.548137	0.0123424	0.0389428	4.82588	1.31337	3.51251	-2.19914
galS	0.924456	0.579271	0.00743857	0.0268884	19.9249	5.24807	14.6768	-9.4287
lysP	0.88725	0.702362	0.000554893	0.00358372	12.2248	4.44703	7.77772	-3.33069
yeiL	0.502485	0.341839	0.140164	0.251941	0.120611	0.0226203	0.0979909	-0.0753705
psuT	0.818347	0.576801	0.00775721	0.0276886	4.13245	1.33265	2.7998	-1.46715
mepS	0.765184	0.375883	0.102406	0.198623	9.86762	1.01772	8.8499	-7.83218
glpQ	0.956746	0.872353	5.33e-07	1.28e-05	31.9463	9.10101	22.8453	-13.7443
glpT	0.96252	0.865645	8.24e-07	1.85e-05	32.5366	9.88418	22.6525	-12.7683
fadJ	0.942671	0.863138	9.63e-07	2.09e-05	35.0249	8.22586	26.7991	-18.5732
fadI	0.874087	0.822988	8.36e-06	0.000121781	20.998	3.95317	17.0448	-13.0917
yfdK	0.595453	0.459196	0.0416777	0.100868	0.50106	0.143437	0.357624	-0.214187
ypeA	0.644303	0.428059	0.0597178	0.132779	5.15378	0.515642	4.63814	-4.1225
maeB	0.843872	0.744126	0.000168625	0.00140873	20.2803	3.84449	16.4358	-12.5913
csiE	0.853172	0.73584	0.00021726	0.00173038	17.8104	3.2841	14.5263	-11.2422
hcaR	0.971615	0.762594	9.25e-05	0.000849435	34.2564	12.0733	22.1831	-10.1098
yphF	0.50455	0.433636	0.0561159	0.126751	0.106454	0.0266343	0.0798193	-0.0531851
yphH	0.892799	0.851257	1.95e-06	3.68e-05	20.4231	4.26095	16.1622	-11.9012
yfiE	0.529197	0.384076	0.0945484	0.186605	0.251307	0.0591306	0.192176	-0.133045
eamB	0.845008	0.706061	0.000503397	0.00330615	7.92327	2.0676	5.85567	-3.78807
ascG	0.730634	0.609279	0.00434952	0.0178026	1.80363	0.619913	1.18372	-0.563802
fucO	0.827068	0.722423	0.000321383	0.00234127	10.9581	2.70016	8.25799	-5.55783
fucA	0.80137	0.574692	0.00803813	0.028477	2.83837	1.03093	1.80743	-0.776498
fucU	0.717856	0.412747	0.0705083	0.1505	3.39943	0.532035	2.86739	-2.33536
yqeF	0.956181	0.666515	0.00133148	0.00709622	31.8745	10.4651	21.4094	-10.9442
xdhA	0.690388	0.601748	0.00500083	0.0199519	0.81694	0.307331	0.509609	-0.202278
guaD	0.658413	0.594143	0.00573798	0.0221835	0.863698	0.230084	0.633614	-0.40353
argP	0.512482	0.417281	0.0671719	0.144827	1.27926	0.101268	1.17799	-1.07672
yggF	0.690759	0.655606	0.00169959	0.00861705	1.27275	0.382069	0.890679	-0.508609
loiP	0.774444	0.444933	0.0493282	0.115135	20.2604	1.39786	18.8626	-17.4647
yghO	0.659497	0.685349	0.00085322	0.00500329	1.76837	0.512602	1.25577	-0.743166
ygiS	0.900019	0.611079	0.00420478	0.0173936	22.1339	5.17791	16.956	-11.7781
yqiB	0.726067	0.584897	0.00675247	0.0249633	1.44662	0.33129	1.11533	-0.784042
ygiA	0.544048	0.465569	0.0385719	0.0951813	0.81691	0.155121	0.661789	-0.506668
ygiC	0.440308	0.51861	0.0191393	0.0541814	1.33174	0.338073	0.993668	-0.655596
exuT	0.844798	0.652822	0.00180612	0.00892945	9.81312	4.33594	5.47718	-1.14125
yhaI	0.490381	0.299835	0.199017	0.323805	0.120277	0.0261655	0.0941116	-0.0679462
agaW	0.766347	0.538856	0.0142255	0.0430395	2.92541	1.05079	1.87462	-0.823833
agaA	0.922078	0.592613	0.00589666	0.0225968	25.3634	7.34081	18.0226	-10.6818
diaA	0.674975	0.343291	0.138378	0.249361	1.76022	0.323555	1.43667	-1.11311
yhbW	0.852899	0.784282	4.26e-05	0.000455861	24.6229	4.29644	20.3265	-16.03
yhcH	0.869398	0.669974	0.00122981	0.00663722	8.16296	2.55954	5.60342	-3.04388
nanK	0.916357	0.619635	0.00356988	0.0153627	17.3378	5.37495	11.9629	-6.58791
yhdU	0.798968	0.724047	0.000306876	0.00226653	5.70717	1.39987	4.3073	-2.90743
yhdZ	0.670179	0.563127	0.00972993	0.0327064	2.63196	0.408194	2.22376	-1.81557
gspD	0.600796	0.518524	0.0191628	0.054212	0.25803	0.0482595	0.20977	-0.161511
xylF	0.841882	0.795685	2.73e-05	0.000326553	20.0847	3.27946	16.8052	-13.5258
xylG	0.712937	0.56748	0.00906207	0.0310133	1.85316	0.382584	1.47058	-1.088
xylH	0.814256	0.760382	9.97e-05	0.000903601	5.22125	1.47774	3.74351	-2.26578
yiaT	0.625646	0.365075	0.113482	0.215232	0.963727	0.125865	0.837861	-0.711996
yibH	0.81891	0.689526	0.000769689	0.00463442	5.71017	1.76021	3.94996	-2.18975
ilvN	0.943494	0.671841	0.0011777	0.0063949	26.768	9.35402	17.414	-8.06
ilvB	0.942941	0.623194	0.00333037	0.0145075	30.0236	9.69083	20.3327	-10.6419
tnaC	0.761209	0.681235	0.000942843	0.00538821	2.02917	0.574875	1.45429	-0.879415
yihX	0.882885	0.652371	0.0018239	0.00899103	12.1732	3.76015	8.41301	-4.65287
rhaR	0.588499	0.536009	0.0148474	0.0445109	0.215387	0.033785	0.181602	-0.147817
rhaT	0.67816	0.39007	0.0890863	0.179514	7.09384	0.569336	6.5245	-5.95516
metL	0.811849	0.759926	0.000101229	0.000913627	11.4311	1.89815	9.5329	-7.63475
rsd	0.798113	0.526793	0.017012	0.049438	18.7018	2.12898	16.5729	-14.4439
yjbB	0.74697	0.533733	0.0153603	0.0456001	5.4677	0.746776	4.72092	-3.97414
xylE	0.609892	0.537626	0.0144917	0.0436593	0.4398	0.110815	0.328985	-0.21817
tyrB	0.85287	0.802407	2.08e-05	0.000260617	37.0334	3.80312	33.2303	-29.4272
alsK	0.720494	0.511421	0.0211785	0.0583296	1.61404	0.449334	1.1647	-0.715369
alsE	0.628367	0.408636	0.0736399	0.155705	0.2639	0.0893312	0.174569	-0.0852373
rpiB	0.780686	0.55362	0.0113281	0.0363227	2.55357	0.800049	1.75352	-0.953467
basS	0.828252	0.68319	0.000899306	0.00520208	5.28878	1.65544	3.63334	-1.97791
basR	0.669051	0.61796	0.00368745	0.0158	2.40409	0.260461	2.14363	-1.88317
yjdF	0.631523	0.40449	0.0769012	0.16077	1.16677	0.184871	0.981901	-0.79703
tsaE	0.833238	0.733498	0.000233011	0.0018291	11.6396	2.82054	8.81904	-5.9985
bsmA	0.949442	0.778993	5.19e-05	0.000538624	25.4559	8.28916	17.1667	-8.87753
cycA	0.882604	0.749185	0.00014378	0.00124251	18.9142	5.45592	13.4582	-8.00233
cysQ	0.847796	0.675646	0.00107726	0.005957	15.3751	3.00889	12.3662	-9.35735
ytfJ	0.870617	0.560137	0.0102114	0.0339148	15.8725	4.8723	11.0002	-6.12793
ytfK	0.563377	0.359873	0.11911	0.223213	0.762672	0.155414	0.607258	-0.451844
bdcR	0.681494	0.558564	0.0104723	0.034469	1.71246	0.407839	1.30462	-0.896786
idnR	0.874093	0.78566	4.04e-05	0.000443508	19.4169	4.16889	15.248	-11.0791
idnT	0.789606	0.53431	0.015229	0.0453682	4.33408	1.00908	3.325	-2.31593
idnD	0.766227	0.655269	0.00171219	0.00866491	2.60386	0.990607	1.61326	-0.622649
idnK	0.682248	0.446417	0.0484855	0.113915	3.77019	0.55848	3.21171	-2.65323
sgcR	0.554347	0.383863	0.0947471	0.186825	0.219279	0.0432706	0.176008	-0.132738
hokC	0.792785	0.501192	0.0243737	0.065195	4.87411	1.97352	2.90059	-0.927069
ldrA	0.746964	0.604325	0.00476948	0.0191722	2.02226	0.795291	1.22697	-0.431679
ldrB	0.664788	0.544149	0.0131252	0.0407205	0.44506	0.182288	0.262772	-0.0804844
ldrC	0.630671	0.400867	0.0798386	0.165292	1.32459	0.412399	0.91219	-0.499791
smf	0.647363	0.400999	0.0797305	0.165228	0.789248	0.167579	0.621668	-0.454089
dgoA	0.683115	0.606611	0.00457175	0.0185851	1.87985	0.401843	1.47801	-1.07617
yjdP	0.707426	0.53986	0.0140113	0.0427105	6.70283	0.882349	5.82048	-4.93813
ilvG	0.939163	0.724951	0.000299035	0.00223961	25.2983	8.33382	16.9645	-8.63066
gatR	0.607509	0.626179	0.00313989	0.0138473	3.63837	1.37666	2.26171	-0.885053
ilvX	0.867652	0.543124	0.0133327	0.041155	26.0512	4.45263	21.5985	-17.1459
ykgR	0.887552	0.591796	0.00598283	0.0228655	14.273	4.02291	10.2501	-6.22716
iroK	0.931071	0.786091	3.98e-05	0.000439669	23.2097	8.00609	15.2036	-7.19751
Module: saddlebrown
Gene	MMsaddlebrown	GS_NOX	pvalue_GS_NOX	padj_FDR	kTotal	kWithin	kOut	kDiff
yaaA	0.822444	0.830527	5.82e-06	0.00107969	1.75117	0.736504	1.01467	-0.278165
priC	0.465637	0.366466	0.11201	0.999332	0.253135	0.0332168	0.219918	-0.186701
hemH	0.969016	0.944665	3.78e-10	4.83e-07	8.36513	6.00404	2.36109	3.64294
cusF	0.872863	0.885716	2.07e-07	6.8e-05	1.48108	1.35052	0.130558	1.21996
cusB	0.88433	0.893271	1.15e-07	4.85e-05	1.80435	1.46291	0.341438	1.12147
ahpC	0.871817	0.864752	8.71e-07	0.000237777	1.75353	1.34648	0.407047	0.939431
ahpF	0.928385	0.944268	4.02e-10	4.83e-07	3.06695	2.64506	0.421893	2.22317
pagP	0.657837	0.612736	0.004075	0.241613	0.873729	0.107608	0.766121	-0.658513
grxA	0.940606	0.88829	1.7e-07	6.06e-05	3.90647	2.95101	0.95546	1.99555
yciT	0.567136	0.606689	0.00456512	0.253097	0.251436	0.00758799	0.243848	-0.23626
cnu	0.704275	0.679999	0.000971281	0.0863833	0.332597	0.137282	0.195315	-0.0580338
iscX	0.56857	0.498257	0.0253575	0.636804	1.56089	1.0532	0.507682	0.545521
fdx	0.647477	0.547704	0.0124254	0.465297	1.99688	1.29268	0.704206	0.588471
hscA	0.552468	0.474677	0.0344478	0.72292	2.51687	1.13094	1.38592	-0.254976
hscB	0.74368	0.707214	0.0004882	0.0508323	0.908129	0.728836	0.179293	0.549544
iscA	0.568378	0.514682	0.0202331	0.616964	1.8137	1.22563	0.588063	0.63757
iscU	0.613038	0.539348	0.0141203	0.496789	2.654	1.52994	1.12407	0.405869
iscS	0.712189	0.64259	0.00224693	0.165382	2.14082	1.41621	0.724607	0.691603
trxC	0.791486	0.841097	3.39e-06	0.000724445	0.806732	0.54129	0.265442	0.275848
hypF	0.851569	0.832135	5.37e-06	0.00104241	8.35783	3.50599	4.85184	-1.34585
hydN	0.947328	0.892248	1.25e-07	4.85e-05	11.5541	7.53417	4.01992	3.51425
hycI	0.983656	0.955042	6.05e-11	2.58e-07	9.66564	7.20511	2.46053	4.74458
hycH	0.973739	0.943513	4.53e-10	4.83e-07	8.87272	7.12707	1.74565	5.38142
hycG	0.983877	0.939081	8.79e-10	5.6e-07	11.5837	8.52015	3.06358	5.45657
hycF	0.965622	0.921988	7.64e-09	3.62e-06	11.2514	8.20763	3.04375	5.16388
hycE	0.982752	0.941138	6.5e-10	5.55e-07	10.7047	8.23433	2.47036	5.76397
hycD	0.960525	0.931572	2.43e-09	1.3e-06	9.90724	7.29471	2.61253	4.68218
hycC	0.963662	0.938778	9.18e-10	5.6e-07	10.3193	7.64713	2.67222	4.97491
hycB	0.933615	0.869474	6.44e-07	0.000196419	12.6333	7.25196	5.38133	1.87063
hycA	0.863875	0.784964	4.15e-05	0.00590483	14.8265	5.02365	9.80285	-4.77919
hypA	0.818801	0.747847	0.000150024	0.0188197	12.0196	3.13284	8.88674	-5.7539
aaeA	0.61783	0.608124	0.00444462	0.249659	0.251274	0.0716314	0.179642	-0.108011
ccp	0.806552	0.801399	2.16e-05	0.00342212	9.30858	3.21512	6.09346	-2.87834
katG	0.760351	0.802323	2.08e-05	0.00342003	3.74732	1.31271	2.43461	-1.12191
yijE	0.709577	0.823238	8.26e-06	0.00146938	0.588348	0.225713	0.362635	-0.136922
fdhF	0.891242	0.847109	2.45e-06	0.000551551	13.9537	6.14944	7.80426	-1.65482
trpR	0.660049	0.609778	0.00430898	0.247448	0.211264	0.0540283	0.157236	-0.103208
oxyS	0.743805	0.791285	3.25e-05	0.00495888	0.327582	0.209606	0.117976	0.0916302
ymgI	0.664644	0.585934	0.00663186	0.318106	0.467794	0.0771106	0.390683	-0.313573
fnrS	0.775918	0.746959	0.000154296	0.0188197	6.2851	1.7369	4.5482	-2.8113
insI2	0.481434	0.45351	0.0446093	0.81037	0.0060376	0.00153631	0.00450129	-0.00296498

## Sheet: Table S4
Module	Gene	Description	MCC Rank
	malE	maltose ABC transporter periplasmic binding protein	1
	malF	maltose ABC transporter membrane subunit MalF	2
	malK	maltose ABC transporter ATP binding subunit	3
	lamB	maltose outer membrane channel / phage lambda receptor protein	4
green	malS	alpha-amylase	5
	malM	maltose regulon periplasmic protein	6
	malG	maltose ABC transporter membrane subunit MalG	7
	malQ	4-alpha-glucanotransferase	8
	waaS	lipopolysaccharide core biosynthesis protein	9
	malT	DNA-binding transcriptional activator	10
	cysJ	sulfite reductase, flavoprotein subunit complex	1
	cysD	sulfate adenylyltransferase subunit 2	2
	cysK	cysteine synthase A	3
	cysP	thiosulfate/sulfate ABC transporter periplasmic binding protein	4
darkorange	cysH	phosphoadenosine phosphosulfate reductase	5
	cysI	sulfite reductase, hemoprotein subunit	6
	yciW	putative oxidoreductase	7
	cysN	sulfate adenylyltransferase subunit 1	8
	cysA	sulfate/thiosulfate ABC transporter ATP binding subunit	9
	cysW	sulfate/thiosulfate ABC transporter inner membrane subunit	10
	potG	putrescine ABC transporter ATP binding subunit	1
	artP	L-arginine ABC transporter ATP binding subunit	2
	potH	putrescine ABC transporter membrane subunit	3
	potI	putrescine ABC transporter membrane subunit	4
blue	ugpA	sn-glycerol 3-phosphate ABC transporter membrane subunit	5
	ugpC	sn-glycerol 3-phosphate ABC transporter ATP binding subunit	6
	ugpE	sn-glycerol 3-phosphate ABC transporter membrane subunit	6
	metN	L-methionine/D-methionine ABC transporter ATP binding subunit	8
	metI	L-methionine/D-methionine ABC transporter membrane subunit	9
	metQ	L-methionine/D-methionine ABC transporter membrane anchored binding protein	10
	rplW	50S ribosomal subunit protein L23	1
	rpsE	30S ribosomal subunit protein S5	1
	rpsC	30S ribosomal subunit protein S3	1
	rpsK	30S ribosomal subunit protein S11	1
darkred	rplE	50S ribosomal subunit protein L5	1
	rpsJ	30S ribosomal subunit protein S10	1
	rplF	50S ribosomal subunit protein L6	1
	rpmD	50S ribosomal subunit protein L30	1
	rpmC	50S ribosomal subunit protein L29	1
	rpsI	30S ribosomal subunit protein S9	1
	fadI	3-ketoacyl-CoA thiolase FadI	1
	fadJ	3-hydroxyacyl-CoA dehydrogenase	2
	paaF	putative 2,3-dehydroadipyl-CoA hydratase	2
	ybhQ	DNA damage response nuclease	4
purple	aldA	aldehyde dehydrogenase A, NAD-linked	4
	gatZ	putative tagatose-1,6-bisphosphate aldolase 2 chaperone	6
	yqeF	putative acyltransferase	7
	paaE	phenylacetyl-CoA 1,2-epoxidase, reductase subunit	8
	idnT	L-idonate/5-ketogluconate/gluconate transporter	8
	maeB	NADP+-dependent malate dehydrogenase	8
	xisE	e14 prophage; putative excisionase	1
	ymfL	e14 prophage; uncharacterized protein	2
	ymfJ	e14 prophage; uncharacterized protein	2
	croE	e14 prophage; putative DNA-binding transcriptional regulator	2
orange	ymfM	e14 prophage; uncharacterized protein	5
	intE	e14 prophage; putative integrase	5
	recA	DNA recombination/repair protein	7
	recN	DNA repair protein	8
	recX	RecA inhibitor	9
	umuC	DNA polymerase V catalytic protein	9
	hycA	regulator of the transcriptional regulator FhlA	1
	hycB	formate hydrogenlyase subunit	1
	hycE	formate hydrogenlyase subunit	1
saddlebrown	hycH	formate hydrogenlyase assembly protein	1
	hycI	hydrogenase 3 maturation protease	1
	fdhF	formate dehydrogenase H	1
	hycC	formate hydrogenlyase subunit	7
	hycD	formate hydrogenlyase subunit	7
	hycF	formate hydrogenlyase subunit	7
	hycG	formate hydrogenlyase subunit	7

## Sheet: Table S5
Transcription factors and their targets in nutrient starvation response. The differential expression column indicates if the TF targets were differentially expressed in Poor M9 environment when compared with rich environment Lennox Broth (LB).
TF	Gene encoding TF	TF family	TF Function	Gene targets of TF	Differential expression
AidB	aidB	AidB	Part of adaptive response to alkylating agents	aidB	upregulated
BolA	bola	BolA	Important role in general stress response	ampC	ns
				ampC	ns
				dacC	ns
				dacC	ns
				mreB	ns
				mreC	ns
				mreD	ns
Cbl	Cbl	LysR	Regulates aliphatic sulfonate utilization and homeostatic response to sulfate starvation	ssuA	ns
				ssuB	ns
				ssuC	ns
				ssuD	upregulated
				ssuE	ns
				tauA	upregulated
				tauB	upregulated
				tauC	upregulated
				tauD	ns
CsgD	csgD	LuxR/UhpA	Curli assembly, transport, and structural components	csgA	upregulated
				csgB	ns
				csgC	ns
				csgD	upregulated
				csgE	upregulated
				csgF	upregulated
				csgG	upregulated
				dgcC	ns
				flgM	ns
				flgN	ns
				fliA	ns
				fliE	ns
				fliF	ns
				fliG	ns
				fliH	ns
				fliI	ns
				fliJ	ns
				fliK	ns
				fliZ	ns
				iraP	upregulated
				nlpA	upregulated
				pepD	ns
				tcyJ	upregulated
				ubiT	ns
				wrbA	upregulated
				yccJ	upregulated
				yccT	upregulated
				yhbS	ns
CspA	cspA	Cold	Major cold shock protein	gyrA	ns
				hns	ns
FeaR	feaR	AraC/Xyls	Activator of phenylacetate synthesis from 2-phenylethylamine (PEA)	feaB	ns
				tynA	ns
GadE	gadE	LuxR/UhpA	Regulator of genes involved in maintenance of pH homeostasis, acid resistance system and multidrug efflux	cyoA	ns
				cyoB	ns
				cyoC	ns
				cyoD	ns
				cyoE	ns
				fabZ	ns
				fliC	ns
				gadB	upregulated
				gadC	upregulated
				gadE	upregulated
				gadF	upregulated
				gadW	ns
				gadX	upregulated
				gltB	upregulated
				gltD	upregulated
				gltF	ns
				gnd	ns
				hdeA	upregulated
				hdeB	upregulated
				hdeD	upregulated
				lpxA	ns
				lpxD	ns
				lrp	ns
				mdtE	upregulated
				mdtF	upregulated
				purA	ns
				rcsA	ns
				skp	ns
				yhiD	upregulated
				yhiM	upregulated
				yjbQ	ns
				yjbR	ns
GadX	gadX	AraC/Xyls	Regulator of pH-inducible genes and the acid resistance system	amtB	ns
				asnB	ns
				btuB	ns
				cadA	ns
				cadB	ns
				dctR	upregulated
				dtpA	ns
				gadA	upregulated
				gadB	upregulated
				gadC	upregulated
				gadE	upregulated
				gadF	upregulated
				gadW	ns
				gadW	ns
				gadX	upregulated
				gadY	ns
				glnK	ns
				glsA	upregulated
				hdeA	upregulated
				hdeA	upregulated
				hdeB	upregulated
				hdeB	upregulated
				hdeD	upregulated
				hns	ns
				lon	ns
				mdtE	upregulated
				mdtF	upregulated
				murI	ns
				rpoS	upregulated
				slp	upregulated
				speG	ns
				uspE	ns
				ybaT	upregulated
				ydeM	ns
				ydeN	ns
				yhiD	upregulated
				yhiD	upregulated
				ynfB	ns
McbR	mcbR	GntR	Biofilm formation	mcbA	upregulated
				rmf	upregulated
				rsd	ns
				yciE	upregulated
				yciF	upregulated
				yciG	upregulated
MetR	metR	LysR	Methionine biosynthesis regulator	glyA	ns
				glyA	ns
				hmp	ns
				metE	upregulated
				metH	ns
				metR	upregulated
MlrA	mlrA	MerR	Curli biosynthesis	cadC	ns
				csgD	upregulated
				csgE	upregulated
				csgF	upregulated
				csgG	upregulated
				ibaG	ns
				obgE	ns
				rplU	ns
				rpmA	ns
				yhbE	ns
PrpR	prpR	NtrC	Propionate catabolism	prpB	upregulated
				prpC	upregulated
				prpD	upregulated
				prpE	ns
				prpR	upregulated
PutA	putA	PutA	Oxidizes proline to glutamate for use as a carbon and nitrogen source	putA	ns
				putP	ns
RbsR	rbsR	GalR/LacI	Ribose catabolism and transport	add	ns
				purD	upregulated
				purH	upregulated
				rbsA	ns
				rbsB	ns
				rbsC	ns
				rbsD	ns
				rbsK	ns
				rbsR	ns
YgiV	ygiV	Xre	Xenobiotic-response-element recognition protein	Data not found

## Sheet: Table S6
Transcription factors and their targets in nutrient starvation response. The differential expression column indicates if the TF targets were differentially expressed in Poor M9 environment when compared with rich M9 environment.
TF	Gene encoding TF	TF family	TF Function	Gene targets of TF	Differential expression
AdiY	adiY	AraC/Xyls	Arginine decarboxylase regulator	adiA	downregulated
				gadA	ns
				gadB	ns
				gadC	ns
				gadX	ns
				gltB	ns
				gltD	ns
				gltF	ns
Appy	appY	AraC/Xyls	Acid phosphatase regulator	appA	ns
				appB	ns
				appC	downregulated
				appX	downregulated
				hyaA	downregulated
				hyaB	downregulated
				hyaC	downregulated
				hyaD	downregulated
				hyaE	downregulated
				hyaF	downregulated
AraC	araC	AraC/Xyls	Arabinose catabolism and transport	araA	upregulated
				araB	upregulated
				araC	upregulated
				araD	ns
				araE	ns
				araF	upregulated
				araG	ns
				araH	ns
				araJ	ns
				xylA	ns
				xylB	ns
				ydeM	ns
				ydeN	ns
				ygeA	ns
CaiF	caiF	CaiF	Carnitine metabolism	caiA	downregulated
				caiB	ns
				caiC	ns
				caiD	ns
				caiE	ns
				caiT	ns
				fixA	ns
				fixB	ns
				fixC	ns
				fixX	ns
CsgD	csgD	LuxR/UhpA	Curli assembly, transport, and structural components	csgA	upregulated
				csgB	ns
				csgC	ns
				csgD	upregulated
				csgE	upregulated
				csgF	upregulated
				csgG	upregulated
				dgcC	ns
				flgM	ns
				flgN	ns
				fliA	downregulated
				fliE	downregulated
				fliF	downregulated
				fliG	downregulated
				fliH	downregulated
				fliI	downregulated
				fliJ	downregulated
				fliK	downregulated
				fliZ	downregulated
				iraP	ns
				nlpA	ns
				pepD	ns
				tcyJ	ns
				ubiT	ns
				wrbA	ns
				yccJ	ns
				yccT	ns
				yhbS	ns
CspA	cspA	Cold	Major cold shock protein	gyrA	ns
				hns	ns
Dan	ttdR	LysR	L-tartrate fermentation regulator	ttdA	ns
				ttdB	ns
				ttdR	downregulated
				ttdT	ns
FeaR	feaR	AraC/Xyls	Activator of phenylacetate synthesis from 2-phenylethylamine (PEA)	feaB	ns
				tynA	ns
FliZ	fliZ	AraC/Xyls	Regulation of curli expression and the motility system	csgA	upregulated
				csgB	ns
				csgC	ns
				csgD	upregulated
				csgE	upregulated
				csgF	upregulated
				csgG	upregulated
				flhC	ns
				flhD	ns
				gadB	ns
				gadC	ns
				gadE	ns
				gadF	ns
				hdeA	ns
				hdeB	ns
				mdtE	ns
				mdtF	ns
				mlrA	upregulated
				osmY	ns
				pdeR	ns
				yhiD	ns
GalS	galS	GalR/LacI	Repressor of D-galactose transport and catabolism operons	galE	ns
				galE	ns
				galK	ns
				galK	ns
				galM	ns
				galM	ns
				galP	ns
				galR	ns
				galS	upregulated
				galT	ns
				galT	ns
				mglA	upregulated
				mglB	upregulated
				mglC	upregulated
GlcC	glcC	GntR	Glycolate utilization	glcA	upregulated
				glcB	upregulated
				glcC	upregulated
				glcD	upregulated
				glcE	upregulated
				glcF	upregulated
				glcG	upregulated
HcaR	hcaR	LysR	3-phenylpropionate catabolism	hcaB	ns
				hcaC	ns
				hcaD	ns
				hcaE	ns
				hcaF	ns
				hcaR	upregulated
IscR	iscR	Rrf2	Biogenesis of Fe-S clusters	erpA	ns
				hyaA	downregulated
				hyaB	downregulated
				hyaC	downregulated
				hyaD	downregulated
				hyaE	downregulated
				hyaF	downregulated
				iscA	ns
				iscR	upregulated
				iscS	ns
				iscU	ns
				napA	ns
				napB	ns
				napC	ns
				napD	ns
				napF	ns
				napG	ns
				napH	ns
				nfuA	ns
				nrdE	upregulated
				nrdF	upregulated
				nrdH	upregulated
				nrdI	upregulated
				rnlA	ns
				rnlB	ns
				sufA	upregulated
				sufB	upregulated
				sufC	upregulated
				sufD	upregulated
				sufE	upregulated
				sufS	upregulated
				ydiU	upregulated
McbR	mcbR	GntR	Biofilm formation	mcbA	ns
				rmf	upregulated
				rsd	ns
				yciE	upregulated
				yciF	upregulated
				yciG	upregulated
MetR	metR	LysR	Methionine biosynthesis regulator	glyA	ns
				glyA	ns
				hmp	ns
				metE	upregulated
				metH	ns
				metR	upregulated
MhpR	mhpR	IclR	Phenylpropionate degradation regulator	mhpA	upregulated
				mhpB	ns
				mhpC	ns
				mhpD	ns
				mhpE	ns
				mhpF	ns
MlrA	mlrA	MerR	Curli biosynthesis	cadC	ns
				csgD	upregulated
				csgE	upregulated
				csgF	upregulated
				csgG	upregulated
				ibaG	ns
				obgE	ns
				rplU	ns
				rpmA	ns
				yhbE	ns
NarP	narP	LuxR/UhpA	Regulator of many anaerobic electron transport and fermentation-related genes	ccmA	ns
				ccmA	ns
				ccmB	ns
				ccmB	ns
				ccmC	ns
				ccmC	ns
				ccmD	ns
				ccmD	ns
				ccmE	ns
				ccmE	ns
				ccmF	ns
				ccmF	ns
				ccmG	ns
				ccmG	ns
				ccmH	ns
				ccmH	ns
				cysG	ns
				fdhF	downregulated
				fdnG	downregulated
				fdnH	downregulated
				fdnI	downregulated
				hcp	downregulated
				hcr	downregulated
				hyaA	downregulated
				hyaB	downregulated
				hyaC	downregulated
				hyaD	downregulated
				hyaE	downregulated
				hyaF	downregulated
				napA	ns
				napA	ns
				napB	ns
				napB	ns
				napC	ns
				napC	ns
				napD	ns
				napD	ns
				napF	ns
				napF	ns
				napG	ns
				napG	ns
				napH	ns
				napH	ns
				nirB	downregulated
				nirC	ns
				nirD	downregulated
				norV	ns
				norW	ns
				nrfA	downregulated
				nrfB	downregulated
				nrfC	downregulated
				nrfD	downregulated
				nrfE	ns
				nrfF	ns
				nrfG	ns
				poxB	ns
				ydeP	ns
				ydhT	ns
				ydhU	ns
				ydhV	ns
				ydhW	ns
				ydhX	ns
				ydhY	ns
				yeaR	ns
				yoaG	ns
				ytfE	downregulated
NtrC	glnG	NtrC	Regulator of genes in response to nitrogen limitation	amtB	downregulated
				argT	downregulated
				astA	ns
				astB	ns
				astC	ns
				astD	ns
				astE	ns
				cbl	ns
				ddpA	upregulated
				ddpB	upregulated
				ddpC	ns
				ddpD	upregulated
				ddpF	ns
				ddpX	upregulated
				glnA	downregulated
				glnA	downregulated
				glnG	downregulated
				glnG	downregulated
				glnH	ns
				glnH	ns
				glnK	downregulated
				glnL	downregulated
				glnL	downregulated
				glnP	ns
				glnP	ns
				glnQ	ns
				hisJ	upregulated
				hisM	upregulated
				hisP	upregulated
				hisQ	ns
				nac	ns
				patA	upregulated
				potF	upregulated
				potG	upregulated
				potH	upregulated
				potI	upregulated
				relA	ns
				rpoE	ns
				rseA	ns
				rseB	ns
				rseC	ns
				rseD	ns
				rutA	ns
				rutB	ns
				rutC	ns
				rutD	ns
				rutE	ns
				rutF	ns
				rutG	ns
				yeaG	ns
				yeaH	ns
				yhdW	upregulated
				yhdX	ns
				yhdY	ns
				yhdZ	ns
PdeL	pdeL	LuxR/UhpA	c-di-GMP sensor	pdeL	upregulated
PrpR	prpR	NtrC	Propionate catabolism	prpB	upregulated
				prpC	upregulated
				prpD	upregulated
				prpE	upregulated
				prpR	upregulated

## Sheet: Table S7
Transcription factors and their targets in antibiotic stress response. The differential expression column indicates if the TF targets were differentially expressed in Rich M9 environment supplemented with chloramphenicol when compared with control Rich M9 environment.
TF	Gene encoding TF	TF family	TF Function	Gene targets of TF	Differential expression
AdiY	adiY	AraC/Xyls	Arginine decarboxylase regulator	adiA	downregulated
				gadA	downregulated
				gadB	downregulated
				gadC	downregulated
				gadX	ns
				gltB	ns
				gltD	ns
				gltF	ns
AppY	appY	AraC/Xyls	Acid phosphatase regulator	appA	downregulated
				appB	downregulated
				appC	downregulated
				appX	downregulated
				hyaA	downregulated
				hyaB	downregulated
				hyaC	downregulated
				hyaD	downregulated
				hyaE	downregulated
				hyaF	downregulated
BetI	betI	TetR/AcrR	Biosynthesis of the osmoprotectant glycine betaine	betA	upregulated
				betB	upregulated
				betI	upregulated
				betT	ns
GadE	gadE	LuxR/UhpA	Regulator of genes involved in maintenance of pH homeostasis, acid resistance system and multidrug efflux	cyoA	ns
				cyoB	ns
				cyoC	upregulated
				cyoD	upregulated
				cyoE	upregulated
				fabZ	ns
				fliC	ns
				gadB	downregulated
				gadC	downregulated
				gadE	downregulated
				gadF	downregulated
				gadW	ns
				gadX	ns
				gltB	ns
				gltD	ns
				gltF	ns
				gnd	ns
				hdeA	downregulated
				hdeB	downregulated
				hdeD	downregulated
				lpxA	ns
				lpxD	ns
				lrp	ns
				mdtE	downregulated
				mdtF	downregulated
				purA	ns
				rcsA	ns
				skp	ns
				yhiD	downregulated
				yhiM	downregulated
				yjbQ	ns
				yjbR	ns
MhpR	mhpR	IclR	Phenylpropionate degradation regulator	mhpA	ns
				mhpB	ns
				mhpC	ns
				mhpD	ns
				mhpE	ns
				mhpF	ns
PutA	putA	PutA	Oxidizes proline to glutamate for use as a carbon and nitrogen source	putA	upregulated
				putP	ns

## Sheet: Table S8
Transcription factors and their targets in antibiotic stress response. The differential expression column indicates if the TF targets were differentially expressed in Rich M9 environment supplemented with trimethoprim when compared with control Rich M9 environment.
TF	Gene encoding TF	TF family	TF Function	Gene targets of TF	Differential expression
AdiY	adiY	AraC/Xyls	Arginine decarboxylase regulator	adiA	downregulated
				gadA	ns
				gadB	ns
				gadC	ns
				gadX	ns
				gltB	ns
				gltD	ns
				gltF	ns
AppY	appY	AraC/Xyls	Acid phosphatase regulator	appA	downregulated
				appB	downregulated
				appC	downregulated
				appX	downregulated
				hyaA	downregulated
				hyaB	downregulated
				hyaC	downregulated
				hyaD	downregulated
				hyaE	downregulated
				hyaF	downregulated
BetI	betI	TetR/AcrR	Biosynthesis of the osmoprotectant glycine betaine	betA	downregulated
				betB	downregulated
				betI	downregulated
				betT	ns
CaiF	caiF	CaiF	Carnitine metabolism	caiA	ns
				caiB	ns
				caiC	ns
				caiD	downregulated
				caiE	ns
				caiT	ns
				fixA	ns
				fixB	ns
				fixC	ns
				fixX	ns
CsgD	csgD	LuxR/UhpA	Curli assembly, transport, and structural components	csgA	ns
				csgB	ns
				csgC	ns
				csgD	upregulated
				csgE	upregulated
				csgF	upregulated
				csgG	ns
				dgcC	ns
				flgM	ns
				flgN	ns
				fliA	ns
				fliE	ns
				fliF	downregulated
				fliG	downregulated
				fliH	downregulated
				fliI	ns
				fliJ	downregulated
				fliK	downregulated
				fliZ	downregulated
				iraP	ns
				nlpA	ns
				pepD	ns
				tcyJ	ns
				ubiT	ns
				wrbA	ns
				yccJ	ns
				yccT	ns
				yhbS	ns
FliZ	fliZ	AraC/Xyls	Regulation of curli expression and the motility system	csgA	ns
				csgB	ns
				csgC	ns
				csgD	upregulated
				csgE	upregulated
				csgF	upregulated
				csgG	ns
				flhC	ns
				flhD	ns
				gadB	ns
				gadC	ns
				gadE	ns
				gadF	ns
				hdeA	ns
				hdeB	ns
				mdtE	ns
				mdtF	ns
				mlrA	ns
				osmY	ns
				pdeR	ns
				yhiD	ns
PutA	putA	PutA	Oxidizes proline to glutamate for use as a carbon and nitrogen source	putA	upregulated
				putP	ns
RcsA	rcsA	LuxR/UhpA	Regulator of the synthesis of colanic acid capsule, cell division, periplasmic proteins and motility	csgD	upregulated
				csgE	upregulated
				csgF	upregulated
				csgG	ns
				flhC	ns
				flhD	ns
				rcsA	upregulated
				wcaA	ns
				wcaB	ns
				wza	ns
				wzb	ns
				wzc	ns
				yjbE	ns
				yjbF	ns
				yjbG	ns
				yjbH	ns

## Sheet: Table S9
Transcription factors and their targets in antibiotic stress response. The differential expression column indicates if the TF targets were differentially expressed in low pH (pH 5) Rich M9 environment when compared with control Rich M9 environment.
TF	Gene encoding TF	TF family	TF Function	Gene targets of TF	Differential expression
AppY	appY	AraC/Xyls	Acid phosphatase regulator	appA	downregulated
				appB	downregulated
				appC	downregulated
				appX	downregulated
				hyaA	downregulated
				hyaB	downregulated
				hyaC	downregulated
				hyaD	downregulated
				hyaE	downregulated
				hyaF	downregulated
CaiF	caiF	CaiF	Carnitine metabolism	caiA	ns
				caiB	ns
				caiC	ns
				caiD	ns
				caiE	ns
				caiT	ns
				fixA	ns
				fixB	ns
				fixC	ns
				fixX	ns
HcaR	hcaR	LysR	3-phenylpropionate catabolism	hcaB	ns
				hcaC	ns
				hcaD	ns
				hcaE	ns
				hcaF	ns
				hcaR	upregulated
LldR	lldR	GntR	Lactate regulator	lldD	upregulated
				lldD	upregulated
				lldP	upregulated
				lldP	upregulated
				lldR	upregulated
MhpR	mhpR	IclR	Regulates degradation of phenylpropionate	mhpA	ns
				mhpB	ns
				mhpC	ns
				mhpD	ns
				mhpE	ns
				mhpF	ns
PutA	putA	PutA	Oxidizes proline to glutamate for use as a carbon and nitrogen source	putA	upregulated
				putP	ns

## Sheet: Table S10
Blue Module			Darkred Module
Gene regulated	Sigma factor		Gene regulated	Sigma factor
bepA	σ24		bacA	σ24
cca	σ24		bamE	σ24
fadM	σ24		cyaR	σ24
ftnB	σ24		dsbC	σ24
gspB	σ24		fusA	σ24
lptD	σ24		lptB	σ24
phoQ	σ24		lpxD	σ24
rclB	σ24		lyxK	σ24
sgbE	σ24		plsB	σ24
sgbH	σ24		recJ	σ24
sgbU	σ24		rutR	σ24
sixA	σ24		tufA	σ24
surA	σ24		waaC	σ24
yaiW	σ24		ydhI	σ24
yraP	σ24		ydhK	σ24
modB	σ28		yghF	σ24
modC	σ28		yicJ	σ24
yhiL	σ28		yqjA	σ24
can	σ32		yecF	σ28
cas1	σ32		fkpB	σ32
cas2	σ32		ftsH	σ32
hflK	σ32		hfq	σ32
hspQ	σ32		holC	σ32
metA	σ32		htpX	σ32
pgpC	σ32		ispH	σ32
phoP	σ32		lspA	σ32
raiA	σ32		miaA	σ32
slt	σ32		mutM	σ32
yafD	σ32		nusB	σ32
yceJ	σ32		rdgB	σ32
yjhG	σ32		ribE	σ32
yjhH	σ32		rpmE	σ32
yjhI	σ32		sdaA	σ32
ymjC	σ32		tadA	σ32
acs	σ38		trmA	σ32
actP	σ38		xerD	σ32
aldB	σ38		ybfE	σ32
alkB	σ38		yccE	σ32
araF	σ38		yjaZ	σ32
araG	σ38		yrfG	σ32
araH	σ38		btsT	σ38
artP	σ38		dnaN	σ38
asr	σ38		envC	σ38
bolA	σ38		gltF	σ38
cpxR	σ38		gyrB	σ38
csgB	σ38		hdfR	σ38
csgC	σ38		ilvY	σ38
csgD	σ38		mnmG	σ38
csgE	σ38		mpl	σ38
csgF	σ38		pcnB	σ38
csgG	σ38		pqiB	σ38
ddpA	σ38		pqiC	σ38
ddpC	σ38		recF	σ38
ddpD	σ38		rseD	σ38
ecnB	σ38		rsmG	σ38
galM	σ38		speB	σ38
hchA	σ38		ssrS	σ38
htrE	σ38		xthA	σ38
ihfA	σ38		yibQ	σ38
ihfB	σ38		ynfB	σ38
lsrC	σ38		emrD	σ54
lsrD	σ38		nikB	σ54
lsrF	σ38		nikC	σ54
lsrG	σ38		nikD	σ54
mdtB	σ38		pspG	σ54
mdtC	σ38		acpP	σ70
mdtD	σ38		acrB	σ70
metK	σ38		ampG	σ70
ompF	σ38		aroB	σ70
pabA	σ38		aroK	σ70
patA	σ38		arsR	σ70
patD	σ38		atpI	σ70
pdeC	σ38		bglX	σ70
pdeR	σ38		btuB	σ70
puuP	σ38		cadA	σ70
rhaS	σ38		cadB	σ70
ryjA	σ38		cadC	σ70
sodC	σ38		cedA	σ70
treA	σ38		cmk	σ70
xapA	σ38		cmoM	σ70
yafN	σ38		coaD	σ70
yafO	σ38		cusR	σ70
yciZ	σ38		cusS	σ70
ydcS	σ38		dam	σ70
ydcT	σ38		damX	σ70
ydcU	σ38		dcuS	σ70
ydcV	σ38		def	σ70
yffO	σ38		dnaA	σ70
yggE	σ38		dtpA	σ70
ygiB	σ38		dusB	σ70
yjcH	σ38		dxs	σ70
ymiC	σ38		efp	σ70
yqiG	σ38		emrB	σ70
znuA	σ38		esrE	σ70
argT	σ54		fabD	σ70
flhC	σ54		fabH	σ70
flhD	σ54		fdnG	σ70
focB	σ54		fdnH	σ70
hisJ	σ54		fdnI	σ70
hisM	σ54		fis	σ70
hisP	σ54		fldB	σ70
hisQ	σ54		flhB	σ70
hyfF	σ54		fmt	σ70
hyfH	σ54		gcvB	σ70
hyfR	σ54		glmZ	σ70
nikR	σ54		gmk	σ70
norV	σ54		gyrA	σ70
norW	σ54		higB	σ70
potF	σ54		infA	σ70
potG	σ54		infB	σ70
potH	σ54		infC	σ70
potI	σ54		intS	σ70
prpB	σ54		ispA	σ70
prpC	σ54		istR	σ70
prpD	σ54		kbl	σ70
prpE	σ54		kdsD	σ70
pspC	σ54		lptC	σ70
pspD	σ54		lpxT	σ70
rtcB	σ54		lysR	σ70
rutC	σ54		marR	σ70
rutF	σ54		mgtA	σ70
ssnA	σ54		mltF	σ70
xdhB	σ54		mngR	σ70
xdhC	σ54		mreC	σ70
yhdX	σ54		mreD	σ70
araA	σ70		napF	σ70
araB	σ70		narG	σ70
araD	σ70		narH	σ70
arcA	σ70		narI	σ70
argA	σ70		narJ	σ70
argB	σ70		narK	σ70
argC	σ70		obgE	σ70
argD	σ70		pheP	σ70
argE	σ70		pldA	σ70
argF	σ70		plsX	σ70
argG	σ70		priB	σ70
argH	σ70		pth	σ70
argI	σ70		ptsG	σ70
aroM	σ70		rbfA	σ70
aroP	σ70		recO	σ70
artJ	σ70		recQ	σ70
ascB	σ70		rep	σ70
azoR	σ70		rfe	σ70
bcsE	σ70		rffC	σ70
casB	σ70		rffG	σ70
chpB	σ70		rffH	σ70
creD	σ70		rffM	σ70
cspD	σ70		ribF	σ70
cynS	σ70		rimK	σ70
cynT	σ70		rimM	σ70
cynX	σ70		rnc	σ70
dacC	σ70		rnd	σ70
dapB	σ70		rplB	σ70
dapD	σ70		rplC	σ70
degQ	σ70		rplD	σ70
dgoD	σ70		rplI	σ70
dgoT	σ70		rplP	σ70
dinQ	σ70		rplQ	σ70
fadA	σ70		rplS	σ70
fadB	σ70		rplT	σ70
feaB	σ70		rplU	σ70
fimE	σ70		rplV	σ70
fixA	σ70		rplW	σ70
folE	σ70		rplY	σ70
garK	σ70		rpmC	σ70
garL	σ70		rpmI	σ70
gatY	σ70		rpoA	σ70
gcl	σ70		rpsA	σ70
gcvR	σ70		rpsB	σ70
gdhA	σ70		rpsC	σ70
glcA	σ70		rpsD	σ70
glcB	σ70		rpsF	σ70
glcD	σ70		rpsJ	σ70
glcE	σ70		rpsK	σ70
glcF	σ70		rpsM	σ70
glcG	σ70		rpsO	σ70
glnB	σ70		rpsP	σ70
glpA	σ70		rpsQ	σ70
glpB	σ70		rpsR	σ70
glpC	σ70		rpsS	σ70
glpD	σ70		rpsU	σ70
glpF	σ70		ruvC	σ70
glpK	σ70		ryfD	σ70
glpX	σ70		secG	σ70
glxR	σ70		slmA	σ70
gspC	σ70		sodB	σ70
gspE	σ70		speD	σ70
gspH	σ70		speE	σ70
hicA	σ70		spf	σ70
hipA	σ70		spoT	σ70
hyi	σ70		srkA	σ70
ilvC	σ70		sutR	σ70
ilvE	σ70		symR	σ70
ilvH	σ70		tatC	σ70
ilvI	σ70		tatD	σ70
iscR	σ70		tdh	σ70
isrC	σ70		tff	σ70
kdpB	σ70		thiQ	σ70
lacA	σ70		trmD	σ70
ldtC	σ70		trmH	σ70
leuA	σ70		truB	σ70
leuB	σ70		tsf	σ70
leuC	σ70		tsx	σ70
leuD	σ70		tyrP	σ70
leuL	σ70		umpG	σ70
leuO	σ70		umpH	σ70
livF	σ70		waaA	σ70
livG	σ70		wecB	σ70
livH	σ70		wecC	σ70
livJ	σ70		wecE	σ70
livK	σ70		wzxE	σ70
livM	σ70		wzyE	σ70
lsrK	σ70		wzzE	σ70
lysC	σ70		xseA	σ70
lysO	σ70		yajG	σ70
melA	σ70		yhgH	σ70
melB	σ70		yhhY	σ70
metB	σ70		yliM	σ70
metC	σ70		yrbG	σ70
metF	σ70
metI	σ70
metN	σ70
metQ	σ70
mhpC	σ70
mhpD	σ70
mhpE	σ70
mntS	σ70
nagA	σ70
nagB	σ70
nnr	σ70
paaG	σ70
paaH	σ70
paaJ	σ70
paaK	σ70
paaX	σ70
paaY	σ70
patZ	σ70
pdeL	σ70
pheA	σ70
pheL	σ70
phnO	σ70
phoH	σ70
pitB	σ70
pntA	σ70
pntB	σ70
prlF	σ70
prpR	σ70
rcnA	σ70
rcnR	σ70
relE	σ70
rydC	σ70
ryeA	σ70
sfsA	σ70
sibA	σ70
sibD	σ70
soxR	σ70
spy	σ70
ssrA	σ70
ssuA	σ70
ssuE	σ70
sxy	σ70
tfaQ	σ70
thrA	σ70
thrB	σ70
thrC	σ70
ubiG	σ70
ugpA	σ70
ugpB	σ70
ugpC	σ70
ugpE	σ70
ugpQ	σ70
uxaB	σ70
wcaB	σ70
yajO	σ70
ybdN	σ70
ybhG	σ70
ychH	σ70
ychO	σ70
yciX	σ70
ydeJ	σ70
ydeM	σ70
ydeP	σ70
ydfD	σ70
yeaR	σ70
yeiB	σ70
yfdE	σ70
ygeA	σ70
yhaV	σ70
yihS	σ70
yjbE	σ70
ykgM	σ70
ykgO	σ70
ymiA	σ70
yoaG	σ70
yobF	σ70
ysgA	σ70
zinT	σ70
znuB	σ70
znuC	σ70
